# Supplementary material for: Identification of a cancer-associated fibroblast classifier for predicting prognosis and therapeutic response in lung squamous cell carcinoma
Source: Medicine (Baltimore). 2023 Sep 22;102(38):e35005. doi: 10.1097/MD.0000000000035005 (PMC10519496; doi:10.1097/MD.0000000000035005)
Supplement: Supplementary file 4 [file medi-102-e35005-s004.xlsx]

## Sheet: Table S1.WGCNA for TCGA-LUSC
Supplementary Table 1. WGCNA module genes in TCGA-LUSC
Gene	Modulecolor	MMtan	MMbrown	MMyellow	MMpink	MMsalmon	MMcyan	MMblack	MMgreen	MMpurple	MMblue	MMred	MMgreenyellow	MMmagenta	MMturquoise	MMgrey
RAB4B	purple	0.070602	0.104983	-0.125656	-0.126161	0.000801615	-0.00871966	-0.0891544	-0.055931	0.554704	0.0644362	0.0742451	-0.0618452	0.042129	0.116236	-0.107238
C12orf5	greenyellow	-0.0344524	0.0611702	-0.00527778	0.12235	0.0334365	0.0866648	0.00513665	-0.0465535	-0.0603926	-0.136278	-0.0507077	0.582025	-0.00687144	0.149814	0.0910405
RNF44	brown	0.0470275	0.183827	0.00407972	-0.295821	-0.0440787	-0.0637264	0.164074	-0.0883378	0.130744	0.442482	0.264292	-0.0311996	0.0946553	-0.292742	0.103226
RPL23A	turquoise	0.0426786	-0.0917645	-0.357322	-0.0685548	-0.0297866	0.183612	0.120822	0.207382	0.0764829	-0.0788401	0.0792328	0.167199	0.0226444	0.527923	0.22961
ARL8B	blue	-0.117649	-0.129138	-0.0803795	0.107966	-0.0437543	-0.00107186	-0.027226	0.132009	-0.0653564	-0.358102	-0.203933	-0.0264052	0.00137854	0.116803	-0.172933
CALB2	grey	-0.0236722	-0.10738	-0.0544957	-0.075955	-0.109303	0.0724375	0.0617751	0.202381	0.0356832	-0.00719019	0.0079291	0.0156477	0.0411364	-0.0170009	-0.0145831
MFSD3	grey	0.110015	-0.198973	-0.198961	0.186613	0.110725	-0.0124924	-0.0568179	-0.125309	0.0259802	0.128219	0.203304	0.0467616	-0.11966	0.113587	-0.0295678
PIGV	grey	0.112475	-0.0887895	-0.126873	0.188057	-0.00363106	-0.0370605	0.0735351	0.0882057	-0.0519886	-0.0847057	-0.143584	0.0230743	0.100216	0.240421	0.0870144
PFN2	turquoise	0.0586676	-0.310069	-0.315838	0.17468	0.00799802	0.094966	0.0648128	0.453348	0.095273	-0.136296	-0.117054	0.0655611	0.322455	0.538615	0.255831
RMND5A	green	-0.0295001	-0.393197	-0.365173	0.0990359	0.0726757	0.156308	0.336351	0.558748	0.116719	0.325757	0.251154	0.258234	0.346967	0.0405975	0.633473
RAD23A	red	-0.114705	-0.27861	-0.329998	-0.111686	-0.105101	0.181051	0.329845	0.431858	0.132095	0.0682284	0.635046	0.120748	0.177366	0.106716	0.174126
SIN3B	red	0.00566675	-0.0251823	-0.0611198	-0.0734392	0.00702507	0.0560441	0.182921	-0.0186481	0.162823	0.526368	0.575497	0.0161522	0.011225	-0.295286	0.0837386
CTSA	grey	0.0377869	0.2224	0.221757	0.0168348	0.0658431	-0.162617	-0.287758	-0.300959	-0.0866981	-0.0876203	-0.19176	-0.125726	-0.216846	-0.17201	-0.237516
IL32	brown	-4.92117e-05	0.443093	0.27459	-0.212177	-0.0799053	-0.075513	-0.164962	-0.38342	-0.13341	-0.16843	-0.137559	-0.0390406	-0.193232	0.0165913	-0.260165
NUCB2	grey	0.147193	0.058237	-0.062713	0.0457781	0.135062	0.0310363	-0.0878433	0.0596255	0.0609212	0.0123964	-0.0694348	-0.0150976	0.0523516	0.0432641	0.12456
SERTAD2	grey	-0.0791178	-0.0304873	0.0415947	-0.0869835	0.158474	-0.0915667	-0.0679559	-0.0514229	-0.0485198	0.168509	0.0930159	0.0940099	0.102114	-0.214539	0.152272
PKP2	grey	-0.00606373	0.049997	0.0328862	-0.0619724	0.0819644	0.0104252	-0.00177299	-0.0962933	-0.00634472	0.0647787	-0.0680387	0.222748	-0.0498744	-0.0828853	0.0822951
SLC45A4	grey	0.0685986	0.0246219	-0.0279044	-0.0569078	0.116734	0.0101792	0.0730221	-0.0579645	0.0176002	0.224871	0.169037	0.0171716	-0.035057	-0.192369	0.1201
ESM1	grey	0.0858143	0.115911	0.250857	0.010289	0.118067	-0.0249679	-0.0746778	-0.146664	0.00826805	0.0539046	-0.136609	-0.0331832	-0.0682982	-0.03712	0.0921291
SCFD2	grey	-0.0174672	-0.0820121	-0.0365115	0.0753471	0.133998	0.0483971	0.0127757	0.0736034	0.0162384	0.0137112	0.0504936	0.0329583	0.0180307	0.0552884	0.149714
YWHAB	grey	0.0538481	0.0134718	-0.0217048	0.146466	0.160296	0.00545046	-0.109509	-0.104607	-0.0829882	-0.0183303	-0.124295	0.00369939	0.00551599	0.0873067	0.112269
TOMM40	grey	-0.115067	-0.253113	-0.32406	0.0191828	0.056439	0.0834971	0.0943926	0.069687	0.28294	0.169078	0.306318	0.174707	0.0351151	0.043155	0.0982419
NDUFAF2	turquoise	0.0426632	-0.0926261	-0.299491	0.105103	-0.138358	0.091204	0.084212	0.0783796	0.0306144	-0.166068	-0.0288696	-0.00843462	-0.0202009	0.47399	-0.041759
CWC27	grey	0.127542	0.029037	-0.116069	0.0243124	0.0750181	-0.0149736	0.0599769	-0.0268817	0.0919643	0.314087	0.0209969	0.0797723	0.135813	0.0868701	0.33122
MAF1	grey	0.0597442	-0.082641	-0.17474	0.140098	0.175407	0.078017	-0.0615985	-0.110893	0.0848718	-0.0040342	0.101064	0.107384	-0.0342895	0.208692	0.0178311
FOXP1	yellow	0.167254	0.517194	0.652134	-0.186573	0.036899	-0.147065	-0.235313	-0.492423	-0.131585	0.0198287	-0.20241	-0.195304	-0.245788	-0.326653	-0.0434769
RAD17	grey	0.356513	0.196084	-0.0627578	0.0944248	0.102082	0.0230931	0.0764693	-0.0816284	0.112532	0.368157	-0.0051062	0.00320924	0.0829763	0.085852	0.318491
SPCS2	grey	0.0799507	0.13522	0.00483547	0.0897083	0.0386051	0.0776375	-0.0691638	-0.0944671	0.0236145	-0.118392	-0.178389	0.00750174	-0.0438391	0.284211	0.0178077
DESI2	blue	-0.0406395	-0.208547	-0.10449	0.00814464	0.11193	0.199181	0.221574	0.456849	0.080138	0.110415	0.0898893	0.186046	0.308583	0.190561	0.502506
COX17	magenta	0.0636299	-0.191631	-0.339212	-0.0636054	-0.0135918	-0.00299869	0.0107087	0.0352269	0.146584	0.0358132	0.0503446	0.0714285	0.515216	0.363621	-0.0831661
NLGN2	blue	0.0630897	-0.0906637	0.215277	-0.0719324	0.102198	-0.0431115	0.0791413	0.0310765	0.0484338	0.371832	0.167299	0.0285819	0.0299552	-0.305603	0.136998
PKMYT1	blue	-0.148995	-0.216014	-0.221925	0.153067	-0.0125425	0.0494954	0.247927	0.0335335	0.0894841	0.263728	0.400209	0.173058	0.0197526	-0.0442764	0.0415919
FAM89B	green	0.0220611	0.0536634	0.0898325	-0.0321612	0.0442359	-0.164375	-0.280753	-0.466004	0.00630936	-0.0703029	0.0830262	-0.128886	-0.109808	0.0737325	-0.303817
MED8	turquoise	0.0974806	0.0625072	-0.0429144	-0.0516489	0.15861	0.0142356	-0.213669	-0.16735	0.06861	-0.0731419	-0.0641572	-0.0785534	0.12591	0.351358	-0.0334518
PHF1	blue	0.353675	0.203302	0.0416867	-0.0702038	0.0442998	-0.0521979	0.0182039	-0.189717	0.0380363	0.272772	0.0755847	-0.0631028	-0.0106788	-0.00611555	-0.0859871
FAM69A	green	-0.0443922	-0.0331727	0.111714	0.0405724	-0.151786	-0.0191097	0.118308	0.339229	-0.0897355	-0.24547	-0.155112	-0.0268193	0.00405384	-0.0564794	-0.0372737
PSMB6	turquoise	0.00683072	-0.193219	-0.307707	0.0875413	-0.0105777	0.111738	0.101341	0.219657	0.0541405	-0.150343	0.0859676	0.172467	-0.0474896	0.385205	0.0665436
GUCY1A3	yellow	0.0231974	0.276378	0.555736	0.0615027	-0.0597228	-0.127486	-0.177164	-0.0911834	-0.196071	-0.162344	-0.189742	-0.146927	-0.164228	-0.207695	0.00310631
FBXO45	green	-0.147968	-0.359977	-0.225308	0.0665332	0.0911408	0.0601638	0.248183	0.397445	0.0814483	0.117684	0.133167	0.155734	0.264738	0.00868164	0.246188
AMZ2	turquoise	0.0997062	-0.263167	-0.40904	0.139246	0.0871365	0.225613	0.100589	0.405766	0.0550051	-0.00930713	0.00209814	0.156101	0.335599	0.596084	0.388896
KLK8	grey	-0.113856	-0.110413	-0.0411927	0.110078	-0.114534	-0.0268811	-0.050899	-0.00479849	-0.0848112	-0.239911	-0.126299	-0.0769103	-0.104399	0.0540748	-0.307421
MTF2	blue	0.0968996	0.087847	-0.140639	0.125448	0.225306	-0.0629996	-0.0123053	-0.141626	0.0587557	0.487217	0.129665	0.0487405	0.182354	0.158459	0.343605
RBM15B	blue	0.0366255	-0.106662	-0.00431492	-0.0575893	0.103761	0.00635133	0.137403	0.0178089	0.0298098	0.512388	0.329246	0.0540173	0.0086707	-0.367459	0.394078
NCAPG	blue	-0.0595235	-0.159028	-0.286649	0.165565	0.280116	0.201205	0.253677	0.189541	0.0843039	0.327583	0.24488	0.335437	0.227034	0.218167	0.510631
NOP2	greenyellow	-0.176911	-0.253678	-0.277607	0.011107	0.0160114	0.105189	0.188362	0.131455	0.0840679	0.275665	0.338379	0.756217	0.0219646	-0.00785634	0.17519
MFI2	green	-0.0400934	-0.17547	-0.113047	-0.129527	0.0409372	0.0872539	0.332441	0.334824	0.143929	0.180299	0.237255	0.0671476	0.178984	-0.0445936	0.142379
DGKD	brown	0.078864	0.23892	-0.0311927	-0.0443583	-0.0434045	0.0965067	0.176002	0.103219	0.0655481	0.286087	0.14222	-0.0395161	0.0122465	-0.174704	0.166481
TMCO1	turquoise	0.077317	-0.0912588	-0.13327	0.0650199	0.0221549	0.10663	-0.0148545	0.0939762	0.0258064	-0.139758	-0.189565	0.145719	0.157782	0.432509	0.0399064
RAB5C	grey	0.0390747	0.054171	-0.0926573	0.0111417	0.0266326	0.158515	0.10629	0.264963	0.0985991	-0.139278	-0.0204676	0.0566493	0.103628	0.173053	0.159958
UPP1	grey	-0.137979	0.0173087	0.036579	0.106411	-0.188446	-0.0348991	-0.0637739	-0.183307	-0.0171345	-0.283761	-0.121941	-0.0601581	-0.204617	0.0424881	-0.461451
AMN	grey	-0.125019	-0.263643	-0.314234	0.180231	-0.0474277	0.0255314	0.194237	0.112963	0.0629567	0.217742	0.397329	0.102734	0.0396563	-0.0325148	0.0185528
KLK10	grey	-0.136769	-0.174428	-0.129297	0.0722294	-0.184296	0.0325911	0.155983	0.139889	-0.0126057	-0.124311	-0.000331317	0.0889621	-0.0950181	-0.0713246	-0.176136
KDM5B	blue	-0.0373922	-0.235153	0.0934582	0.0093811	0.221584	-0.0749998	-0.0935295	-0.0716712	-0.0170902	0.38093	-0.00165928	-0.00138556	0.218929	-0.268062	0.259333
FHOD1	brown	0.0490462	0.387554	0.189171	0.0492909	-0.0654803	-0.032882	-0.103706	-0.343885	0.00226806	0.0376389	-0.048726	-0.238357	-0.340208	-0.175458	-0.324534
PTPRH	grey	0.225207	-0.0423555	-0.0217749	0.227582	-0.0413558	-0.101928	-0.172287	-0.194115	-0.084791	-0.0460929	-0.0896538	-0.103795	-0.0855633	-0.00748026	-0.214063
PCMTD1	grey	0.194484	0.252905	0.173127	0.0235008	0.101021	-0.0768478	-0.0698522	-0.183316	-0.0589754	0.13485	-0.191077	-0.0164467	0.0301213	-0.0479771	0.139378
MAP2K7	red	0.0169047	-0.0811332	-0.0928253	-0.0758675	0.0386846	0.0960792	0.226901	0.00814609	0.0965336	0.464225	0.739606	0.0276523	0.0792216	-0.21095	0.132753
SLC2A1	brown	-0.224223	-0.424015	-0.082659	0.049991	0.110705	-0.126075	0.0231275	0.183178	-0.070032	-0.140692	-0.0500444	0.0256966	0.0581836	-0.109582	-0.0703343
TNNT1	grey	-0.0137277	-0.040158	0.0390493	0.0986518	-0.039255	-0.0404562	-0.141018	-0.152206	0.0136413	-0.0688612	-0.0556657	-0.0154884	-0.104245	0.0116488	-0.184074
MT-ND1	grey	0.0432023	0.05899	-0.128293	0.0025654	-0.098237	-0.119933	-0.128201	-0.141277	0.0216847	0.0665862	0.0114927	-0.10991	-0.0206014	-0.087857	-0.107023
PPOX	turquoise	0.273873	0.00461168	-0.206823	-0.037306	0.00106342	0.117402	0.138332	-0.00615803	0.140109	0.442352	0.243559	0.0903258	0.209791	0.293965	0.196846
H6PD	turquoise	0.018191	0.194612	0.377081	-0.193771	0.132814	-0.124997	0.00488341	-0.0875485	-0.000835878	0.244548	-0.0436577	-0.00831874	0.00457841	-0.471177	0.0625946
RCOR1	pink	-0.149238	-0.279121	-0.103977	0.542401	0.00933692	0.00750966	0.11003	0.0900136	-0.0295403	0.162013	0.0998232	0.0486504	-0.071899	-0.305602	0.013758
RPS6KB1	grey	-0.0327117	-0.136142	-0.222754	0.0609989	0.148976	0.12271	0.0722389	0.203935	0.0891309	0.382572	0.176827	0.11641	0.27274	0.0304815	0.452534
GLI3	yellow	0.0176509	0.0560879	0.513474	-0.0698501	0.30566	-0.185654	-0.247537	-0.450357	-0.0755537	0.146013	-0.104243	-0.134468	-0.0781704	-0.38733	-0.0840427
HOXC13	grey	-0.0146842	-0.119514	0.1211	0.0136837	0.0770306	-0.0999235	-0.0310784	-0.0820182	0.0187371	-0.00722589	0.00793763	-0.042499	-0.0517346	-0.061411	-0.116427
FAM217B	grey	0.046629	-0.162803	-0.148586	0.101972	0.101804	0.0447868	0.12533	0.151385	0.0337213	0.163554	0.085596	0.132283	0.0952224	0.184974	0.313446
LAMTOR4	turquoise	0.0329963	-0.22742	-0.329085	0.0315733	-0.0243168	0.145265	0.137251	0.371279	0.112895	-0.134723	0.180768	0.099242	0.0809861	0.514141	0.108819
PHYKPL	blue	0.108441	0.419852	0.0244449	-0.149165	-0.185032	-0.0484372	0.0712935	-0.0730359	0.134639	0.338585	0.0803305	-0.177931	-0.00600432	-0.192255	-0.0965187
PHLDA2	grey	-0.085153	-0.0170547	-0.00984181	0.0069779	-0.0985413	-0.104392	-0.0258083	-0.195648	-0.138268	-0.231786	-0.136971	-0.139884	-0.152942	-0.0398172	-0.477168
CBL	turquoise	0.0105627	0.0736731	0.121513	0.0754945	0.146551	-0.0401949	0.109415	0.0293412	0.0608571	0.381347	0.0974062	0.00785561	0.063674	-0.386878	0.280977
CLN6	grey	-0.0983018	-0.189357	-0.282869	0.0315982	-0.0568104	0.025278	0.27177	0.20821	0.0830906	0.241717	0.341591	0.142247	0.0235093	-0.0214013	0.197404
EFS	grey	-0.0891764	-0.350352	-0.13486	0.260251	0.0409585	0.141926	0.231346	0.202621	0.0327858	0.382624	0.393914	0.0831247	0.161758	-0.176595	0.193532
ERRFI1	grey	0.0190319	0.24337	0.220854	-0.00345644	0.0725873	-0.0933299	-0.17057	-0.357813	-0.113658	0.0264238	-0.173338	-0.0584237	-0.216821	-0.135088	-0.170639
EVPL	grey	-0.17007	-0.285497	-0.239929	-0.0124507	-0.135725	-0.0797033	0.12173	0.0640399	0.0189834	0.158268	0.228837	-0.0962502	0.00450263	-0.321225	-0.179132
IL27RA	brown	0.00477017	0.373514	0.204502	-0.114596	0.039275	-0.0414554	-0.0602562	-0.277319	-0.087627	0.0427548	0.0698569	0.130603	-0.206204	-0.0562353	-0.0421996
WDR70	salmon	0.0992766	-0.103687	-0.0343474	0.022186	0.869737	0.0876838	-0.0988244	-0.105209	0.0962591	0.183763	0.0544935	0.125363	0.106187	0.180867	0.266796
OTUD1	grey	-0.0170763	0.117823	0.012198	-0.0290035	-0.0705743	-0.0537043	0.00584485	-0.0155692	0.0210833	-0.0316675	-0.0660349	-0.0140785	-0.0449739	-0.0954622	-0.100616
PDCD6	salmon	0.13011	-0.0646935	-0.148279	0.0434657	0.447467	0.0582866	-0.0851206	-0.119477	0.0520245	-0.0377959	-0.0679329	0.0240908	0.039942	0.329778	0.00469031
MRPS11	turquoise	0.0661272	-0.185503	-0.323621	0.111009	0.112816	0.0769013	0.0445252	0.105188	0.0317977	-0.0313991	0.0997734	0.0734266	0.144845	0.506993	0.149195
EPB41L2	brown	0.0112837	0.284743	0.268209	-0.216668	0.0556401	0.129141	0.194698	0.170662	-0.0344536	0.141538	0.111197	0.10451	0.0591853	-0.237121	0.338213
C1orf35	blue	0.00160221	-0.334361	-0.421211	0.0795178	0.0435591	0.138997	0.237272	0.151638	0.277428	0.528275	0.455297	0.179973	0.169949	0.184658	0.20819
LDHA	grey	-0.192025	-0.185014	-0.0773082	0.13734	0.0631281	0.00765746	-0.056573	0.0159121	-0.151874	-0.310654	-0.162309	0.0700536	-0.118259	0.151221	-0.118232
XCL1	turquoise	0.0125605	-0.0907205	-0.151149	-0.108814	0.0637606	-0.0310442	-0.00672922	-0.10616	0.15751	0.197307	0.0643861	0.0324961	0.177178	0.331019	0.0175793
UBE3A	grey	-0.00679572	-0.195169	-0.179328	0.0519527	0.100403	0.0606817	0.238881	0.387519	-0.0269965	0.241761	0.102686	0.110872	0.283231	-0.0380849	0.47076
DNMT3A	blue	0.126433	-0.0983912	-0.0832144	-0.0362175	0.228982	0.0767129	0.193347	0.0486353	0.217429	0.736703	0.297713	0.20193	0.309019	-0.143177	0.577371
ZNF304	grey	0.121698	0.071279	0.131298	0.0559914	0.189484	-0.0402807	-0.0716558	-0.136323	0.00869424	0.281962	-0.0416062	-0.00238474	0.142874	-0.1347	0.313624
ATP6AP2	grey	0.108088	0.0488856	0.0978111	0.00843339	0.226325	-0.0267945	-0.227782	-0.11118	-0.0293764	-0.163192	-0.182908	0.0316613	0.0935857	0.215252	0.0137716
XRCC6BP1	grey	-0.0358019	-0.252824	-0.30074	0.232892	0.068944	0.0727907	0.0360403	0.176489	0.033872	0.00129443	0.126009	0.163623	0.143618	0.323391	0.211832
PLP2	brown	-0.119248	-0.313703	-0.149107	0.0900474	-0.0573093	-0.0652127	-0.0141704	-0.00267593	-0.0389091	-0.254326	0.0554646	0.0772992	-0.0744411	0.141954	-0.309289
NOP16	grey	-0.182353	-0.262639	-0.404947	0.0315831	-0.096621	0.0577485	0.10642	0.0901177	0.171278	0.00708397	0.235117	0.0110558	0.0491384	0.262709	-0.10063
GNA12	yellow	0.0195622	0.230222	0.464617	-0.130461	0.092001	-0.0567806	-0.0529542	-0.164806	-0.104893	-0.10372	-0.11052	-0.0136021	-0.166501	-0.308109	-0.0765775
ASUN	greenyellow	-0.145177	-0.251696	-0.241348	0.0976301	0.124814	0.0103416	0.0776514	0.172424	-0.0475988	0.0208375	0.0553047	0.622626	0.0456794	0.172979	0.156867
PROSER2	green	-0.119702	-0.194582	-0.199279	-0.0445622	-0.0871136	0.236361	0.257964	0.390614	0.105569	0.0278826	0.20527	0.065907	-0.0175815	0.00164105	0.142577
PPP1R7	grey	0.157268	0.0861776	-0.165896	-0.0284694	-0.0987502	0.00465626	0.0409491	-0.146596	0.0903944	0.0401858	0.000504894	-0.0726755	0.0845642	0.126879	-0.109347
PES1	brown	-0.154904	-0.379166	-0.247098	0.0796024	0.134594	0.191976	0.117025	0.261046	0.0667075	0.105484	0.294341	0.151412	0.0546799	0.0204859	0.203851
HSDL2	black	0.198034	0.048286	-0.235314	0.0795461	-0.000859539	0.0251861	0.323657	0.0999841	0.0516267	-0.213138	-0.173232	-0.0766052	-0.00829785	0.319164	0.0959676
PTCD3	yellow	0.0962124	-0.143968	-0.378898	0.202178	0.15413	0.114123	0.142508	0.171429	0.0967169	0.362418	0.134177	0.253929	0.224595	0.376812	0.447445
FLYWCH2	grey	0.218982	-0.1326	-0.188441	0.116862	-0.00686899	-0.0206281	0.0050037	-0.0338192	0.0957964	0.136986	0.222532	0.0160663	0.0482828	0.137574	-0.012824
NTM	yellow	0.0254293	0.204071	0.547681	-0.104136	-0.0835572	-0.0949037	-0.16268	-0.0522956	-0.0258023	-0.0870559	-0.136992	-0.0995357	-0.0871765	-0.2573	-0.0619618
SERPINB3	grey	-0.123545	-0.128592	-0.0514123	0.0800981	0.0166774	-0.0967177	-0.203552	-0.126634	-0.099237	-0.198471	-0.172213	-0.149249	0.0413578	-0.01681	-0.293395
MZT2A	brown	-0.0694665	-0.361571	-0.424116	-0.0285615	-0.111139	0.107769	0.246927	0.226786	0.100849	0.196738	0.419315	0.0563555	0.147733	0.2753	0.0635791
EXOSC7	yellow	-0.101535	-0.33446	-0.455884	0.12068	-0.0931535	0.204955	0.228796	0.413206	0.178059	0.109987	0.323323	0.177422	0.0945698	0.201793	0.17696
FGFBP1	brown	-0.220404	-0.357633	-0.278514	0.0550596	-0.100788	0.0688172	0.287056	0.31827	-0.124009	-0.141967	0.110835	0.0195681	0.018108	-0.00626752	-0.0620682
MATN3	grey	0.0252129	0.0744818	0.16945	0.0722397	0.00294564	-0.0489243	-0.135013	-0.0915602	-0.0234789	-0.135538	-0.117223	-0.0301752	0.0220631	0.127298	-0.0384364
PIGA	grey	-0.0311108	-0.0472909	-0.148999	0.117929	0.000184593	0.0079164	0.0402147	0.104193	-0.0683986	0.0159002	-0.0722414	0.0204039	0.147473	0.0991947	0.122794
MNT	turquoise	-0.0518729	-0.179673	-0.0409631	-0.0293913	-0.0856183	0.0265196	0.311867	0.143192	0.0323373	0.435627	0.277392	0.0303892	0.0289039	-0.492118	0.0875072
MSANTD3	black	-0.0791795	-0.15922	-0.100646	-0.0175879	-0.114128	0.163013	0.541014	0.386257	-0.027478	-0.122529	-0.0470987	0.153453	0.138387	0.19078	0.0880544
PLOD1	grey	-0.0361687	-0.021629	0.336914	-0.103503	0.291932	-0.16035	-0.189826	-0.242109	-0.0252012	0.0031048	-0.0934845	0.00677221	-0.131133	-0.156142	-0.0773992
CD79B	brown	0.0680138	0.451287	0.0512944	-0.0760222	-0.102484	-0.0165288	0.000208798	-0.125464	-0.0276941	0.0669898	0.0392894	-0.1037	-0.0888988	-0.0301283	-0.0426615
FARS2	turquoise	0.136479	0.0891034	-0.120287	0.0960277	0.0144285	0.130693	-0.0280016	-0.185243	0.0487046	-0.00781075	0.0671078	0.00344837	0.00678876	0.344553	0.0536977
RCN3	yellow	0.00280062	0.232057	0.59131	-0.145387	0.0933424	-0.152668	-0.359646	-0.400072	-0.0570837	-0.179791	-0.127253	-0.146099	-0.230047	-0.224853	-0.322931
PPP4C	turquoise	0.0296398	-0.129812	-0.306201	0.172843	-0.0387774	0.0201607	-0.0472142	-0.0801603	0.11947	-0.154723	0.0495089	0.027587	0.0471762	0.566526	-0.0800527
ALDOA	brown	-0.186411	-0.377665	-0.30425	0.157409	-0.0171529	0.0293179	0.0436072	0.16521	0.0161568	-0.152047	0.0248039	0.0494574	0.0105419	0.129229	-0.09728
NCEH1	green	-0.0350466	0.0944828	-0.07929	-0.165746	-0.0402849	0.170097	0.135782	0.287476	0.112906	-0.0452378	0.0340373	0.116286	0.127228	0.0111808	0.153015
SMARCC2	blue	0.144822	-0.0702257	-0.166317	-0.116009	0.139928	0.115129	0.236988	0.189798	0.219729	0.72355	0.447007	0.162317	0.261939	-0.220074	0.565865
RCAN3	grey	0.214716	0.0680982	-0.0174842	0.0671752	0.139125	-0.0351751	0.0444211	-0.104977	0.0450432	0.214989	0.1246	-0.104609	0.0363667	-0.0664553	0.169328
GALC	brown	0.261361	0.379958	0.360149	0.297955	0.0533184	-0.0408734	-0.300903	-0.305565	0.063059	-0.0187506	-0.303026	-0.164374	-0.071688	-0.0671572	-0.010076
MED31	turquoise	0.189661	-0.00951367	-0.189564	0.151878	-0.00243508	0.029331	-0.0698093	0.00851213	-0.0726491	-0.349628	-0.230305	-0.0325503	0.0472985	0.701727	-0.0924703
RNF24	grey	0.050988	-0.0760867	0.108471	0.0303709	0.10069	-0.0332685	0.154812	0.2218	0.0606313	0.203005	-0.0557736	0.0268813	0.0266029	-0.181728	0.26235
BCL7C	turquoise	0.0223042	-0.221166	-0.26064	0.131477	-0.0365919	0.0693813	-0.0212069	0.0239242	0.0597666	0.00521274	0.172478	-0.012774	0.0962687	0.466849	-0.0930314
DROSHA	salmon	0.0343246	-0.141918	0.0468693	0.0177523	0.849868	0.0205815	-0.0481698	-0.12585	0.0977249	0.454713	0.135302	0.114195	0.0771768	-0.205668	0.28672
LEMD2	blue	0.0028411	-0.172664	-0.0448906	-0.00653801	0.138535	-0.0697445	-0.0319945	-0.0723085	0.204953	0.440337	0.247484	0.0922911	0.0367952	-0.189647	0.0736236
UQCRB	turquoise	0.0188013	-0.131816	-0.366358	0.173764	-0.0301935	0.0424533	-0.012617	-0.056311	0.0419733	0.0356434	0.0255326	0.0910212	0.023664	0.338593	-0.0339434
FAM69B	grey	0.231868	-0.00289437	-0.147898	0.0299675	-0.00453722	0.113626	0.309907	0.120973	0.175115	0.165085	0.110533	0.018618	0.0666267	0.197997	0.189896
RNF5	turquoise	0.243639	0.033049	-0.137485	0.0623514	0.135633	0.0778895	-0.112303	-0.187145	0.094013	0.0643635	0.00509072	-0.0667291	0.171542	0.554864	0.149142
CDK8	grey	0.107016	-0.126841	-0.147625	0.0776847	0.101155	0.0952263	0.0844617	0.211841	0.0686937	0.0414839	-0.0197649	0.0955685	0.192582	0.296611	0.32001
LAMA1	grey	-0.0429939	-0.0822717	0.0938562	-0.095421	0.127015	0.021751	0.125913	0.136673	0.0573061	0.0696626	0.0383122	0.12421	0.00123625	-0.151072	0.102023
TAF9B	grey	0.269728	-0.0617929	-0.100923	0.205706	0.187743	0.0642682	-0.00345973	0.0679714	0.0369286	0.15755	-0.0340277	0.0615179	0.223096	0.24012	0.404071
PLK3	brown	0.0503008	0.42886	0.412307	-0.173271	-0.0877999	-0.156911	-0.25391	-0.496145	-0.189806	-0.147672	-0.157477	-0.227385	-0.334937	-0.247859	-0.52156
MPLKIP	grey	0.012632	-0.334702	-0.36152	0.12083	-0.0046978	0.169993	0.241035	0.303518	0.0741807	-0.0211758	0.202187	0.204427	0.150093	0.441394	0.146657
GABRA3	grey	0.0135103	-0.203844	-0.122131	0.141231	0.133439	0.0149333	0.00650654	0.23902	0.0433157	0.145815	0.03268	0.138602	0.253696	0.0470524	0.287433
DHDDS	grey	0.154234	0.190147	0.210326	0.0776739	0.230984	-0.061806	-0.252125	-0.409766	-0.0563921	0.0534468	-0.118708	-0.157468	-0.0311083	-0.128957	-0.0777079
RMI2	grey	-0.0135394	-0.16349	-0.277843	0.260646	0.125814	0.0431593	0.137727	0.0973106	0.124117	0.28286	0.154346	0.148959	0.130328	0.143442	0.308672
ARFGEF1	grey	0.0278168	-0.107605	-0.0492711	0.118911	0.151437	0.0347072	0.0276944	0.170001	0.0312125	0.224166	0.0105177	0.115784	0.138331	-0.214501	0.338863
VPS45	blue	0.198632	-0.0225903	-0.141838	0.0978153	0.165471	0.0754888	0.141235	-0.028415	0.0846375	0.394275	0.0777106	0.0729084	0.325907	0.184069	0.289493
ITGB6	grey	-0.0123528	0.343404	0.414748	-0.0977848	-0.0662849	-0.181516	-0.260411	-0.436557	-0.226281	-0.238463	-0.312395	-0.178039	-0.264873	-0.191355	-0.387283
USP18	grey	0.0715251	0.208027	0.0519464	0.0154756	0.107875	0.123904	0.0190772	-0.102713	0.0216515	0.0780468	0.0476017	0.0385444	0.0364097	0.116345	0.160573
LPCAT3	greenyellow	-0.157564	-0.123688	-0.0140398	0.0959687	0.0891825	-0.0524123	-0.0125313	0.131926	-0.0953062	-0.11358	-0.109109	0.51458	-0.0188568	-0.150325	0.0444374
SOSTDC1	grey	-0.0136267	-0.122303	-0.0365506	-0.041913	0.00437492	0.0456885	0.0854266	0.0739199	-0.0236223	0.0949448	0.0958304	0.0614912	-0.00841018	-0.00574176	0.0799181
CAND1	grey	-0.0298842	-0.11559	-0.0384512	0.00713633	0.086055	-0.0392493	0.0339003	0.1191	-0.0258609	0.0680378	-0.00385936	0.150809	0.142106	0.0554806	0.213519
TRAF3IP2	grey	-0.0968313	-0.116063	0.0366841	0.0404369	-0.0033696	-0.0614002	-0.0354288	-0.133262	-0.090935	-0.00706131	0.0190082	-0.00151787	0.0157491	-0.146684	-0.111055
POGK	blue	0.0398371	-0.181075	-0.141843	0.0776775	0.0682787	0.171426	0.23777	0.263773	0.120801	0.478155	0.155588	0.134613	0.333121	-0.0717039	0.4566
SMARCC1	blue	0.0437221	-0.0940736	-0.0543079	-0.043523	0.210537	0.109303	0.137565	0.136995	0.0629919	0.495656	0.264284	0.183978	0.185219	-0.144376	0.638989
PRKACB	grey	0.401068	0.251615	0.118015	0.0682282	0.0239894	-0.00852879	-0.0492009	-0.0314832	-0.0822992	-0.0663865	-0.230745	-0.14116	-0.00746623	0.166879	0.16191
DHX15	grey	0.0827438	-0.0086273	-0.0811319	0.116705	0.320462	0.00819134	0.0292665	-0.0731165	-0.0920618	0.364137	-0.0574579	0.103679	0.220685	0.0215854	0.394288
RAD54L	blue	-0.0379781	-0.252772	-0.286546	0.0880619	0.309954	0.0801571	0.229917	0.0787167	0.152525	0.635173	0.417134	0.24108	0.28769	0.0304679	0.519096
CHORDC1	grey	-0.0325518	-0.238481	-0.19428	0.166172	0.133082	0.141733	0.0958051	0.177916	0.130898	0.246383	0.128223	0.200644	0.10222	0.162282	0.290108
DENND5A	turquoise	0.0613695	0.165862	0.210571	0.0357934	0.0534688	0.0537684	0.158516	0.17676	-0.0119389	0.223507	0.0106438	-0.0178839	-0.0222388	-0.320355	0.29635
ATP6V0E1	turquoise	0.0386518	0.17038	-0.088424	-0.0512811	-0.274948	-0.0328019	-0.0183885	0.0760919	-0.0539957	-0.531383	-0.327165	-0.13568	-0.0499203	0.42557	-0.316914
N4BP1	grey	-0.0844158	0.0300752	0.285358	0.0311028	-0.141252	-0.141774	-0.0930545	-0.123048	-0.124129	-0.156442	-0.167201	-0.175761	-0.159122	-0.386425	-0.388723
PDRG1	turquoise	0.0614169	-0.185619	-0.311516	0.0981048	0.169549	0.076304	0.0382738	0.00942187	0.279576	0.109516	0.0983525	0.0879971	0.165472	0.445634	0.163082
AKR1C2	green	-0.139502	-0.336743	-0.364872	0.0488727	-0.106073	0.195112	0.331605	0.674059	0.0961218	-0.103001	0.0476013	0.104547	0.147424	0.153386	0.170637
EIF3I	turquoise	-0.0427714	-0.151108	-0.240116	0.11747	0.221151	-0.00242017	-0.230262	-0.192582	-0.0115357	-0.168539	-0.0276757	0.0438835	0.0785488	0.524514	0.0094034
TTLL4	grey	0.105586	0.0112701	-0.00423245	-0.051321	0.120391	-0.0191457	0.046533	0.0298407	0.0542626	0.357423	0.018839	0.0974554	0.145179	-0.0161931	0.326001
HMGB2	grey	0.0544657	-0.00869272	-0.260524	0.0699296	0.12835	0.0865869	0.213466	0.0116989	0.148489	0.525279	0.290552	0.212726	0.193958	0.156169	0.420996
UBE2N	turquoise	0.0972551	-0.104592	-0.406295	0.13872	0.0939938	0.0753178	0.0324417	0.0745591	0.02775	-0.16896	-0.0362951	0.109721	0.214016	0.783884	0.174555
ABCA1	grey	-0.0815908	0.184843	0.238201	-0.019558	-0.108397	-0.0587589	0.2645	0.136725	-0.0582362	-0.0705332	-0.139896	-0.0589551	-0.00391965	-0.312354	-0.0190858
NIF3L1	turquoise	0.050796	-0.184967	-0.369146	0.160503	0.0925744	0.129152	0.127215	0.206374	0.035126	0.0421569	-0.0360079	0.190969	0.165008	0.520066	0.320343
MUT	grey	0.135015	-0.0995197	-0.160825	0.126635	0.112809	0.104616	0.0326063	0.157088	0.015486	0.16502	-0.0467943	-0.0013611	0.133319	0.204866	0.334762
VTA1	turquoise	-0.00515828	-0.246407	-0.239987	0.0819728	0.241427	0.131542	0.00428598	0.0928113	0.0207906	0.0339967	-0.0681414	0.143626	0.345963	0.353434	0.329164
ZCCHC17	turquoise	0.151097	0.0122011	-0.125732	0.115178	0.211357	0.000322902	-0.156436	-0.231705	-0.057949	-0.184288	-0.153639	-0.0253846	0.133876	0.638403	-0.0129467
EML2	grey	-0.0651526	-0.13915	-0.141573	0.0483286	-0.0675939	-0.105247	-0.0341605	-0.0483405	0.0845231	0.0756135	0.0610408	-0.0366433	-0.0480807	-0.219514	-0.304139
KATNB1	grey	0.0588988	-0.119097	-0.11362	-0.100033	-0.0388315	0.00941053	0.139317	0.0988568	0.0397362	0.0896644	0.175041	-0.0437489	0.024502	-0.0397381	-0.0486294
S100A12	grey	-0.0775766	-0.0441758	-0.084357	0.0716165	-0.106852	-0.055614	-0.0882963	-0.0577967	-0.0753125	-0.16552	-0.108098	-0.0540973	-0.0108476	0.091993	-0.19041
DLX6	grey	0.0461486	-0.140009	-0.028385	-0.018767	0.196315	0.210785	0.162261	0.199439	0.118363	0.199005	0.121128	0.0957492	0.0862642	-0.0220906	0.280918
CREM	turquoise	0.197222	0.32744	0.0271801	-0.00974033	-0.0389483	0.0776494	-0.10115	-0.068334	-0.0241783	-0.222542	-0.193168	-0.058926	-0.0857562	0.40391	0.00810414
ZDHHC6	turquoise	0.0575587	0.152293	-0.137886	0.19755	0.0202983	0.0395296	-0.0428644	-0.0876341	0.0707145	0.0138959	-0.107048	0.017723	0.113658	0.448154	0.0359273
CSPG4	yellow	0.00516989	0.059607	0.376977	-0.116555	0.0640734	-0.0865278	-0.11835	-0.215417	-0.0611028	0.0229309	-0.0658304	-0.0622832	-0.122911	-0.209312	-0.105841
CALML5	grey	-0.000973828	0.0531905	-0.0313976	-0.131384	-0.0281797	-0.0355788	-0.0112447	-0.17617	-0.0476621	0.0607161	0.117702	-0.0113305	0.00969049	0.029518	-0.0661286
RTN2	grey	0.338935	0.153828	0.209717	-0.0166849	-0.012673	-0.0791607	-0.230904	-0.228144	0.0106371	-0.116448	-0.147466	-0.150291	-0.147927	-0.0311853	-0.207585
XYLT2	grey	-0.0789118	-0.221309	-0.0765334	-0.0821177	0.12288	-0.00259321	0.136014	0.247619	0.108016	0.257189	0.235431	0.138727	0.165172	-0.184287	0.18878
LYZ	brown	0.0646228	0.547377	0.178411	-0.10204	-0.141043	0.00748802	-0.0368803	-0.0977304	-0.0717658	-0.143484	-0.12724	-0.0820761	-0.0852306	0.034974	-0.00466464
DDX21	grey	-0.151375	-0.153711	-0.0990435	0.134244	0.102565	0.126113	0.0663629	0.144448	-0.084097	0.0244133	-0.00599697	0.153345	0.0364273	0.0147962	0.24015
VAC14	grey	0.0898835	0.167582	0.177274	0.0775225	0.0281378	0.042722	-0.115906	-0.12746	0.0790468	0.127335	0.104938	-0.0664278	-0.107408	-0.251225	-0.00256343
USP9X	grey	0.0657666	0.0583672	0.155681	0.00442938	0.180635	-0.040305	0.0244333	0.0203193	-0.0505948	0.3373	0.0138058	0.0409921	0.180192	-0.299319	0.375917
STX17	black	0.158425	0.0747107	-0.056091	0.0669572	-0.04963	0.187194	0.645767	0.369295	0.0263412	0.273498	0.0635129	0.085934	0.256418	-0.0870772	0.437988
SAP30	grey	0.0747372	-0.0253449	-0.0913896	0.075646	0.102249	0.0649973	0.055741	0.0292079	0.0553568	0.266221	0.197415	0.0944858	0.0277757	0.145653	0.320952
ISG20L2	blue	-0.0481784	-0.284679	-0.267917	0.13182	0.0767319	0.212222	0.349964	0.370265	0.0812753	0.322663	0.251342	0.190213	0.313436	0.0542462	0.403001
ZFYVE19	blue	0.160599	-0.00564406	-0.201793	0.105439	0.0164412	-0.0781587	-0.0485757	-0.195423	0.150742	0.174341	0.0622776	-0.0893069	-0.0131189	0.205861	-0.136584
NR2F1	brown	0.158015	0.385895	0.259832	-0.047247	-0.0106096	-0.101199	-0.0468395	-0.165794	0.0247125	0.0837328	-0.0260792	-0.185286	-0.146142	-0.221191	0.0396673
MORF4L2	turquoise	0.0688862	-0.137007	-0.205259	0.0721251	0.0483789	0.133317	0.062803	0.175544	0.00174018	-0.0789868	-0.0992835	0.149326	0.109375	0.478018	0.172671
PTGS2	grey	0.00946005	0.091345	0.156464	0.0249934	0.0874621	-0.0788157	-0.124629	-0.179143	-0.0939996	-0.0624096	-0.0771318	-0.0137663	-0.119983	-0.0811034	-0.0632598
ZZEF1	turquoise	0.0737913	0.253458	0.213114	-0.0992378	0.0460127	-0.0154599	0.14338	-0.0362651	-0.0218917	0.46375	0.139686	-0.0111859	0.00890674	-0.555363	0.205544
CCDC90B	turquoise	0.31602	-0.0551647	-0.111994	0.161824	0.0910299	0.0465194	-0.100856	0.0300383	0.0426045	-0.12002	-0.218578	0.0257732	0.198528	0.570017	0.142708
UBE2Z	grey	-0.040573	-0.0927449	-0.175644	0.00397525	0.0520201	0.0830476	0.154096	0.266525	-0.0370967	0.151148	0.0495224	0.189581	0.108085	0.0354071	0.294861
CDK5RAP2	green	-0.0390798	-0.159049	-0.221527	-0.0410422	-0.0661214	0.233106	0.416878	0.504165	0.0523186	0.0953067	0.0784169	0.0566487	0.145909	0.0182584	0.231315
FOCAD	grey	0.308572	0.0980559	0.0742681	0.116282	0.0792324	0.137701	-0.00549832	0.00874327	-0.0876266	0.0902658	-0.00108264	-0.0605903	0.000818726	-0.0487275	0.208296
ICA1	tan	0.687126	0.22167	-0.040731	-0.0573072	0.0254811	0.018985	-0.0231977	-0.207638	0.116807	0.163444	-0.0381588	-0.0599868	-0.0433705	0.242036	0.150472
OSBPL5	yellow	0.0962272	0.247845	0.35112	-0.12116	-0.0621729	0.00408095	0.0541973	-0.238998	-0.0993388	0.206102	0.0281189	-0.0881979	-0.11313	-0.308403	-0.0154631
WDR36	grey	-0.0528283	-0.0537936	-0.11848	0.197539	0.0184046	0.00614531	0.0922469	0.0725581	-0.0100528	0.223312	-0.00887335	0.0656197	0.109315	-0.0397298	0.248808
TRIM25	blue	-0.0477927	-0.0845327	-0.188272	-0.0539815	0.0464945	0.132092	0.28744	0.342954	0.0704638	0.358219	0.211246	0.130679	0.188679	-0.209513	0.39777
MBOAT1	grey	0.0259223	-0.0296108	-0.0156823	0.0516676	0.0664406	0.0365161	0.0301667	0.00826348	0.16482	0.217835	0.0789801	0.0224163	0.0857302	0.00989185	0.192648
CRB3	red	0.0114917	-0.154618	-0.428835	0.0205801	-0.134432	0.130871	0.151291	0.160237	0.0469261	-0.0968774	0.319416	-0.00419152	0.158379	0.436637	0.00331708
TMEM30A	grey	0.0263957	0.195246	0.198198	-0.105839	0.104833	-0.0881145	-0.152089	-0.0935002	-0.115732	-0.017502	-0.199399	0.047994	0.00540034	-0.156178	0.07954
ECHDC3	grey	0.199042	0.0769764	-0.0885477	0.0590617	-0.0212811	0.00243419	-0.151681	-0.134814	0.0304048	-0.0772615	-0.0738533	-0.0810284	0.0313319	0.201474	-0.0765294
WAS	brown	0.0966757	0.830995	0.262467	-0.191504	-0.181421	-0.0320833	-0.0364504	-0.274609	-0.0610859	0.0219209	-0.028779	-0.194855	-0.207395	-0.176756	-0.137596
FBXO6	brown	-0.0242877	0.32082	-0.0679551	-0.072414	-0.0722414	0.000736007	-0.114148	-0.201757	-0.0512668	-0.244695	-0.0882889	-0.0709819	-0.0117245	0.325836	-0.240534
C8orf76	turquoise	0.0570481	-0.0581651	-0.300428	0.181698	0.100111	0.0356159	-0.0416376	-0.0985162	0.0576459	-0.15583	-0.0333016	0.121522	0.07025	0.638675	-0.0398767
DDR1	brown	-0.171457	-0.419574	-0.202083	-0.0208377	0.145076	0.00186381	0.134554	0.288036	0.0666215	0.302891	0.270468	0.114179	0.22121	-0.238445	0.207481
SPI1	brown	0.0930445	0.874869	0.382205	-0.228794	-0.215968	-0.0383822	-0.094931	-0.314851	-0.0773048	-0.131404	-0.117053	-0.233432	-0.265683	-0.187361	-0.224187
SCPEP1	grey	-0.0976491	-0.120487	-0.0629896	-0.140125	0.0686417	-0.0689899	-0.000381138	0.257458	0.0572091	-0.115927	-0.119086	0.109962	0.052634	0.0350563	0.0229888
SGCB	yellow	0.251455	0.108046	0.334581	0.0117736	0.0643836	-0.00720264	-0.0436294	0.043348	-0.0536334	-0.139371	-0.20529	-0.0400034	0.0648834	0.116807	0.115078
FBXO28	blue	0.00387706	-0.199155	-0.192558	0.102656	0.167321	0.167541	0.177708	0.373025	0.0613761	0.13792	-0.0410923	0.0913369	0.256362	0.147937	0.433131
PDIA3	grey	-0.0719543	-0.0925111	0.0879084	-0.0941928	0.171215	-0.177912	-0.1783	-0.0904836	0.0494215	0.00567059	-0.177082	0.0851776	-0.071619	-0.0861536	-0.0969487
RPF2	grey	-0.100725	-0.337064	-0.339078	0.160979	0.175323	0.164974	0.126037	0.141127	0.063727	0.0976488	0.134571	0.227332	0.167984	0.266412	0.258851
APPL1	grey	0.116017	0.0853027	0.00319296	-0.000204537	0.214776	0.133252	0.0850624	0.14956	-0.0240464	0.316002	0.0896537	0.128476	0.156482	-0.0637031	0.590969
UPF2	blue	-0.0176535	-0.0157882	-0.0268223	0.0147519	0.197677	0.053891	0.0691527	-0.0428206	0.0859345	0.532864	0.220093	0.0815179	0.0492804	-0.310613	0.351848
SLPI	grey	-0.041581	0.0728356	0.0293839	-0.0194317	-0.0563814	-0.145058	-0.245373	-0.233475	-0.0725574	-0.314531	-0.251436	-0.167904	-0.0999979	0.0941791	-0.392705
TOR4A	brown	-0.00976188	0.363224	0.201096	-0.114649	-0.105246	-0.133377	-0.028219	-0.380437	-0.17074	-0.0886146	-0.163333	-0.219272	-0.160889	-0.166309	-0.386234
MED1	blue	0.0123085	-0.0782986	-0.0489517	-0.00179148	0.0678857	0.125374	0.277441	0.278216	0.0868515	0.407968	0.185577	0.0905159	0.135513	-0.232494	0.462406
RBM12	blue	0.057604	-0.134268	-0.169951	0.124122	0.189598	0.173099	0.279713	0.342786	0.0636399	0.435147	0.140503	0.18678	0.291167	0.0136515	0.702992
PDCD4	grey	0.125412	0.00390508	-0.0463333	0.0605833	0.0230318	-0.0415628	-0.008858	-0.0124653	-0.0420343	0.0988385	-0.00137368	-0.0196303	0.0175407	-0.110878	0.0880281
ERO1LB	grey	0.118553	0.157532	0.0358072	-0.140897	0.158596	-0.0076114	-0.0982283	-0.106122	0.00915438	0.105328	0.0314277	0.0611082	0.122877	0.105525	0.200713
TTLL1	grey	0.220752	-0.113939	-0.0198832	0.0555516	0.137964	-0.0242685	-0.121411	0.00355375	0.131772	0.137428	0.0628251	-0.0915291	0.0449051	-0.00306868	0.193949
WDR90	blue	0.0490863	-0.0757847	-0.157636	0.0517307	0.0524976	0.0074908	0.201161	-0.0372649	0.157728	0.688578	0.367367	0.0922042	0.169131	-0.15402	0.2197
SDAD1	grey	0.00741071	-0.0981889	-0.0909803	0.128055	0.167602	0.0239443	0.16131	0.0883607	-0.0108033	0.204333	0.0311717	0.0526823	0.158378	0.00863186	0.313702
MSANTD4	turquoise	0.177259	-0.0600767	-0.146758	0.0558362	0.0581614	0.113491	0.140099	0.236789	0.00833322	0.062993	-0.0613905	0.0976848	0.239423	0.376801	0.37919
HAUS5	purple	0.0558502	-0.142939	-0.229955	0.044653	0.194223	0.109915	0.170831	0.0883534	0.722051	0.579136	0.35248	0.09825	0.186591	-0.000662656	0.337953
SBNO2	brown	-0.0560203	0.341831	0.317555	-0.217256	-0.0127421	-0.165032	-0.0743997	-0.45093	-0.107437	0.208369	0.203903	-0.153621	-0.178701	-0.511196	-0.311978
FCGRT	brown	0.213559	0.66413	0.293931	-0.0547008	-0.0498278	-0.0732057	-0.184981	-0.334743	0.0402021	-0.0262507	-0.185784	-0.192543	-0.113414	0.0649117	-0.0511132
MED28	turquoise	0.17044	0.070682	-0.144756	0.0833657	0.161292	0.0464065	-0.0458399	-0.0443386	-0.0510838	0.122266	-0.0960802	0.0824579	0.191536	0.431837	0.334914
ZNF622	salmon	0.0351354	-0.098588	-0.0714038	-0.0210632	0.575067	0.152351	-0.0683758	-0.0127348	0.0690141	-0.102449	-0.00431197	0.0183805	0.00111822	0.208026	0.0291783
MYSM1	blue	0.0695771	0.0497279	-0.0214068	0.0209896	0.176569	-0.0848263	-0.0601675	-0.153786	0.0492988	0.38712	0.0277308	-0.0248024	0.0587769	-0.090661	0.130586
ANXA3	grey	0.00511087	0.156655	0.0132938	-0.0437861	-0.0206817	-0.0627312	-0.125545	-0.176507	-0.0502997	-0.175598	-0.192212	-0.092574	-0.0901019	0.275223	-0.163639
SZRD1	grey	0.0936066	0.157979	0.179478	0.0226565	0.275417	-0.171324	-0.231394	-0.4239	-0.120817	0.00180279	-0.14162	-0.0879605	0.0276339	0.0915463	-0.0332016
GPSM2	grey	-0.0970469	-0.212451	-0.145562	0.17267	0.200566	-0.052479	0.0321632	-0.0686934	-0.0801253	0.177099	0.220314	0.124254	0.127866	-0.0111441	0.144529
SLC20A1	grey	-0.038114	0.14048	0.0966472	0.0360969	-0.0503851	0.0233426	0.10049	-0.0531957	-0.00105064	0.120917	-0.00138909	0.04089	-0.125421	-0.169284	-0.0477171
GPR125	grey	0.0583365	-0.13745	0.100253	-0.0571674	0.244769	-0.0413464	0.00730415	0.0237902	0.0155636	0.41119	0.0407005	0.116683	0.125737	-0.1872	0.404248
POLG	blue	-0.0890481	-0.0886909	-0.0254228	-0.0631125	0.0687405	-0.0257987	0.101949	0.0940818	0.0329806	0.424171	0.287997	0.0395382	0.054169	-0.342662	0.163545
IGF1R	grey	-0.0836646	-0.214855	0.0905659	-0.181694	0.0627329	-0.0770638	0.0985138	0.177297	0.0308134	0.222625	0.077447	0.0595621	0.149399	-0.337373	0.136283
SLA	brown	0.0974114	0.877937	0.368037	-0.203966	-0.180444	-0.0370268	-0.0799298	-0.276288	-0.107983	-0.0978408	-0.17442	-0.215023	-0.207434	-0.170418	-0.131254
RPL38	turquoise	-0.0682474	-0.206944	-0.443342	-0.00379685	-0.076559	0.14982	0.0666775	0.109042	0.0685338	-0.14282	0.0838237	0.13176	0.097704	0.638958	0.043587
PTPN12	grey	-0.10457	-0.0259183	0.160074	-0.0315466	-0.00817027	-0.0437537	0.0955565	0.0365632	-0.110793	0.039798	-0.104841	0.0433889	-0.0816518	-0.190445	0.00216793
ZNF318	blue	-0.0266167	-0.129834	-0.153916	0.00265506	0.101592	0.135229	0.187045	0.225529	0.0930398	0.512171	0.388619	0.208573	0.0914851	-0.151391	0.480074
RHEB	turquoise	0.0877875	-0.114755	-0.230466	0.142737	0.0823268	0.135448	0.0778753	0.22745	0.0527311	-0.174771	-0.114407	0.0363347	0.156684	0.510238	0.140625
RASD2	grey	0.0239481	0.0138323	0.214345	-0.117086	0.142855	-0.0455892	-0.059092	-0.168544	0.0257465	0.0300133	0.0148979	-0.0475001	-0.110393	-0.0892776	-0.0822929
TONSL	blue	-0.0743923	-0.185234	-0.193215	0.0719557	0.177773	0.040682	0.0893096	-0.104311	0.118646	0.566347	0.428736	0.179049	0.0869915	-0.141214	0.20549
ZNF664	blue	0.1971	-0.0914402	-0.159221	-0.00734708	0.25503	0.202213	0.247109	0.207238	0.12737	0.529885	0.242031	0.17578	0.226195	-0.018042	0.634288
IL10RA	brown	0.122035	0.886264	0.363203	-0.192651	-0.167787	-0.0224571	-0.0412075	-0.266328	-0.0848009	-0.0232733	-0.0978032	-0.211489	-0.180024	-0.188215	-0.087182
TYK2	brown	0.0117871	0.256011	0.0811519	-0.198672	-0.0160186	0.0476506	0.0845353	-0.126639	0.0194074	0.301549	0.446148	0.01728	0.0159326	-0.187041	0.0752834
FAHD2B	grey	0.253208	-0.0560388	-0.13765	0.0664642	0.344947	0.104935	0.0769193	0.035463	0.0769167	0.148174	0.07208	0.122525	0.0982575	0.236104	0.29145
TIPIN	grey	-0.0404869	-0.26017	-0.357364	0.13255	0.213366	0.0763296	0.169582	0.172592	0.0841395	0.264376	0.242403	0.19794	0.179337	0.287577	0.418099
BDH1	green	-0.0803772	-0.361311	-0.446739	0.0229169	-0.0434681	0.0656723	0.303499	0.442194	0.178508	0.151885	0.324241	0.122964	0.221966	0.148428	0.23662
PSMB5	pink	-0.0680992	-0.21654	-0.182784	0.326977	-0.0578194	0.163656	0.0578486	0.116127	-0.0508978	-0.188805	0.0412975	0.104986	-0.0316007	0.32976	-0.0291044
LRIG1	grey	0.0314785	-0.103394	-0.0445137	0.00770047	0.111397	0.116986	0.052279	0.256139	0.0307313	0.261781	0.16628	0.123955	0.109967	-0.101182	0.405649
KCTD1	grey	-0.0981665	-0.297488	-0.194022	0.045503	0.00239615	0.0447379	0.211462	0.270233	-0.00172893	0.132982	0.26817	0.129201	0.109865	-0.0444909	0.232915
NOTCH2	grey	0.0364533	0.132922	0.212939	-0.117007	0.021297	0.0472687	-0.0196443	-0.0796227	-0.0691915	0.202257	0.0577254	-0.00457326	0.0592743	-0.287776	0.152233
RECQL	greenyellow	-0.0492622	-0.0301976	0.067964	-0.0171109	0.0885847	0.0128312	0.0452412	0.0201499	-0.0311837	0.0517374	0.0303829	0.398963	0.00252294	-0.075215	0.0509528
FN3KRP	grey	0.0425012	-0.252119	-0.33229	0.0864965	0.0424508	0.274343	0.288789	0.374299	0.104264	0.200466	0.2781	0.135921	0.228849	0.272861	0.37954
ELAC2	red	-0.0204605	-0.177501	-0.258418	0.0610073	0.0243106	0.123096	0.231264	0.212359	0.140227	0.304286	0.336152	0.138626	0.0484885	-0.0243139	0.307892
FXYD6	tan	0.799801	0.136465	0.12621	-0.0433786	0.095624	0.0843023	0.0641857	-0.0538906	0.0128998	0.140966	0.0518398	-0.010884	0.0352413	0.0591071	0.220125
MRPL10	turquoise	0.0632808	-0.181052	-0.391396	0.140374	0.0207424	0.20007	0.202826	0.375068	0.158215	0.0695747	0.0560763	0.135786	0.112123	0.394321	0.356382
NCAPH2	grey	-0.0596005	-0.248312	-0.243085	0.0811123	0.00318259	0.0482567	0.0221509	0.0732752	0.109214	0.139509	0.29366	0.138364	0.13466	0.206294	0.0809922
DPYSL3	yellow	0.425715	0.15574	0.315615	-0.0139049	0.0952854	-0.0221304	0.00156033	-0.0655789	0.0273582	0.108143	-0.0402911	-0.0482643	0.00649323	-0.101566	0.195332
APBA2	blue	0.0759299	-0.0373029	0.0322407	-0.104819	0.0424517	0.156753	0.284373	0.182547	0.160078	0.386003	0.33022	0.166516	0.15205	-0.0291952	0.402759
ANTXR2	yellow	0.0325832	0.515714	0.665115	-0.0897792	-0.000741271	-0.132696	-0.248808	-0.447833	-0.198884	-0.188966	-0.29875	-0.209935	-0.298327	-0.327739	-0.258921
MINOS1	turquoise	0.274758	0.0642082	-0.114567	0.00236782	0.154923	-0.0722608	-0.180185	-0.288774	0.0211515	-0.122125	-0.0631833	-0.0417204	0.0936465	0.521768	-0.119025
SERPINI1	grey	0.110481	-0.105488	-0.053422	0.0663096	0.114599	0.0905654	-0.0425286	0.0916181	0.0347711	0.0725175	0.0674819	-0.0033265	0.0786178	0.147009	0.210311
UBE2J1	brown	0.151464	0.576606	0.236585	-0.0837868	-0.0963801	-0.000718185	-0.0988521	-0.179088	-0.13576	-0.171457	-0.239848	-0.166205	-0.0459049	0.0730711	-0.0168271
THOC1	blue	0.0400131	-0.0892651	-0.252267	0.0906491	0.160541	0.051389	0.14366	0.011219	0.192584	0.565316	0.274788	0.183131	0.189541	0.066652	0.323485
KIAA1324	grey	0.235293	-0.127925	-0.259964	0.0831111	0.0447523	0.118856	0.0656327	0.294434	0.20715	0.199845	0.157908	0.0671343	0.0771994	0.0871388	0.322123
MZT2B	brown	-0.0860201	-0.384147	-0.421798	-0.00152265	-0.150992	0.130544	0.294381	0.403048	0.109759	0.0605576	0.339705	0.051542	0.132846	0.251884	0.0306404
MCL1	brown	0.0138028	0.378012	0.206352	-0.0016496	-0.131345	-0.0183013	0.0436557	-0.222522	-0.165684	0.0606813	-0.1864	-0.12423	-0.13492	-0.228468	-0.17183
POPDC3	grey	0.0641084	-0.121356	-0.0815777	-0.031733	0.0379189	0.06771	0.121864	0.132892	0.166436	0.0647348	-0.0192845	0.0715838	0.0512075	0.105017	0.0995601
G2E3	pink	-0.00927423	-0.196415	-0.194804	0.638625	0.0584589	0.188936	0.0876081	0.162807	-0.0321808	0.0533133	-0.0163282	0.186599	0.136111	0.293423	0.271671
ULK1	black	0.0374552	-0.11702	-0.041306	-0.187771	0.0206792	-0.0350363	0.259481	0.119869	0.086037	0.494727	0.326591	0.0772373	0.159323	-0.30144	0.152177
EXTL2	salmon	0.293883	-0.00772842	0.20082	0.0843555	0.319906	-0.0164602	-0.0436089	-0.0718671	-0.0076702	0.249568	-0.0546265	0.0226292	0.076492	0.18244	0.364311
PBX1	blue	0.147403	-0.00868437	-0.00108633	-0.0701621	0.131762	0.0925153	0.11421	-0.0453234	0.0575353	0.436203	0.127935	0.154104	0.241902	-0.0199764	0.375467
A2ML1	grey	-0.121711	-0.111332	-0.0709026	-0.00826473	-0.0973567	-0.100697	-0.05397	-0.0725748	-0.0778784	-0.112954	0.00884472	0.163842	-0.00149343	-0.120547	-0.220361
EP400	blue	0.0281345	-0.0388066	-0.00518108	-0.0402489	0.195303	0.0706521	0.232255	0.0498448	0.091356	0.745313	0.438615	0.102428	0.117092	-0.433931	0.479657
ADAMTSL4	grey	0.00395925	0.15943	0.12329	-0.120532	-0.046974	-0.0559928	-0.0565411	-0.208447	0.00507997	0.0360415	-0.0910204	-0.0761452	-0.141242	-0.14248	-0.158748
DENND1A	black	0.035089	0.0356031	-0.0856061	-0.195509	-0.112469	0.176474	0.692667	0.352915	0.0970313	0.24584	0.306425	0.0955498	0.101837	-0.145741	0.328347
GBP5	brown	-0.053514	0.429966	0.101266	-0.0515776	-0.144559	0.0758725	-0.0135111	-0.17007	-0.0670784	-0.0481884	-0.00268806	-0.0885208	-0.105898	0.0132656	-0.131078
RARRES1	grey	0.0477805	0.241081	0.0587188	-0.0743355	-0.00357928	-0.0643236	-0.14036	-0.145932	-0.0088554	-0.147274	-0.183245	-0.0540584	-0.0432804	0.129229	-0.130925
ENTPD6	blue	0.101534	-0.13206	-0.126535	0.0729672	-0.00736569	0.0311785	0.115302	0.118377	0.0841769	0.265441	0.0688426	0.0650547	0.0238897	-0.0297671	0.0801503
CFB	brown	0.0245541	0.475243	0.1657	-0.0679781	-0.0983695	-0.0654622	-0.17275	-0.367851	-0.11103	-0.150466	-0.243568	-0.0705089	-0.234932	0.0374662	-0.325979
C7orf73	turquoise	-0.0323498	-0.35169	-0.390931	0.115872	-0.0751569	0.0872084	0.138117	0.429791	0.0421999	-0.138978	0.00227488	0.140755	0.194159	0.457255	0.170751
TNPO3	grey	-0.130263	-0.284234	-0.182138	0.0615505	0.0964396	0.0458276	0.195496	0.315241	0.0757434	0.328468	0.246726	0.102371	0.10061	-0.237928	0.337319
PIGO	cyan	-0.000613739	-0.113556	-0.129076	0.0879974	0.0133814	0.810345	0.20252	0.282999	0.0909417	0.15477	0.191826	0.095426	0.145957	-0.0142738	0.280241
NDUFA3	grey	0.149468	0.0292163	-0.206202	0.0463773	-0.00481386	-0.0340571	-0.193139	-0.222879	0.147279	-0.0412789	0.0324415	-0.0210665	0.00875859	0.359158	-0.134401
MARVELD1	yellow	-0.0741365	0.0396529	0.509644	-0.098485	0.0177586	-0.0612209	-0.168497	-0.14903	-0.111107	-0.106115	-0.12492	-0.107795	-0.205114	-0.328725	-0.189602
CPT2	grey	0.195672	0.0569844	-0.141076	0.114682	0.204311	-0.117499	0.0211065	-0.163445	-0.0312466	0.209942	-0.00963289	-0.0270031	0.0260145	0.0229885	0.200535
PI4K2A	grey	-0.0440371	0.131081	0.254404	-0.017128	-0.0155098	-0.135648	-0.175628	-0.27594	-0.0895473	-0.205122	-0.224636	-0.0935548	-0.229519	-0.203794	-0.391013
NREP	blue	0.118376	0.00940622	0.0036114	0.0118047	0.100164	0.0784679	0.0706117	-0.103651	0.0542505	0.317413	0.119909	0.0489297	0.134919	0.091136	0.270907
MAFK	grey	-0.0233757	0.0731864	0.0701839	-0.0879047	-0.0979844	-0.0841497	0.0361848	-0.172188	0.0151896	0.0927074	0.0419612	-0.101491	-0.138036	-0.252829	-0.302718
STK35	grey	-0.0148404	-0.255729	-0.00578213	0.0826798	0.149177	-0.0200035	0.119231	0.0392029	0.102937	0.403609	0.168528	0.0819537	0.164884	-0.318387	0.218196
KIF1B	blue	0.0955864	-0.0743362	0.0725423	0.0676145	0.269815	-0.0127	0.0998228	0.0736254	0.053903	0.447774	0.0872697	0.0610766	0.129061	-0.2897	0.388996
SIPA1	brown	0.0769991	0.619707	0.231638	-0.0872645	-0.0541075	-0.0972777	-0.0967105	-0.431528	-0.0165239	0.0877597	0.0104263	-0.211851	-0.305086	-0.216686	-0.277357
PTGR1	green	-0.108024	-0.24372	-0.314783	-0.00452946	-0.160811	0.117384	0.433601	0.669084	0.0292358	-0.0725425	-0.00193569	0.0249971	0.174231	0.0895184	0.154394
RPS24	turquoise	-0.0648371	-0.071045	-0.240262	-0.0924356	-0.0440372	0.0587208	-0.0276736	-0.105887	0.0424986	-0.0366385	0.025495	0.104258	-0.0362562	0.39212	-0.0295377
MFN2	grey	-0.107939	-0.140965	0.0436561	0.126909	0.257799	-0.160379	-0.159691	-0.238874	-0.071397	0.115702	-0.019912	-0.0638222	-0.0672754	-0.308368	-0.107118
RBMS2	brown	0.048907	0.445774	0.464461	-0.0743482	-0.00223793	-0.174175	-0.228294	-0.430749	-0.100989	-0.0454326	-0.242053	-0.109895	-0.330673	-0.312259	-0.23934
RPL9	turquoise	0.0431095	0.0663035	-0.174407	-0.000379834	-0.0253906	0.0242075	-0.110092	-0.0807813	-0.0859831	-0.274544	-0.193798	-0.0439119	-0.0140217	0.612159	-0.0515653
RXRB	blue	0.269114	0.0493339	-0.0402039	0.0267339	0.19333	0.00531627	-0.0741349	-0.17115	0.0482166	0.369336	0.0836562	-6.03685e-05	0.18063	0.108485	0.185875
ABHD5	blue	-0.0367078	0.00574211	-0.177008	0.160581	-0.12621	0.0752898	0.0146414	0.251942	-0.0925982	-0.267854	-0.0965597	-0.0248497	0.0192305	0.200431	0.0401374
CREG1	green	-0.109192	-0.139423	-0.22882	-0.0708873	-0.199352	0.183632	0.326163	0.640509	0.0209968	-0.143782	-0.0866669	0.03375	0.185123	0.144469	0.11286
GCNT2	green	-0.0479833	-0.120157	-0.294789	-0.0822035	-0.080904	0.153657	0.213046	0.606944	0.120027	0.116977	0.0855818	0.100738	0.245774	0.118712	0.345864
POLR2I	purple	0.0988372	-0.162973	-0.305413	0.00842788	-0.0214951	0.109102	0.0785048	0.0955794	0.703263	0.048999	0.205084	0.088283	0.0944925	0.387147	0.124393
LIMD2	brown	0.181874	0.446371	0.0104718	-0.11724	-0.0129317	0.0354712	0.0472216	-0.17135	0.0854016	0.336547	0.184939	-0.0538499	0.0134084	0.0679835	0.177974
DCAF7	blue	0.0729417	-0.0610769	-0.152194	-0.00750167	0.130759	0.159067	0.287314	0.311223	0.0622128	0.440714	0.226069	0.240867	0.206081	-0.112665	0.653587
RHOC	blue	-0.0257569	0.0214032	0.066588	0.0057209	-0.0108839	-0.177944	-0.300413	-0.29883	-0.165666	-0.436249	-0.22986	-0.149066	-0.0498095	0.283328	-0.456288
CDS2	grey	0.292633	-0.0112188	0.0176053	0.0609261	-0.0842316	0.104038	0.205264	0.29279	0.113412	0.11737	-0.0270726	-0.0183722	0.105703	-0.0442396	0.253052
LRRC32	brown	0.179024	0.60885	0.6817	-0.185784	-0.143572	-0.0890742	-0.216863	-0.295707	-0.153388	-0.145684	-0.230388	-0.270045	-0.257418	-0.353447	-0.17956
BPIFA1	grey	0.0661981	0.141003	0.0154704	0.0169461	-0.0312968	-0.0405732	-0.0658414	-0.0711939	-0.00771765	-0.0773859	-0.0690862	-0.0779357	-0.063215	-0.000114932	-0.0743996
CALHM2	brown	0.18549	0.612082	0.419518	-0.256932	-0.0703953	-0.00997225	-0.0859755	-0.348418	-0.0797208	-0.0168655	0.0139159	-0.148915	-0.165721	-0.0531975	-0.0736773
UQCRC1	grey	-0.049671	-0.31688	-0.410641	0.12376	-0.0374494	0.0882141	-0.0207458	0.154219	0.0337347	-0.197595	0.161011	0.173954	-0.00322089	0.40705	0.0184914
CENPE	blue	-0.115482	-0.290519	-0.233241	0.185548	0.264306	0.100693	0.191887	0.121311	0.0788075	0.515352	0.379931	0.220313	0.182566	-0.114934	0.402457
EIF2AK2	grey	-0.0337508	-0.00478148	-0.0516506	0.0155787	-0.0312482	0.110509	0.274639	0.251325	0.0100946	0.267076	0.0728195	0.216319	0.258359	-0.0649235	0.353022
PRICKLE3	brown	-0.213021	-0.4467	-0.32401	0.0988916	-0.0302065	0.019367	0.140416	0.237437	0.0640024	0.218892	0.35871	0.204167	0.161948	-0.139884	0.0534007
INTS4	blue	0.102714	-0.0324082	-0.0614759	0.0915268	0.214319	0.0709075	0.0158336	-0.0715417	0.0716347	0.36284	0.138597	0.069623	0.0890024	0.0412414	0.296021
FAM63A	grey	0.394088	0.208389	0.102555	0.0682375	0.0424171	0.00609149	-0.113477	-0.256094	0.0118682	0.285492	-0.0686558	-0.129391	0.0109378	0.0333426	0.153138
XDH	grey	-0.0530627	0.0269327	0.150581	0.0538528	-0.0178751	-0.111752	-0.182116	-0.297228	-0.0685194	-0.0667173	-0.158079	-0.0994999	-0.0952161	-0.155207	-0.336121
FAM212A	grey	-0.124334	-0.174688	-0.0360317	-0.0106045	-0.0269508	-0.126022	-0.125319	-0.152274	0.0413377	-0.183019	0.0905834	-0.102453	0.0214107	0.045949	-0.368335
ZDHHC20	turquoise	0.0353338	-6.07814e-05	-0.0293957	0.153357	0.0795044	0.104686	0.0112219	0.12735	-0.0777129	-0.0872801	-0.152514	0.154957	0.199388	0.33303	0.27757
SLC43A2	brown	0.101408	0.472671	0.308046	-0.10927	-0.0944044	-0.0525419	-0.105627	-0.216181	-0.0904011	-0.0589049	-0.113325	-0.167433	-0.265931	-0.242571	-0.11855
C9orf78	black	0.0402713	-0.180637	-0.301382	-0.0471131	-0.0539554	0.183755	0.81302	0.374063	0.122168	0.192481	0.326646	0.121596	0.0816244	0.0266914	0.241443
SMARCD1	red	0.0523952	-0.166781	-0.158008	0.00732909	0.212121	0.127934	0.30722	0.184387	0.164081	0.535285	0.466996	0.233694	0.164195	-0.111752	0.55081
ABCC1	green	-0.13727	-0.304719	-0.227051	-0.0380481	-0.133867	0.123244	0.35468	0.718897	0.0619686	0.101606	0.120192	0.0763489	0.200792	-0.140188	0.245051
STAT1	brown	-0.0344917	0.454316	0.0787273	-0.0144448	-0.12398	0.132476	0.118624	-0.0590875	-0.0756961	-0.0168901	-0.106851	-0.00935524	-0.0451852	0.00413756	0.0329895
IL18BP	brown	0.0735033	0.722853	0.188726	-0.137017	-0.126467	0.0598438	0.0552841	-0.205098	0.0370963	0.0955423	-0.0019259	-0.132119	-0.138815	-0.108028	-0.0211481
ADCK4	purple	0.0520349	-0.0420628	-0.115822	-0.0895153	0.0577414	0.0299969	-0.0140961	0.12004	0.63371	0.161551	0.052641	0.0277876	0.124175	-0.00978426	0.060133
ZC3H18	blue	0.0544132	-0.170179	-0.124584	0.0669292	0.082402	0.145742	0.231776	0.15699	0.232059	0.507751	0.397447	0.0941271	0.025917	-0.256552	0.291621
TSC2	blue	0.229035	0.161723	0.104803	-0.0459066	0.0464093	-0.0923522	0.0349624	-0.243373	0.130698	0.551208	0.234275	-0.0688419	0.0113348	-0.367989	0.139999
POMC	green	0.010788	-0.209717	-0.131314	0.134545	-0.0731191	0.085146	0.253289	0.330598	0.101622	0.0661779	0.20578	0.163364	-0.00406438	0.0393594	0.214392
STRIP1	blue	0.19184	0.184929	0.151353	0.0150615	0.173516	-0.155613	-0.0789287	-0.313995	-0.0763166	0.474465	0.125965	-0.0799713	-0.019141	-0.27051	0.150525
ZNF598	blue	-0.0702713	-0.177792	-0.144578	0.0615786	-0.0120146	-0.00781532	0.210232	-0.0179752	0.135529	0.398808	0.396594	0.0178729	-0.0360512	-0.288869	0.0245801
RILP	brown	0.0574628	0.464689	0.0696976	0.00569181	-0.206761	-0.0290379	-0.129479	-0.17723	-0.106695	-0.309882	-0.154517	-0.194123	-0.279283	0.193878	-0.289773
ZNF532	blue	0.047852	-0.0294767	0.298008	-0.0903106	0.159739	-0.0205624	0.0771516	-0.0413549	0.0399542	0.423239	0.069649	-0.0660718	0.194391	-0.391482	0.260731
STRA6	grey	0.0302568	0.0940492	0.19607	-0.0958192	0.0769673	-0.175748	-0.178284	-0.224098	0.02391	0.0309842	-0.142345	-0.00324042	-0.00959161	-0.125924	-0.149633
CDH11	yellow	0.0377357	0.395208	0.778953	-0.102237	-0.0599175	-0.0484316	-0.118781	-0.190188	-0.202608	-0.214482	-0.259955	-0.191111	-0.259437	-0.333403	-0.0930369
ATP2A3	brown	0.377625	0.532686	0.110742	-0.0772627	-0.0936738	-0.00896474	0.0430742	-0.223355	0.0277194	0.145405	0.0523278	-0.13025	-0.138994	-0.0278884	0.0191832
ECE2	green	-0.0120542	-0.35282	-0.33294	0.070472	-0.0461181	0.275279	0.206271	0.512625	0.0784313	-0.083797	0.191226	0.161873	0.136103	0.292292	0.213769
ZNF700	blue	0.0267431	0.0583732	-0.193048	0.0333788	-0.034889	0.0665352	0.212247	0.0459614	0.174215	0.434874	0.400152	-0.00856438	0.193346	0.046451	0.16641
CMTM3	yellow	0.106687	0.481086	0.61496	-0.16634	-0.0847281	-0.0627252	-0.144565	-0.321235	-0.0545665	-0.12555	-0.245384	-0.192261	-0.25796	-0.150686	-0.17312
ACAD8	grey	0.178794	0.189583	-0.0374436	0.112609	0.0602382	-0.0643656	-0.122911	-0.224913	0.0856728	0.230397	0.0302955	-0.116149	-0.029713	-0.0531132	0.0641979
KCNE3	grey	-0.0354783	-0.0958722	-0.239035	0.13561	0.0447827	0.0850932	0.0324633	0.273939	0.104836	0.0668732	0.0899716	0.0350327	0.133123	0.11637	0.236046
NEK2	turquoise	-0.0277226	-0.175242	-0.308433	0.0879336	0.232911	0.18056	0.24204	0.167256	0.0991974	0.251858	0.119436	0.441581	0.357534	0.467351	0.441857
CTHRC1	yellow	0.00248339	0.291685	0.736553	-0.0977257	-0.0264937	-0.117676	-0.313111	-0.337855	-0.125944	-0.276045	-0.276648	-0.130601	-0.18514	-0.102353	-0.253084
PCBP1	grey	-0.0529426	-0.185042	-0.148173	0.153247	0.0632744	0.146307	0.144129	0.171423	0.107315	0.198308	0.24599	0.184289	0.0511267	-0.115433	0.268231
TMEM260	green	-0.00163669	-0.316068	-0.219709	0.36623	-0.0364383	0.104532	0.240688	0.506029	0.145253	0.1691	0.178438	0.135721	0.131758	-0.0343515	0.320562
FOXD1	grey	-0.093027	-0.26639	-0.042982	0.13718	0.00988947	0.0449397	0.05844	0.183248	0.0883829	0.0600348	0.147427	0.0245595	0.0123794	-0.0903518	0.0262375
MANBA	grey	0.00115936	0.0501111	0.201738	0.0989397	0.162147	-0.0773706	-0.194938	-0.0882487	-0.0237598	-0.0456191	-0.147289	-0.0709725	-0.117596	-0.211982	-0.0643472
ALDH3A1	green	-0.130191	-0.259949	-0.228464	0.106773	-0.135698	0.00826175	0.252312	0.444853	-0.0191244	-0.0835153	0.0141873	0.0978874	-0.0283588	0.0245306	0.0514267
C9orf16	black	0.00306203	-0.122467	-0.303373	-0.160207	-0.0367822	0.00710587	0.40851	0.105895	0.0553926	-0.0681031	0.210313	-0.0034109	-0.0262874	0.226511	-0.103492
LRRC41	grey	0.124503	-0.0988901	-0.0555623	-0.0342113	0.161767	-0.0363993	0.0391282	-0.0202786	-0.0462965	0.292115	0.105113	-0.043537	0.160204	-0.0499016	0.211404
CASP4	brown	-0.0552923	0.383893	0.0670281	-0.0510721	-0.122906	-0.122457	-0.188281	-0.328636	-0.169683	-0.323058	-0.338727	-0.211218	-0.142456	0.263427	-0.380049
POLR1D	turquoise	-0.0189514	-0.246243	-0.303313	0.0961087	0.0325987	0.0638842	-0.0491059	0.110736	0.0341187	-0.126545	-0.0116612	0.0575559	0.219725	0.431509	0.0565059
RAN	turquoise	-0.0742209	-0.197208	-0.384992	0.158005	0.0548176	0.115677	-0.00758193	0.0529697	-0.0581846	-0.256135	0.00113851	0.169251	0.0535726	0.718089	0.0834971
PQLC3	turquoise	0.0147383	0.156348	0.055785	0.0579032	-0.0410441	-0.0201988	-0.156608	0.0495795	-0.0505426	-0.326178	-0.333527	-0.000637667	0.0273028	0.319589	-0.0696579
PPT2	blue	0.197448	-0.180913	-0.101057	0.115973	0.260811	0.0455798	0.071368	-0.023173	0.0739248	0.277074	0.193142	-0.00179209	-0.0190348	0.11222	0.174745
PHGDH	grey	-0.00335139	-0.12182	-0.0974515	-0.0551866	0.0143556	0.100488	0.0604025	0.108964	0.0106412	0.0997875	0.163991	0.125847	0.054733	0.0486527	0.151289
FAM46B	green	0.0368511	0.103587	0.162624	-0.015965	0.00343989	-0.180842	-0.198692	-0.372196	-0.0212549	-0.100027	-0.112599	-0.217397	-0.149582	-0.160942	-0.303603
PTS	turquoise	0.0243806	-0.316521	-0.36892	0.163539	0.0224169	0.0829522	-0.0128106	0.271858	0.0815901	-0.179921	-0.024025	0.0403735	0.170301	0.539242	0.0415517
ABCF2	grey	-0.0395044	-0.213705	-0.175371	0.125175	0.144186	0.126249	0.119905	0.203013	-0.0450422	0.0306663	0.161481	0.108891	0.0310566	0.0933864	0.247501
SLC39A10	grey	0.0517666	-0.0301444	0.0594493	0.014815	0.230453	0.0551684	-0.0443102	0.0457781	0.0307819	0.126664	-0.114649	0.142261	0.0541001	0.0861849	0.353961
RAC2	brown	-0.0179554	0.63396	0.258448	-0.168679	-0.191802	-0.0340799	-0.0520946	-0.32153	-0.1552	-0.176408	-0.0993089	-0.238874	-0.221009	-0.14133	-0.35935
TNFAIP3	brown	-0.0413237	0.40643	0.311967	-0.207151	-0.0919119	-0.104277	-0.0559084	-0.285834	-0.144334	-0.00126861	-0.0148561	-0.014961	-0.11855	-0.2024	-0.138812
NRIP3	grey	0.0226152	-0.0542156	0.00578451	0.0494574	0.167269	0.128415	0.0671204	0.158964	0.0534617	-0.0289454	0.0882613	0.0818438	0.0592137	0.104545	0.192532
PBK	turquoise	-0.0687581	-0.281842	-0.400404	0.159646	0.0603314	0.152387	0.326005	0.34052	0.0475069	0.127326	0.224109	0.248154	0.209128	0.386287	0.335508
DACT1	yellow	0.0742263	0.25392	0.642864	-0.0618077	0.0205429	-0.0669737	-0.187011	-0.212969	-0.11095	-0.104189	-0.232621	-0.101065	-0.135239	-0.174234	-0.0296448
CIZ1	black	0.0282151	-0.128991	-0.117642	0.0438731	-0.035668	0.109464	0.667963	0.212736	0.0788733	0.340969	0.319908	0.059837	0.110287	-0.215605	0.186267
ECE1	turquoise	-0.00889222	0.0740749	0.252965	-0.0948041	0.114122	-0.165944	-0.0963427	-0.0885638	-0.00381048	0.0663992	0.0184509	-0.0987522	-0.0650183	-0.3724	-0.0594919
PGM3	grey	0.0318761	0.0153705	0.106559	-0.102359	0.088972	0.164928	-0.049733	0.0985309	-0.00439048	-0.0113915	-0.101781	0.0730323	0.0639556	0.136867	0.182038
NSMCE1	grey	0.0812418	-0.120713	-0.210369	0.0715006	-0.00902396	-0.0184232	-0.0305002	-0.0675309	0.0595944	0.019105	0.0222079	0.050808	0.0383536	0.291312	0.0214897
EYA2	grey	0.0524896	-0.0994432	0.0294564	-0.00600019	0.275317	-0.171672	-0.189308	-0.212704	0.115521	0.247489	0.00989258	0.00633457	0.105575	-0.100423	0.0957162
SLC30A7	brown	0.0468637	0.417031	0.298334	-0.0771762	0.122052	-0.128579	-0.184459	-0.216945	-0.167062	-0.120511	-0.276247	-0.169291	-0.0503315	0.0749601	-0.0125753
SLC36A1	turquoise	-0.0765185	0.0544344	0.164308	-0.029371	-0.111847	0.0740906	0.264704	0.323959	-0.0142207	0.0746474	0.0821684	0.0110791	0.0284183	-0.325518	0.107359
PRPF19	brown	-0.00526789	-0.348985	-0.370711	0.220693	0.19542	0.113818	0.195622	0.178128	0.289822	0.386197	0.351118	0.202044	0.140325	0.0605377	0.426787
MARVELD3	grey	-0.00321917	-0.298154	-0.245809	0.136074	0.040098	-0.0381976	-0.00520349	0.0721665	0.13807	0.0660139	0.0738835	0.0887205	0.0900707	0.115057	0.0592694
AKR1B15	grey	-0.0591175	-0.136483	-0.185142	0.0196306	-0.0396757	-0.03122	0.00327464	0.184114	0.0364716	-0.0194422	-0.054809	-0.00496366	0.0591922	0.0681004	0.0126549
C2orf76	turquoise	0.0624953	-0.2237	-0.276009	0.0369653	0.142942	0.0350486	-0.0664024	0.0969367	0.0757288	-0.0896361	-0.0319645	0.14071	0.193875	0.573458	0.126028
ECM1	grey	-0.105548	-0.0184639	0.225522	0.010587	-0.116198	-0.0864122	-0.13672	-0.180659	-0.174363	-0.20764	-0.0994256	-0.122711	-0.175405	-0.212056	-0.324608
TUBA1C	grey	-0.244302	-0.302719	-0.300654	0.128714	-0.0531128	0.107341	0.0843483	0.306528	0.0399053	-0.363453	0.0558499	0.132016	0.0393267	0.356445	-0.0327906
SCYL2	grey	-0.0422446	-0.100356	-0.184428	0.0880482	0.0873745	0.166291	0.216039	0.384154	0.00850908	0.104422	0.0703783	0.169865	0.257735	0.110594	0.49057
OARD1	blue	0.125698	-0.130916	-0.299214	0.0535992	0.0671909	0.128979	0.112992	0.156629	0.203145	0.3682	0.132064	0.150925	0.100723	0.174803	0.364922
LY86	brown	0.134071	0.827236	0.290417	-0.156368	-0.205578	-0.0384375	-0.132481	-0.266504	-0.0866776	-0.259848	-0.262468	-0.211739	-0.195879	0.0784434	-0.207802
LARP4B	grey	-0.0198156	-0.0224118	-0.110615	0.0703491	0.0969821	0.00289021	0.0557815	0.00422463	0.0870263	0.328742	0.120243	0.0546143	-0.0540708	-0.246049	0.181388
BPGM	grey	-0.00871476	-2.19134e-05	0.20644	0.0457834	-0.0501406	-0.163341	-0.158733	-0.0936636	-0.0809671	-0.332504	-0.252669	-0.153307	-0.126069	0.0308248	-0.273972
NRN1	grey	-0.0368023	-0.268126	-0.171642	0.108443	0.0794515	0.0781397	0.0714699	0.268823	0.153873	0.0910038	0.129683	0.183684	0.139753	0.116492	0.284508
RXRA	black	-0.124404	-0.144302	-0.0288492	-0.0959646	-0.129529	-0.0667537	0.441259	0.12815	-0.0401421	0.0553737	-0.0029059	-0.045131	0.0266092	-0.341456	-0.149968
AKR1C1	green	-0.103164	-0.276935	-0.350661	0.030712	-0.108981	0.176228	0.335123	0.702134	0.0721152	-0.136511	0.0245006	0.0736054	0.144795	0.211978	0.200319
MMP11	yellow	-0.0334941	-0.00573573	0.4806	-0.056639	-0.121008	0.0385774	-0.0483002	0.00140567	-0.0432094	-0.105998	0.00123091	-0.0673618	-0.127899	-0.173079	-0.0789363
LSM14A	purple	0.00835499	-0.136237	-0.158896	-0.0211795	0.0399535	0.147448	0.192955	0.226712	0.73754	0.350572	0.16027	0.108025	0.185158	-0.0458026	0.340493
APEX2	grey	-0.0738005	-0.274517	-0.301057	0.158229	0.147193	0.0965664	0.159365	0.162736	0.151245	0.245659	0.331833	0.129421	0.192873	0.0297124	0.187442
TMEM214	grey	0.00506286	0.106023	0.182441	-0.113507	0.0194588	0.0343259	-0.0588631	-0.0163464	0.0832489	0.0408983	0.0551979	0.0430632	-0.0758984	-0.239638	-0.0382003
HGH1	grey	-0.0543207	-0.209995	-0.22802	0.145518	0.164734	0.043542	-0.0718251	-0.0870771	0.133283	0.227847	0.300665	0.119165	-0.109637	0.00187054	0.108565
POMT1	black	0.245095	0.0301142	-0.147056	-0.0973914	-0.0255599	0.0487781	0.591737	0.195066	0.124249	0.449577	0.297766	0.0115446	0.056459	-0.096361	0.217904
NPNT	grey	-0.0374084	-0.034214	-0.0123234	0.0849632	0.0491764	0.0480487	0.117479	0.12984	-0.0372674	0.0848276	0.0857556	0.00876216	-0.0554221	-0.213991	0.13355
TMEM164	grey	0.211798	0.0763896	-0.0592643	-0.0135902	0.0851404	0.0635666	0.142762	0.0550816	0.0250833	0.195221	0.0842417	0.124633	-0.0160699	-0.164088	0.261495
TP53INP1	brown	0.161386	0.500461	0.275513	-0.130686	-0.0552365	-0.0711483	-0.0913702	-0.222519	-0.070004	0.056524	-0.100089	-0.206004	-0.0802049	-0.143006	-0.0131402
BMP7	brown	-0.133711	-0.375585	-0.22473	0.143489	0.052284	0.0321688	0.151252	0.301756	0.00272204	0.108757	0.185357	0.0685173	0.145636	-0.0841138	0.140492
SRXN1	green	-0.0906299	-0.237039	-0.264381	-0.0340668	-0.141616	0.184715	0.336912	0.708533	0.013438	-0.105785	0.0211528	0.0691857	0.191645	0.100375	0.18039
ATP1B3	magenta	-0.224319	-0.370085	-0.281639	0.0437794	-0.0796834	0.0657457	0.16789	0.338367	0.00315645	-0.151043	0.0606358	0.0583577	0.304423	0.0788448	-0.046374
PGLYRP4	grey	-0.0931465	-0.072305	0.0239008	-0.0896652	0.000224369	-0.149013	-0.0867851	-0.159343	-0.089621	-0.114585	0.0234386	-0.0703103	-0.0404214	-0.0730941	-0.277924
RBM4	grey	0.144058	-0.198281	-0.251814	0.264828	0.167726	0.058421	-0.00087325	-0.0210055	0.116849	0.335354	0.143941	0.0880569	0.302673	0.252625	0.385332
ZC3H4	blue	0.0264355	-0.0434283	0.00532947	-0.019858	0.0840278	0.0731015	0.216923	0.0933095	0.153526	0.601117	0.399065	-0.00046929	0.104535	-0.45715	0.400499
DENND2C	brown	-0.23138	-0.397172	-0.206594	0.122435	0.0210287	-0.064402	0.118715	0.308625	-0.0634845	-0.0427325	0.0522954	-0.0745596	0.173143	-0.131579	-0.0898963
MOB1A	grey	-0.111437	0.00635041	-0.14582	-0.0497556	-0.00559461	0.136594	0.181161	0.393102	-0.0344949	-0.0339587	-0.103302	0.193746	0.31193	0.219846	0.350531
P3H3	yellow	-0.00419349	-0.120304	0.321301	-0.0679141	0.0421377	-0.00942357	-0.0908939	0.0641203	0.0575794	0.00687238	0.079212	0.213708	-0.184689	-0.159244	0.0320744
RPS4X	turquoise	0.0776413	-0.0622292	-0.255055	0.00366337	-0.102246	0.125161	0.00788487	0.0609362	-0.04436	-0.179089	0.0461652	0.0865642	0.00461768	0.472801	0.0711581
TRAPPC1	turquoise	0.231511	0.0862399	-0.0859993	0.0521915	-0.0672868	0.0500837	-0.0204071	-0.0698353	0.0283201	-0.157604	0.00182049	-0.0101545	-0.0687441	0.296283	-0.113214
EPB41L4B	black	0.142568	-0.151593	-0.213999	-0.0574634	-0.066473	0.130554	0.541067	0.383171	0.110742	0.142522	0.262181	0.101008	0.101132	-0.0189409	0.290249
SP6	grey	0.0367753	0.0798494	0.0701845	-0.0440257	0.0561102	-0.0519986	0.00167962	-0.1642	-0.00225992	0.0705791	-0.0165775	-0.0396246	0.0340707	0.0138267	-0.0237382
COPG2	grey	0.0358632	-0.206475	-0.180084	0.0664506	0.219756	0.0518244	0.101493	0.122395	0.0992875	0.38752	0.262112	0.170965	0.221097	0.0122405	0.4971
SPTSSA	green	-0.0387322	-0.139603	-0.291332	0.278636	-0.11012	0.167795	0.108864	0.419586	0.0108632	-0.157351	-0.120661	0.0766002	0.12688	0.27814	0.0768485
AGO4	blue	0.144373	0.0812237	-0.0231242	0.0770051	0.135792	0.045873	0.0512029	-0.0469328	0.155174	0.596066	0.154711	0.0271045	0.160261	-0.230878	0.388153
SAAL1	grey	0.0544475	-0.254638	-0.311521	0.177171	0.131101	0.181884	0.281427	0.228928	0.124399	0.352131	0.337133	0.22063	0.153329	0.152195	0.409103
SETD7	grey	-0.0701182	0.0418774	0.132796	0.0433349	-0.0813447	-0.0170311	0.0362305	0.252377	-0.111268	-0.144431	-0.150503	-0.126228	-0.0711169	-0.272867	0.05878
FPR3	brown	0.0566316	0.757633	0.417808	-0.127523	-0.119358	0.0231558	-0.0524943	-0.207221	-0.140273	-0.208544	-0.221831	-0.122473	-0.154087	-0.0855788	-0.0532075
BCS1L	blue	0.143536	-0.0736149	-0.249182	0.0716357	0.0899871	-0.0151386	0.0566132	-0.210779	0.0958866	0.362215	0.126231	0.0516369	0.044765	0.203658	0.0639207
SLBP	grey	0.0398352	-0.0883719	-0.264143	0.191921	0.0890823	0.0984873	0.0906802	0.058255	0.00451709	0.205786	0.0866795	0.14079	0.174525	0.301113	0.321647
WDR77	yellow	-0.0493176	-0.216123	-0.300703	0.0106798	0.189463	-0.0361018	-0.0521278	0.0321581	0.0256812	0.164696	0.185807	0.0575019	0.1392	0.151686	0.173481
RPA3	turquoise	0.0500901	-0.111663	-0.304858	0.13665	0.106002	0.118329	0.0248811	0.0585931	0.0694555	-0.148125	-0.122715	0.195587	0.210357	0.700494	0.0869646
KCTD18	grey	-0.00127492	-0.199103	-0.136496	0.0666149	0.0632947	0.0999827	0.203481	0.347376	-0.00143806	0.197548	0.0414319	0.157208	0.142618	-0.0198048	0.377446
CARHSP1	grey	-0.010239	0.0181594	-0.0631845	0.121991	-0.0501355	-0.0846978	-0.0614045	-0.304222	0.0130915	-0.0440657	-0.0838856	-0.0847949	-0.0426843	0.161276	-0.206826
GTPBP2	blue	0.10516	0.0442619	-0.0960429	-0.00675813	0.00956862	0.00661036	0.122616	-0.103046	0.0694003	0.402871	0.189921	0.0693356	0.0560732	0.0335092	0.0695598
XXYLT1	green	-0.119309	-0.364572	-0.240321	0.0154041	0.0850931	0.117195	0.235642	0.457721	0.139989	0.110708	0.313441	0.20156	0.238032	0.0652644	0.310355
STRN4	blue	0.0402243	-0.0851649	-0.00766633	0.0202906	0.0901405	0.0446601	0.0755024	-0.0424953	0.161326	0.386318	0.241742	0.00981227	0.0701462	-0.278095	0.100656
KLF16	red	-0.159939	-0.263512	-0.20553	-0.0245479	-0.0685365	0.123619	0.25304	0.0901623	0.0300591	0.167642	0.578831	0.00573595	-0.0356122	-0.245582	-0.0630663
TSPAN3	grey	0.200399	0.129785	-0.0334049	-0.0468166	0.065936	-0.0904394	0.0105587	0.00522539	-0.0162967	-0.0171729	-0.087412	-0.0385803	-0.00353334	0.0460656	0.0752842
ADNP2	blue	0.0283365	-0.0349417	-0.0436091	0.0990339	0.145038	0.146342	0.238236	0.143458	0.0388698	0.253699	0.150859	0.0941516	0.166227	-0.0138321	0.461698
NLRP1	brown	0.116913	0.283581	0.225076	-0.0836053	0.0643715	-0.102591	-0.0770155	-0.30473	-0.0783299	0.250685	0.0748094	-0.116678	-0.0863243	-0.242663	-0.0859063
SLC9A7	grey	0.0487868	0.108183	0.0394225	-0.241595	0.0444399	-0.00552252	0.0457321	0.0506849	0.106194	0.177085	0.0742966	0.0942191	0.164851	-0.141369	0.142591
PARP16	grey	0.0896938	-0.125667	-0.211894	-0.163174	0.0710457	0.113177	0.322927	0.295853	0.124252	0.407282	0.254786	0.123742	0.260687	0.0515192	0.477621
PAWR	grey	-0.0618306	-0.280767	-0.240243	0.0304116	0.0395143	0.0730385	0.13742	0.339202	0.0463511	0.170976	0.0152849	0.0918467	0.160194	0.0958877	0.244914
SLC37A3	grey	0.0807706	-0.0765979	-0.0512312	0.0881002	0.0535028	0.0570597	0.107293	0.161523	0.0648908	0.196861	0.0602706	0.0813279	0.0849599	0.0141536	0.301671
CRTAP	grey	-0.104665	0.00999939	0.122511	-0.108908	-0.102391	0.0706174	0.125995	0.326461	-0.0196127	-0.230469	-0.0506788	-0.113067	-0.0300219	-0.0094421	-0.0104428
LRP1	yellow	-0.0321032	0.302851	0.741389	-0.219187	-0.0475249	-0.152472	-0.150622	-0.248978	-0.179353	-0.000494869	-0.132019	-0.20527	-0.198123	-0.665813	-0.210186
THUMPD1	grey	0.141765	0.117249	0.0091996	0.215026	0.0359079	0.0125902	0.138803	0.0425437	-0.0629103	0.306065	-0.0390124	0.0207921	0.0840536	-0.0806622	0.364977
DAPL1	grey	-0.0368923	-0.221847	-0.207387	0.0404928	0.0628127	-0.0155722	-0.0484783	0.125347	0.00684955	-0.0464499	-0.0175952	0.123625	0.166812	0.163962	0.103891
SUSD1	brown	0.254007	0.362912	0.248296	0.00294394	-0.0562396	-0.0245767	0.22182	0.0341997	0.017817	-0.0553714	-0.284227	-0.0634748	-0.0873809	-0.193429	0.0421097
DDR2	yellow	0.0640218	0.376364	0.817658	-0.134699	0.0495224	-0.0992604	-0.226901	-0.276148	-0.176816	-0.0706533	-0.26236	-0.150301	-0.174501	-0.352742	-0.0426887
FUT8	grey	-0.00191587	0.0582094	0.0573409	0.337195	0.0330158	0.00319196	-0.1737	0.0883084	0.0389188	-0.107013	-0.153417	0.0335938	-0.0203486	0.0803488	0.132165
SLC25A5	turquoise	-0.0810941	-0.196996	-0.328425	0.123595	0.0138229	0.10982	0.0347587	0.22816	0.0477783	-0.255253	-0.038748	0.109778	0.0752144	0.462033	0.0657296
KLK7	grey	-0.0657685	-0.0161596	0.0893472	0.0148314	-0.100661	-0.123661	-0.102336	-0.107609	-0.101073	-0.201946	-0.171714	-0.0638699	-0.112549	-0.0673231	-0.308834
PHF3	blue	0.0534701	-0.0891041	-0.04028	0.0417905	0.110382	0.056561	0.18592	0.21961	0.104854	0.492863	0.110278	0.178707	0.281406	-0.215672	0.522613
ADAM8	brown	0.0150308	0.435066	0.242771	-0.175038	-0.0292643	-0.0678588	-0.0623154	-0.418315	-0.0969973	0.030865	-0.0307953	-0.0636682	-0.193502	-0.138971	-0.226974
OSGEP	blue	0.205189	0.109346	-0.131423	0.397443	-0.0244631	0.067813	-0.0357101	-0.18163	0.180814	0.259862	0.135466	0.0198981	-0.0693524	0.221747	-0.0174714
KLHL9	grey	0.136353	0.113826	-0.00701199	0.0219563	0.0186262	0.190416	0.1929	0.206524	-0.0681424	0.0553522	-0.0953877	-0.0556901	0.19164	0.123211	0.257134
ENO1	grey	-0.135637	-0.12323	-0.0164345	0.127327	0.234877	-0.0420871	-0.154712	-0.139554	-0.0542307	-0.142045	-0.0587586	0.031326	-0.0695251	0.0711959	-0.072049
DGKQ	blue	0.0502864	0.113522	-0.0419685	-0.0360785	-0.0655677	0.0219413	0.0961443	-0.110595	-0.00425029	0.372448	0.279211	-0.0634345	-0.00933271	-0.228981	0.0234599
KIAA1715	grey	-0.0315045	-0.328688	-0.173747	0.169003	-0.00451404	0.0671887	0.264722	0.530688	-0.0779803	-0.074887	-0.0277985	0.132839	0.160232	0.133846	0.309289
KMT2E	blue	0.0974123	0.069302	0.172039	0.0604566	0.116964	-0.0515321	0.120339	0.0521462	-0.0486079	0.440263	0.0567012	0.0465697	0.0540344	-0.354989	0.360809
ASAP3	blue	0.150975	0.0801621	0.121642	-0.019268	0.14097	-0.00259393	0.0323482	-0.164707	0.053239	0.347739	0.0697021	-0.0325251	0.0260021	-0.182202	0.16929
C6orf141	grey	0.0372736	0.1215	0.00689959	-0.0636014	0.0583113	-0.00489508	-0.0539159	-0.137671	0.0176913	0.205869	0.176985	0.0437639	0.0324863	-0.0134083	0.0757008
PDK1	grey	-0.0318903	-0.185383	-0.153506	0.0566255	0.1476	0.00658236	0.055482	0.214854	-0.0636089	-0.0071124	-0.0859968	0.131073	0.179337	0.307819	0.298018
ATP8B2	yellow	0.190252	0.333439	0.505854	-0.0562998	0.0626851	0.0641063	-0.0107361	-0.0495303	0.026626	0.255923	-0.0235832	-0.106134	-0.0677912	-0.353519	0.152347
KLF4	grey	-0.10514	-0.12862	-0.163594	0.086223	-0.109761	-0.0142313	0.278356	0.138185	-0.0091108	0.0278653	0.117242	-0.063376	0.0825782	-0.159573	0.0188454
MOCOS	grey	-0.0342428	0.0577435	-0.11078	-0.0629731	-0.00669777	0.00302854	0.00474299	-0.0920748	-0.0341334	-0.036304	-0.0194317	0.0545745	-0.0324864	0.132835	-0.0989746
CHMP1A	grey	0.0583304	-0.110703	-0.0800667	0.126536	-0.0111247	0.0411465	-0.0916933	-0.122695	0.0869865	-0.068509	0.0181548	0.0227819	-0.0608393	0.0897129	-0.172851
GANAB	salmon	0.00124246	-0.130811	0.0468801	-0.00077951	0.368077	0.021823	0.0312485	0.0109717	0.151641	0.332201	0.0716869	0.179584	0.0814609	-0.195831	0.395505
PPP1R12A	grey	0.0322596	0.109645	-0.00915485	0.0915236	0.134924	0.0839674	0.0748185	0.129356	-0.0282904	0.316166	-0.000541997	0.0846094	0.167087	-0.0749372	0.410427
MORC2	brown	-0.0837748	-0.350185	-0.140507	0.0235806	0.226523	0.0150856	0.159753	0.135677	0.136509	0.444861	0.377315	0.0358889	0.123619	-0.24275	0.294564
CLMP	yellow	-0.0272887	0.314926	0.592632	-0.05567	-0.0530741	-0.106957	-0.236366	-0.337651	-0.180767	-0.253654	-0.30872	-0.0969743	-0.250334	-0.14588	-0.258399
TREM1	brown	0.0481518	0.348303	0.265465	-0.0400483	-0.0760452	-0.0569956	-0.221737	-0.287533	-0.156792	-0.306945	-0.295706	-0.147018	-0.213046	0.009173	-0.2943
SRRM2	blue	0.0737205	0.128394	0.0556773	-0.0633213	0.0368965	-0.10105	0.0643491	-0.158027	0.146699	0.65698	0.173587	-0.018229	0.0291633	-0.463547	0.0999529
SENP1	blue	0.0559509	-0.0661968	-0.139677	0.0387985	0.243729	0.168851	0.253676	0.215051	0.128636	0.439394	0.245348	0.26935	0.285528	0.0603279	0.634276
LGALS8	grey	-0.0494477	-0.05485	-0.0436317	0.10731	0.102059	0.000840965	0.00719703	0.116095	-0.033792	0.18828	-0.0329971	-0.0481071	0.109732	-0.00478846	0.203398
IFITM1	grey	-0.10064	0.231071	0.120619	-0.00213543	-0.0693926	0.0577322	-0.0586696	-0.195612	-0.115713	-0.151101	-0.143876	0.0598541	-0.136201	0.0365469	-0.210697
GLT8D2	grey	0.0272944	0.0987091	0.27526	-0.027231	-0.0265385	-0.0309478	-0.0568409	-0.117406	-0.0965205	-0.0897896	-0.0994262	-0.0761892	-0.066956	-0.0747461	-0.12056
IRF2BPL	pink	0.10622	-0.139157	-0.0337942	0.458665	0.0694536	0.0524303	0.110863	0.0647568	0.0154184	0.24252	0.217161	0.0138222	-0.0433131	-0.237806	0.187422
PC	green	-0.137717	-0.215901	-0.121845	0.128591	-0.098362	-0.00983774	0.249331	0.243352	-0.0666398	-0.0460526	0.0517293	-0.0725659	-0.0305141	-0.157005	-0.0756309
MRFAP1L1	grey	0.290129	0.0714686	-0.0677933	0.0792875	0.125168	-0.00185802	0.0147103	-0.153364	0.0147656	0.315123	-0.0157509	-0.0609698	0.113584	0.117473	0.202756
DCAF13	turquoise	-0.0250801	-0.22071	-0.23563	0.215833	0.232013	0.10576	-0.0720568	-0.0568272	0.0894375	0.0495947	0.0332121	0.143774	0.115928	0.37515	0.153202
FKBP10	grey	0.0184043	0.00696844	0.25762	0.0571477	0.098711	-0.0652467	-0.0910611	-0.0700589	0.0142549	0.021089	-0.0866482	0.0472103	-0.0738286	-0.0500828	-0.00593293
TMEM194A	blue	-0.0089331	-0.134172	-0.218758	-0.0614764	0.162277	0.204075	0.337978	0.383367	0.22125	0.544252	0.284657	0.399566	0.312846	0.0237408	0.646718
BTF3L4	turquoise	0.283553	-0.017403	-0.23998	0.150071	0.147179	0.0299416	-0.0906634	-0.100104	-0.0291268	-0.0316403	-0.0855018	-0.0266997	0.202136	0.683933	0.197501
RRP9	red	-0.0647246	-0.261138	-0.371706	0.0386106	0.0349949	0.176913	0.108648	0.107864	0.118412	0.11088	0.392857	0.230928	-0.00562938	0.333053	0.15462
CBX1	blue	0.0332502	-0.370157	-0.289957	0.11864	0.17348	0.194323	0.372602	0.502018	0.228735	0.496063	0.273067	0.163358	0.30806	0.0663717	0.655669
PLOD3	grey	-0.0174341	-0.0477789	0.256595	-0.154503	0.0873244	-0.11394	0.0465765	-0.0219144	-0.038492	-0.0262311	0.028841	0.0618694	-0.178576	-0.171478	-0.133402
GALM	brown	0.100678	0.542293	0.110517	-0.0248241	-0.0532173	-0.0493027	-0.173808	-0.277219	0.0306264	-0.0297157	-0.14926	-0.114862	-0.187393	0.0376347	-0.0537528
ILF3	red	-0.0226048	-0.181284	-0.2156	-0.00635204	0.165956	0.132932	0.316465	0.0994582	0.154572	0.769005	0.730906	0.186916	0.192464	-0.197303	0.464877
PLAGL2	grey	-0.0110201	-0.200826	-0.119775	0.0415717	0.157224	0.0656197	0.123588	0.16768	0.244502	0.326379	0.199579	0.151635	0.154958	-0.112513	0.350793
CAMKK2	grey	-0.00418035	0.0661962	0.0316189	-0.125437	0.0653964	-0.00250839	0.119327	-0.0062084	-0.0234336	0.262928	0.248329	0.078741	-0.00708467	-0.188267	0.198072
CCDC51	green	-0.148153	-0.385306	-0.44147	0.0686503	-0.0974846	0.235131	0.276567	0.639853	0.159673	-0.0518838	0.236209	0.16793	0.189478	0.251793	0.242715
RRAGD	green	0.110745	-0.110215	-0.15758	0.0157732	-0.0343106	0.153745	0.1625	0.384508	0.158418	0.0440677	-0.0537166	0.0630841	0.361849	0.0758265	0.315463
FAM73B	black	0.0563945	-0.017902	-0.291475	-0.0267539	-0.107768	0.0474635	0.588362	0.118449	0.189826	0.48381	0.367219	0.0283106	0.0707009	-0.105779	0.0418976
FABP5	grey	-0.0362144	-0.122095	-0.0139592	0.0754923	-0.0353801	-0.126807	-0.136839	-0.195237	-0.0951533	-0.253866	-0.151775	-0.160554	-0.0294386	0.0211705	-0.42011
S100A6	grey	-0.118098	-0.110255	-0.186371	-0.00671549	-0.213701	-0.0118259	-0.0461908	0.0591669	0.00721382	-0.304839	-0.0691152	-0.0374112	-0.00141432	0.266087	-0.359657
TWF1	grey	-0.142445	-0.301885	-0.333112	0.146614	0.0175648	0.162081	0.0593034	0.44892	0.00220968	-0.287432	-0.0684029	0.205673	0.209283	0.444313	0.202006
PCGF5	grey	0.33341	0.222504	-0.0810084	0.0331787	-0.0317176	0.12616	0.0753692	0.204693	-0.00171989	-0.0904632	-0.186399	0.0719161	0.166174	0.33718	0.273721
TMPRSS4	brown	-0.177816	-0.337974	-0.259281	0.122414	-0.0936209	-0.069331	0.0462251	0.235743	-0.0313564	-0.118587	0.058231	-0.0505917	0.106527	-0.0544754	-0.131656
COL8A2	yellow	0.0356303	0.297677	0.694555	-0.223884	0.0418552	-0.0766574	-0.157304	-0.294692	-0.0788913	-0.051777	-0.0560985	-0.128094	-0.102237	-0.285313	-0.0767544
PTPRM	brown	0.149207	0.524094	0.37304	-0.164556	-0.0363924	-0.0896312	-0.0743684	-0.339187	-0.0447725	0.122006	-0.0952258	-0.162597	-0.165753	-0.28424	-0.0787289
EMD	brown	0.0145387	-0.296347	-0.353785	0.0373634	0.101433	0.133338	0.223089	0.179639	0.129408	0.295412	0.278913	0.216496	0.175129	0.128816	0.226915
MRPS16	turquoise	0.0913964	-0.106751	-0.226883	0.211285	0.133023	0.14604	0.0170077	0.065913	0.0248714	-0.126748	-0.0775473	0.116802	0.0708576	0.462879	0.187858
S100A3	grey	-0.0527097	-0.0803678	-0.0149902	0.157223	-0.0258897	-0.154609	-0.115529	-0.142812	-0.0724501	0.0482509	-0.0944026	-0.0616895	0.0195722	-0.0532531	-0.20552
TBX1	blue	0.0671342	-0.157089	-0.0137048	-0.0159548	0.123624	0.0224253	0.106736	-0.0377408	0.00160099	0.304359	0.147415	-0.00546374	0.0234197	-0.0482549	0.0881218
KATNA1	turquoise	0.0296012	-0.138465	-0.174089	0.0714589	0.177203	0.141741	0.0148963	-0.0172131	0.0539193	0.032636	0.0309826	0.203088	0.138153	0.420056	0.218524
PPFIBP2	grey	0.0238059	-0.0309715	-0.026434	-0.0920579	0.0226607	0.0902619	0.152679	0.136017	0.0396438	0.322624	0.279246	0.0397666	0.159197	-0.188427	0.337968
F11R	grey	-0.123439	-0.261545	-0.161851	-0.100723	-0.0267063	0.0661855	0.193502	0.224644	0.027774	0.0803461	0.128463	0.143161	0.161163	-0.0484773	0.0319253
TJP2	black	0.0163733	-0.045682	-0.181398	-0.0183552	-0.0627781	0.0836242	0.45683	0.149299	0.0762072	0.208175	0.109939	-0.0247595	0.108274	-0.182779	0.103206
NPR3	grey	-0.0535891	-0.10457	-0.0592897	0.0831048	0.0859787	0.00613097	-0.0760775	0.0561603	-0.0225217	-0.00169752	0.0667621	0.0108827	0.0722593	-0.0262075	0.0240758
SLC7A1	grey	-0.118777	-0.265646	-0.0118382	0.135799	0.0285349	-0.0398753	0.0505165	0.132423	-0.0708272	0.0809142	0.0228079	0.0851518	0.0709362	-0.228911	0.076556
DLGAP5	pink	-0.126053	-0.264678	-0.243225	0.626441	0.217709	0.0895331	0.0965949	0.0279971	-0.00362403	0.196985	0.155695	0.240457	0.0962369	0.154336	0.310567
NUP210	blue	0.204945	0.0284173	-0.174068	-0.0151656	-0.00772438	0.21132	0.349377	0.323845	0.163361	0.351097	0.28385	0.0808998	0.157875	-0.0303891	0.316731
TYSND1	grey	-0.0944684	-0.315861	-0.36523	0.135987	-0.0610979	0.126399	0.234167	0.330127	0.128206	0.108708	0.203734	0.167858	0.0797464	0.154451	0.168322
MOB3A	brown	-0.083902	0.271096	0.225739	-0.034991	-0.0217568	-0.0809822	-0.0516218	-0.253439	-0.122083	-0.0206291	0.183547	-0.119396	-0.213564	-0.385474	-0.19047
SHROOM2	grey	-0.0600046	-0.199925	0.00594451	0.0200568	0.170639	-0.0803685	-0.0211293	0.0509151	-0.0168042	0.179151	0.0853861	0.0290253	0.13127	-0.216169	0.170863
IFITM2	brown	0.0482694	0.551347	0.364703	-0.123134	-0.116722	-0.12126	-0.284207	-0.434194	-0.147194	-0.247561	-0.282553	-0.299603	-0.286332	-0.0914539	-0.410107
TRIQK	grey	0.362225	0.192034	0.134836	0.0737243	0.0838921	-0.041163	-0.236723	-0.258729	-0.11182	-0.142495	-0.268347	-0.0692885	-0.0081607	0.25547	0.0261837
SIRT1	grey	0.324465	0.257823	0.158515	0.124539	0.192642	0.0993158	-0.0765146	-0.173365	0.0985488	0.331455	-0.0880168	-0.00365647	0.0368215	0.0472271	0.417797
RCC1	grey	-0.0801847	-0.142243	-0.275904	0.151851	0.264976	0.0335927	-0.034614	-0.128686	0.101194	0.217564	0.236127	0.140472	0.0198018	0.220144	0.208168
PLEKHO2	brown	0.109808	0.851258	0.528868	-0.179463	-0.173122	-0.0747553	-0.175396	-0.378961	-0.17056	-0.232772	-0.222476	-0.233638	-0.286802	-0.176276	-0.247542
ATP6V0D1	brown	0.240102	0.331436	0.178899	0.145737	-0.0879559	-0.0715504	-0.261113	-0.312646	-0.195765	-0.349076	-0.254317	-0.221614	-0.271595	0.0321997	-0.335527
PON3	tan	0.541381	0.164511	-0.0179176	0.0387355	0.0145436	0.0111431	-0.11688	-0.193291	-0.0148858	-0.0965138	-0.127758	-0.0192651	-0.0955745	0.257649	-0.0671447
ODF2L	blue	0.121003	0.198822	0.147922	-0.0374456	0.16602	-0.219063	-0.250283	-0.444817	0.0331396	0.210548	-0.132788	-0.0937197	-0.0280467	0.0116831	-0.132798
LANCL2	grey	-0.00617937	-0.113837	-0.019702	0.119182	0.0275805	-0.0628983	0.0248911	0.0470549	-0.0350568	0.0734325	0.00433645	0.0710849	-0.0124206	-0.0166895	0.095461
2023-09-06	brown	0.217565	0.576855	0.200815	-0.124043	-0.0408424	0.00660357	0.0169413	-0.242776	0.142618	0.144693	0.00961854	-0.14329	-0.135204	-0.0634292	0.0685187
LPIN2	brown	0.240057	0.533898	0.237643	-0.127954	0.0981822	-0.0245861	-0.0225505	-0.297318	0.00677759	0.22179	-0.00702107	-0.0846469	-0.0560566	-0.110629	0.227306
LPAR2	red	-0.0434366	-0.146357	-0.229114	-0.0840289	0.0700271	0.0824131	0.0910126	0.139807	0.172435	0.34824	0.496895	0.110007	0.108884	0.00506409	0.224458
PTPN18	grey	0.217389	0.224184	-0.0542948	-0.124028	-0.021145	0.0957191	0.168673	-0.0565382	0.156763	0.339099	0.158729	-0.0579182	0.0261349	0.00596206	0.207151
PPFIA3	grey	0.0798943	-0.248264	-0.131155	0.154741	0.0810073	0.0460301	0.0908365	-0.0144419	0.0825977	0.250232	0.264588	-0.0308077	-0.0203604	-0.135881	0.027444
ESYT1	grey	0.0109128	0.100226	0.181396	0.109384	0.150689	-0.0515795	-0.0793097	-0.14694	-0.109754	0.0580684	0.0364291	-0.0267684	-0.185439	-0.229657	0.114917
PIK3R3	grey	0.164342	0.0861275	-0.00375762	0.0220344	0.2202	-0.0448159	-0.038545	-0.216432	-0.00762247	0.331563	0.108266	-0.0113581	0.0461505	-0.0586766	0.292753
TCF7L1	blue	-0.0140801	-0.0369226	0.158604	-0.0661611	0.217098	-0.102203	-0.0270047	-0.169433	-0.0164001	0.293817	0.118016	0.162807	0.0143193	-0.232866	0.141943
VCAM1	brown	0.0483293	0.347073	0.240009	-0.216743	0.09482	-0.027898	-0.0535481	-0.199139	-0.0662172	0.0468567	0.0178855	0.0185179	-0.00365177	-0.0880518	0.0706393
RAB3GAP2	blue	0.0484262	-0.0553539	-0.00625093	-0.00923761	0.159642	0.137703	0.117898	0.176904	0.0106406	0.285922	-0.0449243	0.106493	0.275476	0.0267618	0.396203
TCTA	tan	0.649811	0.116864	-0.102184	0.0455951	-0.0353477	0.0523705	0.0261479	0.0749708	0.036707	-0.0617056	-0.0779784	-0.0562634	0.0732597	0.305268	0.123974
CTSC	green	-0.129358	0.0414592	-0.0788949	-0.00541587	-0.135948	0.0111143	0.0521676	0.201714	-0.0886483	-0.311657	-0.159848	-0.101848	-0.0485863	0.108321	-0.160166
HOXA1	grey	-0.137438	-0.218693	-0.107148	0.0656295	0.106451	-0.0629448	-0.0784302	0.0765157	0.108168	-0.0549124	-0.0509748	0.0543714	0.0594125	0.0204331	-0.043638
MTIF2	grey	-0.075292	-0.317925	-0.377902	0.140756	0.174579	0.116252	0.112505	0.323374	0.102805	0.236366	0.137761	0.30536	0.24855	0.161541	0.409592
ATMIN	grey	0.050007	-0.169831	-0.026704	0.207355	0.0516754	0.0622989	-0.0531647	0.198387	0.0242187	0.0193482	-0.114412	-0.019341	0.0624686	0.0155568	0.190552
ENTHD2	blue	0.0541879	-0.0637875	-0.289438	0.0189541	-0.000785761	0.13347	0.229801	0.12504	0.254545	0.602506	0.454949	0.0546775	0.126456	-0.0364446	0.193903
KRBA1	blue	0.0797521	-0.169721	0.0470762	-0.0633605	0.149264	-0.0275055	0.147623	0.05563	0.139168	0.468387	0.318904	-0.013065	0.0328762	-0.264263	0.158793
MBTPS1	grey	0.201686	0.0567942	0.193771	-0.00373919	0.135219	0.0373014	-0.0587484	0.0652439	0.0616051	0.162325	-0.0799093	-0.0477354	0.0700638	-0.122879	0.23266
DDT	grey	-0.0462112	-0.329532	-0.320735	0.158493	0.0474446	0.121895	-0.00838922	0.189843	0.0664213	-0.0903903	0.166372	0.0626577	0.106047	0.393196	0.0400836
CUL1	grey	-0.0479795	-0.20065	-0.219416	0.033756	-0.0592664	0.114605	0.379916	0.495563	0.0873582	0.182578	0.264993	0.12548	0.146468	0.00594654	0.393498
SPCS1	turquoise	0.27146	0.194039	-0.135824	0.0166604	0.00192084	0.0417695	-0.163492	-0.0548505	-0.0117335	-0.354867	-0.246957	0.0391152	-0.04651	0.634055	-0.0369876
NKTR	blue	0.140393	0.233951	0.00656593	-0.0554759	0.0503874	-0.0133461	0.0608088	-0.147816	0.187725	0.640563	0.195436	-0.0166947	0.0623962	-0.254096	0.104275
SIRT2	purple	0.062144	-0.0829393	-0.0688755	-0.0479021	0.103887	-0.00400402	-0.0388889	0.0581565	0.711899	0.0889832	0.0802312	-0.111295	0.0979084	-0.00939315	0.0104248
TOR1A	black	0.180029	0.0521025	-0.13848	-0.0214759	-0.129115	0.180995	0.711853	0.348521	0.0643841	-0.026335	0.0292958	0.0786865	0.167075	0.246901	0.223343
VDR	yellow	-0.0383757	0.355137	0.53465	-0.126657	-0.0366103	-0.174715	-0.30029	-0.489843	-0.187416	-0.214117	-0.217551	-0.269246	-0.330191	-0.362716	-0.462483
LPHN2	grey	0.0332465	0.116579	0.25375	-0.112424	0.229079	-0.116295	-0.132987	-0.13856	-0.0296097	0.0813444	-0.128299	-0.0529493	0.0103429	-0.196932	0.117567
PCDHB14	grey	-0.0524088	-0.179019	-0.000526527	0.023866	-0.0588746	-0.0902504	0.0769386	0.0826452	-0.0363429	0.0532271	0.0443658	-0.00949906	0.0585699	-0.13958	-0.0129496
GORASP2	grey	0.017306	-0.129575	-0.147638	0.102092	-0.0289666	0.111999	0.109574	0.218443	-0.0515897	-0.168432	-0.0245607	0.0249779	-0.00145355	0.110018	0.122205
PHC2	brown	0.256023	0.508305	0.440715	-0.127129	0.0755323	-0.110659	-0.221231	-0.624856	-0.107275	0.05656	-0.112602	-0.20173	-0.212624	-0.149329	-0.16699
RELB	brown	-0.00684383	0.234798	0.102961	-0.229808	0.026935	-0.0312945	-0.0476136	-0.18868	-0.021038	0.071481	0.145415	0.0609982	-0.0170913	-0.0821359	0.00832907
RACGAP1	grey	-0.0759138	-0.227327	-0.36949	0.153285	0.187466	0.219925	0.285438	0.242269	0.113379	0.192136	0.24958	0.354765	0.269608	0.372875	0.474598
NAT14	grey	0.2466	-0.00304947	0.0483498	0.0872517	0.174744	-0.0248229	-0.131771	-0.228402	0.159304	0.193715	0.0584217	-0.00867857	-0.0520397	0.0676492	0.0359666
GPCPD1	grey	-0.0127468	0.0772963	0.0126388	0.0493174	-0.00427685	-0.154439	-0.159725	-0.195786	0.0521474	0.0824712	-0.149659	-0.161122	0.0491425	-0.133565	-0.219186
COTL1	brown	0.215496	0.638377	0.278948	-0.0504193	-0.0336429	-0.0513283	-0.191611	-0.40516	-0.00796436	-0.140662	-0.201132	-0.175801	-0.240128	0.0409528	-0.201555
PRRX2	grey	-0.0772878	-0.127877	0.10328	-0.031312	-0.039944	0.00473006	0.213163	-0.00165331	-0.0520502	-0.0662581	0.128606	0.0231374	0.0767302	-0.0286192	-0.181918
ENTPD3	green	-0.0535138	-0.230009	-0.217101	0.0482623	-0.0544396	0.227186	0.176845	0.575612	0.0553496	-0.0588201	0.0597816	0.0492851	0.188817	0.0797202	0.194165
MIDN	grey	-0.0324977	0.0340361	0.0142998	0.0456749	0.0275735	-0.079983	0.0591093	-0.246423	-0.108183	0.219623	0.292456	-0.142335	-0.125468	-0.369022	-0.150304
TTK	grey	-0.0904993	-0.302299	-0.316205	0.150197	0.210647	0.133655	0.204638	0.208945	0.0909805	0.328675	0.179457	0.331526	0.302109	0.254132	0.486944
RPL14	turquoise	-0.030306	-0.0204494	-0.267343	-0.0569437	-0.0801555	0.105757	-0.0478482	-0.0219019	0.0371727	-0.13582	0.0807227	0.0451711	-0.0997634	0.41516	-0.0120205
LRPAP1	grey	0.120374	0.224074	0.234637	-0.0895564	0.0798639	-0.121998	-0.195676	-0.330576	-0.047378	-0.00916053	-0.102542	-0.113128	-0.116474	-0.183953	-0.219405
CHMP6	grey	0.299612	0.0454137	-0.16522	0.0246134	-0.0109315	0.114082	0.0972905	0.100173	0.129036	0.136043	0.185781	0.0182306	0.0441083	0.259166	0.218525
ZKSCAN8	blue	0.164832	0.0103381	0.0532486	-0.00410176	0.277039	0.0718733	0.129575	0.0528663	0.196584	0.719351	0.172942	0.109229	0.275158	-0.177846	0.549633
BCL2L2	grey	-0.0394697	-0.159814	0.000697924	0.203081	-0.0144948	0.0960115	0.150173	0.126902	-0.0232014	0.175186	0.107001	0.0232691	0.0119191	-0.256361	-0.0390999
UBE2D4	grey	0.278225	-0.0169894	-0.138663	0.00653533	0.0455159	0.065021	0.071605	0.173787	0.234195	0.0150308	0.0665447	0.00126984	0.0781532	0.276261	0.287783
CD200	grey	0.0916033	0.125457	0.0628349	-0.114661	-0.0423395	0.109525	0.2099	0.0860641	0.0392168	0.123097	0.202167	-0.00521112	0.142216	-0.00962989	0.19545
TTC1	turquoise	0.241047	0.202738	-0.0858684	-0.00180723	-0.0273936	-0.0265702	-0.122193	-0.146621	0.0614899	-0.184127	-0.228751	-0.112792	0.0920295	0.45024	-0.0641367
MMP15	grey	0.0668443	0.0291743	-0.0480218	0.0129508	0.00199281	-0.021531	-0.0264132	-0.0815452	0.172904	-0.00685907	0.0475765	-0.0789504	-0.236537	-0.0838014	-0.147065
QKI	brown	0.021991	0.401979	0.384154	-0.105263	0.0050067	0.0465386	0.0227099	-0.0549502	-0.161666	-0.0441214	-0.169925	-0.0556588	-0.0372639	-0.132006	0.171362
CISH	brown	0.0737079	0.645276	0.353416	-0.178224	-0.0857236	-0.0984044	-0.19854	-0.405432	-0.167656	-0.144877	-0.164528	-0.271027	-0.304055	-0.262211	-0.297013
UBE4A	grey	0.0894192	0.0723923	0.0765848	0.177261	0.286232	-0.0364983	-0.105796	-0.0239965	0.0363618	0.229992	-0.103287	-0.0307616	0.0678411	-0.194842	0.326223
PTPN14	blue	-0.110955	-0.150623	0.272751	-0.19423	0.151576	-0.00795078	0.106918	0.137781	-0.0134003	0.231908	0.0393457	-0.0353679	0.122278	-0.393423	0.220868
VASP	grey	-0.00464844	0.316547	0.170762	-0.0791097	-0.0916152	-0.0912562	-0.232582	-0.447179	-0.0260903	-0.152477	-0.157086	-0.108955	-0.225521	-0.0799186	-0.438651
PRKX	green	-0.0960347	-0.284062	-0.251998	-0.0650394	-0.0920392	0.148397	0.403492	0.61866	0.0397393	0.247954	0.308187	0.116552	0.288261	-0.098779	0.394705
AMBRA1	grey	0.0865944	0.109196	0.118603	-0.00590265	0.0915427	-0.0132863	0.0711516	-0.145143	0.00182439	0.354504	0.154259	0.0483798	-0.0380917	-0.272144	0.225025
PRCC	blue	-0.0127833	-0.240164	-0.29601	0.0758385	0.0448052	0.194939	0.344743	0.265493	0.128556	0.41701	0.343561	0.182886	0.358698	0.101615	0.374664
EXOC2	grey	0.0817545	0.173278	0.120139	0.00775857	0.200552	0.0129748	-0.0506608	-0.20255	0.0155124	0.326829	0.0645141	0.0412133	0.0618024	-0.168997	0.26307
CADPS2	brown	0.217287	0.474589	0.235357	-0.113847	0.0524089	0.0202219	-0.0765135	-0.243486	-0.0478873	0.0856836	-0.0586534	-0.111019	-0.123452	-0.0455613	0.157019
CCDC124	red	-0.0871487	-0.238468	-0.262865	-0.061231	0.0668147	0.096345	0.0362244	0.0509174	0.256219	0.182578	0.64384	0.0676813	-0.0101868	0.0289427	0.0104428
RAB11FIP1	grey	-0.00134884	-0.0348302	-0.146537	0.0482315	-0.0284615	-0.0237325	0.0858579	0.163034	-0.00629656	0.0721981	0.0319827	-0.0382675	0.0905076	-0.0968923	0.154458
IGFBP2	grey	-0.0453616	-0.25339	0.00231107	-0.0363499	0.098308	-0.0675063	0.0310817	0.112668	0.0803599	0.0261891	0.12818	0.0765002	0.0097652	-0.0676349	0.0887841
CTDSPL	grey	-0.044078	0.00488498	0.10568	-0.0890122	0.0622996	-0.0307431	0.0422457	0.0465122	-0.101152	0.055883	-0.0552151	-0.00550736	-0.0285797	-0.209386	0.0651467
TNFRSF17	brown	0.0739694	0.515135	0.184705	-0.0965782	-0.136481	-0.0314623	-0.110585	-0.203886	-0.0567761	-0.185215	-0.162448	-0.169173	-0.118022	0.0949391	-0.144108
MEAF6	grey	0.32306	-0.02012	-0.0690137	0.022337	0.127509	0.0639894	0.0259252	-0.0750418	-0.00882472	0.224908	-0.0151981	0.00954515	0.0897637	0.156066	0.231779
DNAJB5	cyan	0.0519501	-0.0104392	0.101451	0.12603	0.000435623	0.480723	0.0580789	0.0306511	0.0287181	-0.0781332	0.0762419	-0.0403287	-0.0437245	-0.0410427	-0.0571971
SNRPN	tan	0.738067	0.232289	0.120924	0.0996309	0.0399709	-0.0302436	-0.0623831	-0.226509	-0.0746413	0.0335793	-0.0633016	-0.106966	-0.0902126	0.216224	0.0905951
DYNC1I1	grey	0.336775	-0.139756	-0.00961656	-0.0690689	0.198488	0.084658	0.155526	0.190219	0.0603514	0.166584	0.120039	0.0982066	0.16337	0.105351	0.28381
PROCR	grey	-0.0700416	0.00910511	0.0265671	0.140229	0.00424257	0.0512179	-0.0688554	-0.056683	0.0859682	-0.100275	0.0019207	-0.0901054	-0.19183	0.0873212	-0.159605
RASSF7	blue	0.101179	0.0838328	-0.177276	-0.101757	-0.0463816	0.0021296	0.0429117	-0.20527	0.0983843	0.159244	0.0989037	-0.0972932	-0.0610913	0.0846456	-0.220325
TNFSF12	brown	0.303763	0.779637	0.448506	-0.254988	-0.248546	-0.0361299	-0.0772676	-0.212782	-0.0615233	-0.179083	-0.189923	-0.272088	-0.188508	-0.089371	-0.217486
ZCCHC7	cyan	0.0572736	-0.0307725	-0.214352	0.0687761	0.0728139	0.694846	0.13806	0.16072	0.10584	0.125692	0.166359	0.0635113	0.173092	0.268074	0.281855
GYPC	brown	0.136475	0.718434	0.360556	-0.280082	-0.132675	-0.0313911	-0.0752264	-0.324429	-0.107517	-0.0574399	-0.0747476	-0.183629	-0.156191	-0.0710685	-0.0739641
GARS	grey	-0.141637	-0.249954	-0.183759	0.0309908	-0.0844034	0.10577	0.152064	0.335081	0.013687	-0.0644966	0.204611	0.113988	0.0127016	0.0104943	0.148124
RUNDC1	blue	0.197317	-0.142104	-0.305641	0.0109785	0.0512174	0.197536	0.336949	0.444161	0.239616	0.416781	0.275871	0.091557	0.118261	-0.0582833	0.498785
HIPK1	turquoise	0.0961279	0.200063	0.186732	0.0285546	0.200916	-0.103702	-0.0156966	-0.111504	-0.124291	0.313528	0.0564773	-0.0932991	-0.000814347	-0.343172	0.294158
C22orf29	grey	0.038157	-0.122062	0.0390025	-0.00886982	0.213496	0.00545345	0.0451088	-0.0597173	0.0287899	0.330232	0.0948355	0.014771	0.0735827	-0.18269	0.18429
CC2D1B	blue	0.115846	0.191933	0.0659921	-0.100247	0.102075	-0.172558	-0.0627897	-0.275417	0.0898366	0.457771	0.112118	-0.158854	-0.0239338	-0.282916	-0.0591222
DYNLL2	blue	0.081392	-0.178675	-0.263842	-0.054776	0.0600028	0.167806	0.295397	0.401589	0.13927	0.412909	0.248044	0.117413	0.221457	-0.122863	0.441052
RPAP1	blue	-0.0394347	-0.234436	-0.135144	-0.0339018	0.14222	-0.0224283	0.207322	0.206565	0.13715	0.53347	0.32224	0.119083	0.0922751	-0.298889	0.44251
ZC3HC1	turquoise	0.0805054	-0.179405	-0.319784	0.185733	0.0686857	0.119847	0.213542	0.244724	0.155619	0.178848	0.16563	0.157504	0.159237	0.363521	0.339699
TRMT112	turquoise	0.0145201	-0.209038	-0.336498	0.164385	0.082656	0.00243212	-0.030582	-0.0902519	0.135239	-0.0934892	0.0148874	0.0202785	0.0340224	0.562045	-0.0640123
COMMD4	yellow	0.0705085	-0.205183	-0.383325	0.0379192	0.0187304	0.134904	0.176594	0.152701	0.205645	0.282619	0.343821	0.07308	0.177441	0.321695	0.154881
KCMF1	brown	-0.20184	-0.414808	-0.3197	0.180667	0.103814	0.0508055	0.0263418	0.294315	-0.0350251	-0.0972365	-0.0117275	0.258835	0.304474	0.221388	0.139843
DDX56	grey	-0.0422095	-0.21808	-0.285829	0.117302	-0.0394585	0.0729758	0.156778	0.102995	0.105161	0.145092	0.207698	0.10247	0.031395	0.13023	0.0409026
MPC1	turquoise	0.329872	0.209704	-0.14431	-0.001308	-0.00783427	0.0862935	-0.0639753	-0.15193	-0.00266824	-0.152859	-0.102274	-0.0626089	0.0300748	0.592441	0.0196909
SLC48A1	green	-0.0415817	-0.246436	-0.316035	0.0410573	-0.116542	0.218565	0.281342	0.573641	0.0680689	-0.00189373	0.185607	0.0854434	0.122146	0.084998	0.216169
IQGAP1	turquoise	-0.141939	0.013461	0.205594	0.0332567	0.0478592	-0.0711052	-0.0509349	-0.0146654	-0.17153	-0.0379248	-0.163604	-0.0258044	-0.0626392	-0.375494	0.00817784
PCOLCE	yellow	0.0771948	0.239068	0.62303	-0.106207	0.106762	-0.120534	-0.16782	-0.247785	-0.111713	-0.0945694	-0.13063	-0.153178	-0.18198	-0.200244	-0.136644
POLR2E	red	-0.052505	-0.191712	-0.256042	-0.00865487	0.126442	0.151118	0.158357	0.0936437	0.0841319	0.206789	0.662211	0.1282	0.0230401	-0.0621699	0.200128
GNPDA1	turquoise	0.0475048	-0.0715667	-0.233395	0.16023	-0.00602458	0.0817929	0.121234	0.215901	0.00966291	-0.00460504	-0.076989	0.0439763	0.218759	0.359354	0.308988
IQSEC1	brown	0.232652	0.628509	0.547326	-0.212548	-0.0771211	-0.0938256	-0.0806436	-0.268584	-0.0574307	0.111431	-0.0940873	-0.258567	-0.205777	-0.450794	-0.0899272
RPL32	turquoise	-0.00292791	0.000932355	-0.269898	-0.045434	-0.0675968	0.0883835	-0.0614432	-0.076969	0.0300109	-0.231326	0.0124492	0.00730724	-0.0616509	0.589422	-0.0858811
BNIP2	grey	-0.010643	0.0811588	0.0517356	-0.120815	0.0847245	-0.0408834	0.0661009	0.120879	-0.0199194	0.126145	-0.125719	0.00881622	0.116079	-0.169788	0.200856
C16orf74	brown	-0.220138	-0.34965	-0.248774	0.201829	-0.0963096	-0.066089	0.0145862	0.024463	0.00252388	-0.150074	0.000480612	0.0587246	-0.051228	0.0931496	-0.313419
NTF4	grey	-0.0688334	-0.166152	0.0195311	-0.0149048	0.105921	-0.128085	-0.0790449	-0.0520087	0.142015	0.0869527	-0.1412	0.0978595	0.0929283	-0.00575759	-0.139783
TYMP	brown	-0.133946	0.311305	0.124115	-0.111643	-0.170867	-0.0798183	-0.133061	-0.317603	-0.141675	-0.190431	-0.0520662	-0.122203	-0.246181	-0.132634	-0.476355
KIFAP3	blue	0.253712	0.119027	0.258082	-0.0918225	0.134321	0.0708902	0.0313409	-0.0762127	-0.000807541	0.270261	-0.0331014	0.00201375	0.119315	-0.0639795	0.222884
SNAPC3	grey	0.158695	0.00787865	-0.120077	0.0305696	0.0334364	0.21056	0.168148	0.165348	0.0616559	0.239068	0.0788553	0.0596772	0.156361	0.153848	0.306504
MMRN2	brown	0.0834829	0.425686	0.300648	-0.188601	0.0344694	-0.0689624	-0.169205	-0.290268	-0.0187187	-0.010078	-0.106387	-0.103918	-0.165226	-0.248456	-0.129139
TMBIM6	blue	0.0439719	0.180998	-0.0239721	0.0138391	0.0396643	-0.0519334	-0.133966	-0.108399	-0.0878288	-0.347784	-0.307291	0.0550263	-0.0848368	0.194631	-0.10984
NQO2	grey	-0.014427	-0.0922089	-0.209975	0.017338	-0.0256639	0.0861132	0.169412	0.175025	0.0505042	-0.0122962	0.0523447	0.0222957	0.0208907	0.168236	-0.00675612
PML	brown	-0.110849	0.320392	0.226053	-0.258344	-0.14289	-0.123831	-0.0187698	-0.243231	-0.103689	0.0205187	-0.0020884	-0.10731	-0.128428	-0.293891	-0.249387
DPP3	grey	-0.070139	-0.169336	-0.138622	0.184242	0.0913876	0.00780883	-0.0188992	-0.0783181	0.0747697	0.166891	0.243556	0.13657	0.0402439	-0.0443907	0.137134
TRMT5	pink	0.0596442	-0.290945	-0.241042	0.763473	0.085628	0.0963267	-0.0184198	0.0845899	-0.0835274	-0.0415991	-0.107019	0.037652	0.0361632	0.319285	0.137945
GRINA	grey	-0.0530846	0.131148	0.0733079	-0.0110747	0.0598791	-0.0283342	-0.181588	-0.186468	-0.113833	-0.0641055	-0.0722771	-0.00604563	-0.122979	-0.135472	-0.13423
ASF1A	green	0.0429954	-0.201678	-0.384813	0.186156	-0.0469687	0.254909	0.203924	0.537273	-0.0374977	-0.0748716	-0.0491503	0.101778	0.195778	0.452084	0.353025
CD248	yellow	0.0312156	0.341073	0.780259	-0.176723	-0.108805	-0.16112	-0.281987	-0.381469	-0.178472	-0.218202	-0.176386	-0.247936	-0.32433	-0.406721	-0.344166
GCLC	green	-0.124141	-0.293886	-0.376704	0.0144373	-0.0948148	0.2071	0.347486	0.683659	0.154761	0.0582559	0.124318	0.106767	0.188649	0.0921979	0.262543
AFAP1L2	yellow	0.00741209	0.111091	0.342871	-0.070893	0.0939189	-0.171369	-0.172056	-0.308649	-0.088626	-0.0780073	-0.21684	-0.0107898	-0.0785744	-0.186211	-0.275823
MAP4K5	pink	-0.0503578	-0.146096	0.130704	0.547424	0.0719448	-0.0346851	-0.0464258	-0.0612658	-0.0419798	0.259183	0.0176286	-0.0478534	-0.0267512	-0.307469	0.0600065
SNX7	grey	0.00797693	0.0954671	0.215569	-0.0248467	0.188056	-0.142405	-0.30933	-0.33218	-0.16316	-0.212051	-0.288044	-0.118466	-0.0219811	0.138801	-0.184797
P2RX4	brown	0.197827	0.368101	0.0990809	-0.085519	-0.0382113	0.0414958	0.0440103	0.0205995	0.120045	-0.0419584	-0.0618408	0.0259486	-0.0966734	0.11735	0.0510344
FAM83H	brown	-0.246827	-0.40623	-0.164849	-0.00949898	0.00837425	-0.0930551	0.0675315	0.0819669	-0.0402066	0.0642741	0.182899	-0.0087689	-0.0758364	-0.35134	-0.199961
TNPO1	green	-0.0307967	-0.109396	-0.175356	0.051626	-0.0699559	0.173711	0.304325	0.609265	0.0391463	0.044329	-0.101726	0.0974955	0.201113	0.102576	0.359317
SLC35F6	grey	-0.0196921	0.0215106	0.0724203	0.0174857	-0.105598	-0.0416915	0.0278496	0.0362547	-0.0922898	-0.126265	-0.0844365	-0.0207726	-0.0647702	-0.17115	-0.0552847
FIBIN	yellow	0.024141	0.23203	0.712706	-0.0926943	0.011326	-0.125255	-0.321333	-0.313898	-0.14164	-0.143113	-0.237901	-0.127974	-0.194178	-0.246061	-0.148567
RAP1GAP	green	0.0877181	0.00913657	-0.0912759	-0.110391	-0.0556733	0.0363626	0.105916	0.292342	0.0481446	0.0628165	-0.0519105	-0.00959948	0.0694014	-0.0863259	0.0673227
YIF1A	turquoise	0.13485	-0.0335647	-0.129574	0.263967	-0.0474035	0.112921	-0.110688	-0.141502	0.0279558	-0.321286	-0.0229132	-0.00712364	-0.089237	0.460868	-0.196653
RNF170	grey	0.0969116	0.0256076	-0.0337771	0.0460808	0.0281566	-0.0337898	-0.0327701	0.0227137	0.0850286	-0.0178866	-0.0925763	-0.0260123	0.0651249	0.0936396	0.0979077
C19orf24	red	-0.123188	-0.17851	-0.3507	-0.167672	-0.0522703	0.130701	0.157785	0.138501	0.0170425	-0.05772	0.495812	0.0307337	0.0772612	0.277232	-0.0438265
EHMT1	black	-0.0264672	-0.0939649	-0.150014	-0.129276	-0.0346867	0.0825896	0.685668	0.268711	0.0840386	0.45995	0.427131	0.0701387	0.0937168	-0.299173	0.290745
IQCE	turquoise	0.0743041	0.152216	0.161016	-0.199303	0.0758397	-0.0366437	0.0716377	-0.161432	0.0809362	0.352483	0.209148	0.0314561	-0.0108923	-0.307137	0.0645594
FBP1	brown	0.165394	0.527118	0.180463	-0.128757	-0.17455	-0.0440963	-0.0925608	-0.191799	-0.0881162	-0.107044	-0.109069	-0.196652	-0.204535	-0.118215	-0.159389
ZZZ3	grey	0.147915	-0.0132841	-0.0509589	0.118401	0.28999	-0.0050259	0.0312561	0.00894244	-0.0665121	0.270209	-0.0311283	0.0439422	0.214917	0.138393	0.401992
TNFRSF14	brown	0.117656	0.605939	0.162236	-0.175248	-0.0786482	-0.117507	-0.106132	-0.39818	-0.0427532	0.175323	-0.00760089	-0.133883	-0.151268	-0.155274	-0.206002
C1orf56	turquoise	0.252831	-0.235593	-0.313684	0.244485	-0.0521249	0.200773	0.321545	0.44943	0.145624	0.202925	0.160695	0.152062	0.272503	0.27236	0.309922
NRROS	brown	0.12512	0.528108	0.21573	-0.241268	-0.0245316	0.0273885	0.090772	-0.0177721	0.237041	0.133321	0.0570857	-0.10234	0.0536727	-0.125987	0.162057
ATP2B4	turquoise	-0.00625969	0.179748	0.275378	-0.237802	-0.0210154	-0.0435682	0.0790677	-0.0854173	-0.0552006	0.150064	-0.0895974	-0.0868354	0.0323509	-0.400587	0.0301205
ADAT1	grey	0.126996	0.0520274	0.0791662	0.0823295	0.190279	0.041658	0.0754949	0.122926	0.0583394	0.177253	-0.112327	0.0580743	0.0786594	-0.0364727	0.275321
BRMS1L	pink	0.0778749	-0.153475	-0.170036	0.481478	0.0989939	0.13197	0.0596527	0.0854029	0.148529	0.0880566	-0.00574753	0.0487446	0.0666558	0.252679	0.196683
RAB3GAP1	grey	-0.0116988	-0.163872	-0.019443	0.033561	0.0693181	0.124074	0.294373	0.254904	-0.00905656	0.271759	0.0938813	0.0717428	0.0643906	-0.326845	0.34055
CCL28	salmon	0.0898126	0.0497251	0.119595	0.136982	0.496265	-0.0554635	-0.260275	-0.346257	0.0203765	0.0340102	-0.128464	-0.0582593	-0.0062367	0.143727	0.0120149
CCDC64B	blue	0.0269033	-0.0188145	-0.141613	-0.067363	-0.143649	-0.143234	-0.0367618	-0.168722	0.0569888	0.149621	0.0378557	-0.0980917	0.0385395	-0.150659	-0.305409
KPNA6	turquoise	0.0860224	0.00314572	0.117421	-0.0173634	0.296618	-0.140132	-0.0484681	-0.19103	-0.0762103	0.346932	0.0193267	-0.0365841	0.0909306	-0.326361	0.219955
ALG5	turquoise	0.23173	0.186636	-0.0657036	0.0721598	-0.0713533	0.0238314	-0.133155	-0.0798483	-0.0668347	-0.365948	-0.252714	-0.0419017	-0.0215137	0.653714	-0.100405
MOCS2	turquoise	0.199945	0.0579576	-0.146218	0.189625	-0.0587681	0.00226134	-0.0161742	-0.0459954	-0.0421815	-0.204836	-0.137928	-0.0882101	0.0666523	0.442613	-0.0653232
CSNK1G1	blue	-0.0654887	-0.216738	-0.0794374	-0.0265969	0.135201	0.0578597	0.263603	0.397456	0.0744915	0.33475	0.20126	0.0848301	0.19662	-0.263125	0.444443
TTC37	grey	0.301006	0.256552	0.202916	-0.0309213	0.00876637	-0.0863446	-0.0726914	-0.0995978	-0.0494103	0.231496	-0.183602	-0.0410151	0.0517958	-0.11594	0.233547
CYBRD1	yellow	0.0468485	0.343176	0.489729	-0.132114	-0.103135	-0.0408577	0.0146031	0.0739952	-0.152693	-0.255096	-0.285742	-0.115999	-0.132936	-0.149065	0.0126754
TACO1	turquoise	0.0255579	-0.301416	-0.52083	0.219367	-0.0258718	0.250958	0.193603	0.416992	0.0976754	-0.0545137	0.120502	0.187803	0.230118	0.60222	0.30358
CDC37	red	-0.0947877	-0.0165921	-0.107091	-0.0269982	-0.0439437	0.0566022	0.0473936	-0.156194	0.0562007	0.23614	0.590888	-0.00230754	-0.106892	-0.144029	-0.176492
PIGZ	green	0.13692	-0.20344	-0.191666	-0.00711949	-0.0143458	0.00417677	0.31714	0.296971	0.102367	0.20537	0.184166	0.0089825	0.208092	-0.00393308	0.10536
LAMP5	yellow	0.165245	0.121963	0.514556	-0.0290716	0.124547	-0.093528	-0.188581	-0.194815	-0.0971434	-0.0838796	-0.14735	-0.131068	-0.130551	-0.110071	-0.066869
VPS13C	brown	0.314268	0.47007	0.27401	-0.141559	0.0287296	-0.098371	-0.00552154	-0.0971259	-0.0229665	0.258014	-0.103177	-0.131268	-0.029912	-0.350185	0.163132
PDE6D	turquoise	0.300138	0.0745845	-0.115406	-0.00250251	0.0802098	0.0520698	-0.0302885	-0.103865	-0.00995972	-0.0900398	-0.00427333	0.0231091	0.134259	0.475789	0.0616242
ATP11B	green	-0.0589732	-0.225324	-0.162106	0.0627706	-0.0174456	0.074247	0.214369	0.461026	0.128139	0.0928483	0.10817	0.109347	0.0770264	-0.0668147	0.253221
EML4	grey	0.00914677	0.00176603	0.0240633	0.143354	0.244677	-0.0730785	-0.0943339	-0.0800017	0.0835941	0.297457	-0.0170275	0.11937	0.114158	-0.134242	0.273575
PITX1	grey	-0.14329	-0.302498	-0.299728	0.172384	-0.0594564	-0.0721925	-0.00185393	0.0379281	0.024245	-0.0429058	0.126267	-0.0128524	0.0947279	0.0324349	-0.0942877
RHBDF1	blue	0.00144727	0.052555	0.0985152	-0.116344	-0.091097	-0.0976646	0.0269143	-0.242497	0.106719	0.236752	-0.0155312	-0.0805121	-0.0982902	-0.273061	-0.313745
EFNB1	grey	-0.22906	-0.213358	0.142418	0.0047836	-0.0414609	-0.199603	-0.0761946	-0.183807	-0.118568	-0.150388	0.0182766	-0.00165874	-0.15726	-0.281761	-0.432939
RNF135	grey	-0.112088	-0.0867074	-0.17685	0.0513065	-0.164568	0.0379857	0.248017	0.354842	0.0534734	0.0754977	0.14944	0.0605126	0.0591601	-0.118664	0.134992
ALS2CL	blue	-0.057136	0.0372859	-0.028442	-0.0503909	-0.15131	-0.106737	0.0461485	-0.175451	0.0125737	0.176825	0.00945363	-0.113563	-0.0527893	-0.223696	-0.367789
CTBS	brown	0.0601629	0.294663	0.166096	0.00846964	0.133484	-0.142626	-0.29361	-0.173986	-0.144131	-0.375707	-0.409739	-0.0717626	-0.0300723	0.295534	-0.149561
KCTD15	purple	-0.124822	-0.336247	-0.105143	0.0209694	-0.00114112	0.0781991	0.240871	0.291994	0.493957	0.241387	0.209492	-0.00220827	0.145132	-0.213517	0.112028
FAM206A	black	-0.0278849	-0.195613	-0.340713	0.00959656	-0.0252572	0.158936	0.679269	0.364698	0.104416	0.0850633	0.0689969	0.183127	0.194713	0.173861	0.208883
IFIT5	brown	0.0539933	0.395281	0.0868412	0.0798673	-0.114126	0.0460214	-0.0445966	-0.122742	-0.159461	-0.224952	-0.243588	-0.0505106	-0.0218181	0.239828	-0.0638669
EXD2	pink	0.247284	-0.108883	-0.0439847	0.676267	0.120073	0.0705769	-0.121545	-0.0497184	0.0553944	0.172091	-0.0446453	0.0157766	-0.0164014	0.0635362	0.237128
COASY	grey	-0.0478383	-0.238869	-0.313188	0.148978	0.026737	0.191721	0.28022	0.291425	0.133017	0.277901	0.279382	0.111921	0.119126	0.0127178	0.23104
RPS6KA2	brown	0.128333	0.590953	0.384457	-0.167464	-0.0465156	-0.095084	-0.158857	-0.321695	-0.139224	-0.0505579	-0.179687	-0.242434	-0.294057	-0.317148	-0.179962
CYP7B1	yellow	0.017848	0.344043	0.489369	-0.131015	0.14742	-0.11238	-0.28339	-0.347197	-0.155976	-0.0750884	-0.173289	-0.0625599	-0.10604	-0.128214	-0.0314729
IFT52	turquoise	0.219971	0.0597551	-0.0285338	0.0959649	0.222669	-0.0175126	-0.152735	-0.166365	-0.0423162	0.0083575	-0.184276	0.048908	0.124386	0.525258	0.232493
NRBP2	blue	0.162143	-0.0424113	-0.0230581	-0.0641765	0.121748	-0.0646773	-0.0887773	-0.241662	0.0781736	0.390824	0.165049	-0.0561813	0.0130881	-0.154076	-0.0762121
SMARCA5	grey	0.0692389	0.0661177	0.0203524	0.1047	0.136369	-0.000493534	0.0712685	0.080913	-0.0780184	0.223124	-0.03391	0.0507606	0.0640275	-0.149434	0.361295
FBXO33	tan	0.697894	0.0692503	-0.0637599	0.370684	-0.0108813	0.0777662	0.0348179	0.0258327	0.0588726	0.0402046	-0.0412064	0.0132369	-0.0574689	0.230196	0.161237
RRN3	grey	0.0702325	-0.139021	-0.0688168	0.153051	0.0887824	0.0234548	0.122831	0.0701132	0.0387285	0.248978	0.0473308	0.0485011	0.0676814	-0.0365803	0.265883
UGGT1	turquoise	-0.0902607	-0.181289	0.0691999	0.028702	0.16011	0.070471	0.222697	0.301047	0.0331914	0.228216	0.0397579	0.135946	0.08465	-0.361844	0.370929
GTF2E1	magenta	-0.0305028	-0.19	-0.296215	0.143704	0.160314	0.125594	0.0540546	0.276903	0.141293	0.0783281	0.0194676	0.0800263	0.671864	0.338257	0.330464
POLR2H	green	-0.0678522	-0.396067	-0.438443	0.0503692	-0.0228825	0.174159	0.253109	0.551838	0.261502	0.10716	0.243195	0.197717	0.202481	0.35706	0.285134
TBC1D9	grey	-0.0187654	0.243649	0.216501	-0.0765654	-0.0138896	-0.0820473	0.0574723	0.122338	-0.137637	0.0208022	-0.0612729	-0.218147	-0.0359937	-0.375039	0.109196
SSX2IP	grey	0.0977889	-0.118643	-0.126554	0.0148907	0.329226	-0.00636152	0.0636975	0.098217	0.0395646	0.266278	0.142349	0.135097	0.233781	0.146464	0.437337
CMTM4	grey	0.19569	0.0301514	0.0749151	0.116197	0.0630467	0.0420261	0.0625792	-0.0120125	0.0792082	0.263341	-0.0198499	-0.00579789	-0.0363731	-0.217486	0.187052
TSPAN5	grey	-0.0495769	-0.0894627	0.020463	0.23038	0.0177244	-0.0676158	-0.0502113	0.0031717	-0.097875	-0.0984093	-0.0982952	-0.0766244	-0.0814012	-0.0184667	0.0171269
HSPA5	grey	-0.0748418	-0.0640096	0.0874478	0.000661511	0.0553391	0.0428498	0.226803	0.142266	0.00978541	-0.0639566	-0.0547311	0.0429373	-0.0383623	-0.0994745	-0.0111659
SCGB3A1	brown	0.0768791	0.294082	0.097848	-0.0715851	-0.113946	-0.076578	-0.134401	-0.172619	-0.0696579	-0.166824	-0.0994504	-0.166716	-0.140676	-0.0680338	-0.222948
CDC25B	grey	0.0966481	-0.165905	-0.0924415	0.111246	0.134315	0.112343	0.222726	-0.00465345	0.126174	0.26303	0.183745	0.140811	-0.0029998	-0.00807545	0.164932
RER1	grey	-0.00796044	0.103735	-0.0185196	0.0775276	0.167584	-0.108563	-0.255727	-0.384252	-0.0084149	-0.15444	-0.188893	-0.0731052	-0.0557261	0.266375	-0.282838
CNPY4	yellow	0.200111	0.0960932	0.328314	-0.0149583	0.142829	-0.00439246	0.0106819	-0.0352855	0.0787478	0.136759	0.0267816	-0.0705819	-0.0471347	-0.0289818	0.164414
NARFL	blue	0.16348	-0.0687992	-0.327897	0.0432486	-0.0671251	-0.00376697	0.106716	0.0137953	0.200219	0.327204	0.357482	-0.00861155	0.112591	0.145049	0.120381
TP63	green	-0.233955	-0.436841	-0.280932	0.0566932	-0.0790877	0.118259	0.387158	0.617366	-0.0465915	0.00134431	0.186108	0.0922961	0.163684	-0.074066	0.18796
TMEM41A	green	-0.114152	-0.313688	-0.241769	-0.00367398	0.0314207	0.0234076	0.14479	0.469218	0.170393	0.040093	0.0954598	0.130773	0.146054	0.0364381	0.168448
MLPH	brown	0.287949	0.377669	0.0852734	-0.0242293	-0.120296	-0.0943249	-0.151969	-0.327797	-0.0023239	-0.0150767	-0.143844	-0.148459	-0.234937	-0.0813591	-0.26327
CIRBP	blue	0.350771	0.136655	-0.0499629	0.0552328	-0.0264849	0.0365519	0.058383	-0.106794	0.0931959	0.419069	0.4213	-0.0986202	-0.0271803	-0.187194	0.0819601
CEP170B	pink	-0.124835	-0.255	-0.0235079	0.40549	-0.0254653	-0.0719515	0.109108	-0.0263541	-0.0658415	0.181585	0.170487	-0.0708428	-0.100502	-0.403023	-0.193545
ERV3-1	grey	0.0647658	-0.0536069	-0.00130792	0.0305446	0.0144317	-0.0355264	0.0109027	-0.00441331	0.0695573	0.201098	0.0263725	-0.0982479	0.00517979	-0.0829711	0.0992404
TEAD4	greenyellow	-0.160534	-0.149925	-0.0840189	0.045851	0.00149518	0.0467814	0.0273457	-0.0475072	0.0322287	0.0312319	0.118152	0.621038	-0.101334	0.0236545	-0.00770353
LPHN1	red	0.0446549	-0.180337	-0.123534	-0.0235435	0.0969619	0.105229	0.206301	0.157561	0.218677	0.339842	0.501	0.0990366	0.124181	-0.0998471	0.277738
CDR2L	grey	-0.0407767	-0.0718261	0.0179463	0.0349286	0.00280333	0.0469193	0.0391964	0.0499755	0.0658757	0.0345937	0.0837055	-0.0730045	-0.141468	-0.144174	-0.0090623
EIF3D	grey	-0.160836	-0.297147	-0.215381	0.0292407	0.106302	0.0972879	-0.0633149	0.125931	0.0111533	-0.0172731	0.140915	0.147682	0.000633991	0.0950377	0.118593
TRRAP	grey	0.06831	-0.0457151	0.0790888	0.025261	0.205998	0.142537	0.161386	0.0517213	0.0584263	0.411241	0.156421	0.0998887	0.0456369	-0.241466	0.343637
TFCP2L1	grey	0.132738	-0.0170713	0.0133353	0.0355166	0.144557	0.0727697	0.0202636	-0.0931137	0.0629458	0.274951	0.0923856	0.0226217	0.0671366	-0.0140522	0.197581
HIGD1A	turquoise	0.397632	-0.000952166	-0.186912	0.184015	-0.0534062	0.0525178	-0.0892481	-0.0180152	-0.0613002	-0.379194	-0.248269	0.000318298	0.0643058	0.70713	-0.0723144
FOXRED1	blue	0.146523	-0.147711	-0.319846	0.210255	0.239743	0.0971717	0.073284	-0.025187	0.198208	0.365123	0.200963	0.122348	0.0487783	0.208785	0.25939
TMCO6	blue	0.233238	-0.099805	-0.333379	0.069813	-0.0430544	0.0473809	0.101753	0.0416147	0.224684	0.38353	0.234155	0.0832386	0.084232	0.232603	0.148101
SKP1	turquoise	0.338408	0.038346	-0.208971	0.0472882	-0.0831804	0.0549583	-0.0189782	0.1083	0.0097883	-0.252466	-0.260897	0.000900334	0.155135	0.64932	0.0756656
CEP70	magenta	0.0609085	-0.100881	-0.244799	0.0422338	0.179648	0.0812001	0.0384429	0.0946578	0.256277	0.251264	0.0373169	0.0804179	0.561527	0.265881	0.320109
CXCL9	brown	0.00400404	0.468752	0.0703548	-0.0657142	-0.139407	0.106875	0.0966539	-0.0617173	-0.0207398	-0.0506427	-0.0332062	-0.0415564	-0.0645128	0.0900286	0.0285055
DPY19L1	grey	-0.0123447	0.0707962	0.0178835	-0.00270515	-0.0281294	0.0951579	0.100145	0.16024	-0.0309966	-0.00963329	0.0901609	-0.0494813	-0.0512817	-0.0573323	0.0978003
HLA-F	brown	0.0331372	0.573467	0.143039	-0.14942	-0.229621	-0.0298582	-0.0234401	-0.295617	-0.0480692	-0.0613123	-0.0802278	-0.0665081	-0.214264	0.0136804	-0.283244
LGALS2	brown	0.0731706	0.603426	0.0890715	-0.129301	-0.1515	-0.0209481	-0.0203806	-0.233657	-0.0240446	-0.0571342	-0.0770299	-0.201002	-0.136822	0.0980518	-0.115318
CWC25	blue	0.0207891	-0.0838137	-0.266356	-0.0122597	0.0126019	0.158841	0.307418	0.227735	0.192754	0.531312	0.30493	0.109899	0.189745	-0.0727809	0.292778
CARS	grey	0.00376878	-0.0116729	-0.0692208	-0.107916	0.0445715	0.13037	0.183645	0.0649177	0.0324242	0.223283	0.141464	0.0363267	0.157853	-0.0663001	0.14264
ZNF148	magenta	-0.0214073	-0.205708	-0.160616	0.0648902	0.0384589	0.118442	0.223617	0.444311	0.00997565	0.173623	-0.0648683	0.0953415	0.778087	0.0385798	0.394893
TRIM7	brown	-0.189692	-0.324554	-0.233904	0.119069	-0.121914	0.0496659	0.15041	0.219758	0.079251	-0.0249184	0.192881	-0.0317263	-0.0618544	-0.109594	-0.176543
PLK2	grey	-0.0357495	0.0912954	0.178126	-0.0326264	0.0944787	-0.117677	-0.111082	-0.25367	-0.060685	-0.0652937	-0.227702	-0.0503548	-0.0865427	-0.073592	-0.207424
GON4L	blue	-0.000106424	-0.104923	-0.0842266	-0.000460386	0.0532652	0.160513	0.259175	0.245153	0.154287	0.638648	0.365982	0.0968886	0.220915	-0.283984	0.388026
TPPP3	brown	0.194759	0.235611	0.150564	-0.0860553	-0.0704486	-0.0726411	-0.1075	-0.143841	-0.032835	-0.0565187	-0.105696	-0.186289	-0.128661	-0.0855279	-0.152253
LONP1	red	-0.0709124	-0.286283	-0.27511	0.022989	0.00948576	0.215844	0.271822	0.296771	0.101198	0.401981	0.702355	0.144661	0.0389948	-0.137823	0.35314
AKR1B10	green	-0.142512	-0.288193	-0.326153	0.00575348	-0.17046	0.137475	0.331746	0.68288	0.0819523	-0.0995351	0.0322112	0.0312096	0.168683	0.0712194	0.109452
MYO5B	grey	0.0903363	-0.0460707	-0.0823204	-0.0874482	-0.0109005	0.0354819	0.188807	0.204895	0.0285417	0.222206	0.178371	-0.021741	0.177978	-0.172747	0.265939
SMG8	blue	0.097939	-0.120272	-0.233403	0.0680354	0.062164	0.243277	0.25304	0.466393	0.0697963	0.19673	0.101141	0.15571	0.264138	0.185758	0.595073
CACNA2D1	green	0.201791	-0.0654611	0.0106953	-0.118753	0.101734	0.152885	0.181319	0.378574	0.0775231	0.0215879	0.0909932	0.110608	0.157913	0.0546378	0.323935
PTPRZ1	brown	-0.169795	-0.38306	-0.250887	0.133296	-0.0131795	0.0455794	0.271948	0.4759	0.0462031	0.0488385	0.131068	0.152679	0.120189	-0.0829242	0.187655
PET117	grey	0.0896129	-0.278252	-0.307566	0.257613	0.0896022	0.146854	0.224211	0.229159	0.118918	0.20935	0.200036	0.175277	0.168023	0.281004	0.267893
SLC27A3	grey	0.149043	0.0915305	0.0120752	-0.0323384	-0.0745133	0.0310557	0.242396	-0.0263923	0.0918079	0.2487	0.213106	-0.108095	-0.119522	-0.173968	-0.00801229
TEF	grey	0.0523923	-0.182283	-0.0272144	0.0690215	0.142369	-0.0335091	0.0245805	0.112114	-0.0219483	8.05046e-05	-0.0240572	-0.0550567	0.109832	-0.180076	0.0574372
DESI1	grey	-0.152703	-0.187451	-0.219871	-0.121983	-0.114872	0.0159357	0.0813831	0.224086	0.0168923	-0.157642	0.0489294	0.0285522	0.00422867	0.0771182	-0.107915
PXYLP1	magenta	0.0652473	-0.147357	-0.116556	-0.0770225	0.150089	0.182443	0.165963	0.269357	0.146476	0.276857	0.264332	0.169121	0.437749	0.109539	0.441182
ODF2	black	0.0369853	-0.170623	-0.167331	-0.0201203	0.148839	0.136607	0.634016	0.138326	0.190649	0.546163	0.417138	0.231724	0.0953681	-0.153867	0.358982
PXDN	yellow	0.0438507	0.073005	0.487562	-0.0153895	0.208778	-0.127807	-0.185059	-0.31703	-0.0770801	0.12789	-0.118788	-0.0644138	-0.0653781	-0.266415	0.015109
NFKBIE	brown	0.0386995	0.526561	0.2061	-0.238758	-0.0639857	-0.0597833	-0.118089	-0.370252	-0.0747439	-0.0505977	-0.0131719	-0.00451879	-0.192212	0.0469903	-0.198872
SENP6	blue	0.100474	-0.0343556	-0.0566082	0.0639912	0.120793	0.0563348	0.0887633	0.0668041	0.0264693	0.55892	0.126692	0.125139	0.269935	-0.0990451	0.485987
MACROD1	grey	0.248905	-0.191951	-0.325276	0.111939	0.0783422	0.0155117	-0.00900294	-0.0321539	0.199774	0.13991	0.212214	0.0273123	-0.00165802	0.299292	0.0499439
TSPAN8	grey	0.0803808	0.120264	-0.0300007	-0.00376003	-0.067108	-0.0921948	-0.118017	-0.146047	0.0483049	-0.01797	-0.0852337	0.0283614	-0.0706872	0.135546	-0.0649299
APMAP	grey	0.0377252	-0.162702	-0.00630619	0.0626037	0.139095	-0.00926053	-0.0469842	0.0953187	0.0856707	-0.02665	-0.0269924	0.153376	-0.0457593	-0.0058662	0.117672
CTNNAL1	black	0.0875446	0.0229671	-0.0922674	-0.0218149	-0.0361987	0.209928	0.470736	0.381935	0.00238979	-0.0616634	0.0690475	0.129807	0.0304949	0.193166	0.312698
OXLD1	turquoise	0.161606	-0.233311	-0.468328	0.120112	-0.0553287	0.236661	0.206607	0.295921	0.236932	0.215171	0.325468	0.0677089	0.197586	0.445689	0.252983
SCAMP3	blue	0.0244212	-0.126755	-0.20125	-0.0991592	0.0259964	0.164925	0.181185	0.243391	0.165935	0.214824	0.246436	0.116678	0.219745	0.103713	0.184159
GNAI1	grey	-0.219776	-0.263277	-0.0602862	0.0747606	0.0111947	-0.154173	0.00999841	0.00752669	-0.158127	-0.227369	-0.127652	-0.0435718	-0.0374454	-0.0526094	-0.258726
IRGQ	blue	0.106868	-0.0553025	0.0469319	-0.0658434	0.131016	-0.0634337	0.0253758	-0.109736	0.166468	0.427135	0.21802	-0.0484367	0.0201445	-0.329844	0.144359
ARL2	turquoise	0.107642	-0.110402	-0.146498	0.181098	0.0539985	0.0315892	-0.0654431	-0.100404	0.135013	0.0346675	0.221574	0.0598653	-0.0634676	0.309392	0.043934
TTC33	salmon	0.231654	-0.0371043	0.0276005	0.12462	0.676119	0.057498	-0.0984677	-0.00496295	0.0260833	-0.020104	-0.123173	0.0953831	0.153721	0.386	0.293046
ADAP2	brown	0.0819505	0.68325	0.306237	-0.131811	-0.157278	0.0198588	-0.0674101	-0.163046	-0.114424	-0.211589	-0.222402	-0.198043	-0.204271	-0.0778998	-0.136591
DSC3	brown	-0.243953	-0.386853	-0.110806	0.118345	0.00115422	-0.0546285	0.122047	0.196332	-0.0944798	-0.0957657	0.135444	0.0333391	0.0513185	-0.209666	-0.100749
STIM1	green	-0.0488268	-0.189611	-0.0736792	0.0660147	-0.0902228	0.0835485	0.250919	0.377196	-0.056466	-0.0516625	0.141675	-0.052969	0.000149495	-0.271191	0.0454944
IFI16	grey	-0.234744	-0.14365	-0.14267	0.139504	-0.0544273	0.00994542	0.0957263	0.136221	-0.0723712	0.0340372	0.0416431	-0.0288938	0.121316	-0.0858846	-0.050906
TNS4	grey	-0.206557	-0.196621	0.0367193	0.0385542	-0.0466778	-0.14631	-0.00382183	-0.18648	-0.0718227	-0.0530883	-0.0265624	-0.0541511	-0.157454	-0.263773	-0.369117
PPIF	green	-0.171139	-0.232578	-0.225738	0.0426646	-0.115373	-0.00349699	0.148474	0.301982	-0.108307	-0.187067	-0.0808998	0.0435022	0.0159605	0.0502539	-0.0746542
BRD1	grey	-0.0533834	-0.247575	-0.0923469	-0.019272	0.017149	0.0219354	0.165486	0.209701	0.0868287	0.449661	0.33142	0.0469479	0.125928	-0.378311	0.212018
EIF4A1	blue	0.01358	0.0194409	-0.0969093	0.0517919	-0.00356698	0.00803698	0.0710103	-0.0258857	0.104091	0.509824	0.226183	0.0479977	0.015876	-0.211372	0.0358159
DOCK9	turquoise	-0.05505	0.0915868	0.268329	0.0259334	-0.00824825	-0.0327488	-0.0209416	-0.0761732	-0.107382	0.0719185	-0.0995827	-0.0819986	-0.136256	-0.504105	-0.117013
ARHGAP31	brown	0.124366	0.688668	0.524481	-0.315744	-0.0577391	-0.0135235	-0.0281427	-0.239531	-0.127809	0.00684392	-0.0584816	-0.2279	-0.0606771	-0.366777	0.0328262
ARHGEF25	blue	0.169188	-0.155075	0.0813021	-0.00751083	0.0519954	0.0931226	0.18924	0.251324	0.0864145	0.377689	0.214446	0.121233	0.165437	-0.0200243	0.291083
DIS3	grey	-0.100133	-0.175434	-0.107689	0.0707037	0.131322	0.1608	0.126113	0.122295	0.0384084	0.137839	0.059159	0.046185	0.13397	-0.0206985	0.178333
UAP1L1	black	-0.0817312	-0.147484	-0.111432	0.0440858	-0.159177	0.151138	0.522212	0.338933	0.0372769	0.211654	0.336857	0.0206679	0.0321985	-0.200039	0.0513343
PI3	grey	-0.131104	-0.160501	-0.0807794	-0.0633633	-0.17767	-0.0679159	0.0502895	0.100898	-0.0523491	-0.135831	-0.0247993	-0.0705974	0.0208244	-0.0745849	-0.235219
GTF3C2	blue	-0.0394306	-0.258023	-0.309293	0.149588	0.106908	0.0648054	0.202613	0.207701	0.0963338	0.469206	0.295306	0.265709	0.20477	-0.0244902	0.489897
URI1	purple	-0.0563274	-0.202907	-0.133528	-0.0216412	0.0478822	0.10922	0.157167	0.314089	0.493524	0.109921	0.122638	0.0463773	0.107834	-0.0211396	0.212121
UBALD1	blue	0.11066	-0.0205946	-0.118942	0.0283576	-0.104483	-0.038185	0.119216	-0.0925069	0.144452	0.330473	0.237912	-0.0711106	0.0141566	-0.15931	-0.0806342
USP12	grey	0.297945	0.120964	0.0198888	0.0313878	-0.00501299	0.137239	0.171178	0.280421	0.110319	0.228906	-0.0274014	0.0340958	0.133475	-0.111086	0.313737
OS9	grey	0.0471153	0.107717	0.205963	-0.176091	0.153765	-0.0621001	-0.15443	-0.132359	0.0202783	0.111243	0.0852896	-0.00989228	-0.128201	-0.288675	-0.0669796
RPUSD3	grey	0.0797742	-0.0474645	-0.185353	0.0219044	0.0298103	0.16023	-0.0264795	-0.0273682	0.116276	0.122186	0.149631	0.108401	-0.0498182	0.228988	0.10861
RNF214	blue	0.0929758	-0.0612272	-0.0917025	0.187588	0.240875	-0.0135232	-0.0304455	-0.00436328	0.134363	0.425512	0.0387686	0.0842509	0.0814668	-0.068792	0.364314
HDAC2	grey	0.106324	-0.252854	-0.260093	0.0725934	0.268804	0.0925842	0.107864	0.0705897	0.0894089	0.410526	0.204206	0.256114	0.265554	0.237184	0.565978
AAMDC	grey	0.170827	0.0356639	-0.00370857	-0.0330558	0.124441	-0.00961808	-0.0731252	-0.183483	0.0646813	0.124409	0.0650854	-0.0347423	-1.2712e-05	0.19286	0.0748145
SRRD	grey	0.00206713	-0.171688	0.0935277	0.158358	0.261159	0.0197823	-0.201179	0.00403012	-0.0300848	0.0410244	-0.0247271	0.0280064	0.115059	-0.0421492	0.193354
CLSTN1	turquoise	-0.0908303	-0.179798	0.235553	0.0575923	0.215604	-0.208571	-0.117674	-0.162941	-0.103163	0.00509196	-0.0376038	-0.0676474	-0.121229	-0.396837	-0.200547
EHBP1L1	blue	-0.0873759	0.229248	0.199508	-0.0649147	-0.0864281	-0.189787	-0.0360353	-0.375221	-0.0434142	0.212107	0.0413414	-0.186686	-0.194043	-0.514841	-0.421978
PLSCR4	brown	0.0807913	0.278588	0.298713	-0.122737	0.0995976	-0.0161506	-0.00163068	-0.0929188	-0.0103475	-0.0164545	-0.218266	-0.15664	0.159717	-0.135195	0.00395862
ERBB3	grey	0.111876	0.0268215	-0.220157	0.0623809	-0.0162523	-0.0233033	-0.0159231	-0.128995	0.0837074	0.292511	0.0999132	0.020722	0.00955742	-0.0268485	0.148139
RGL1	brown	0.187824	0.458022	0.295755	-0.0541474	0.0330427	-0.0532606	-0.0448467	-0.158974	-0.0883611	0.0387653	-0.109541	-0.140626	-0.0477081	-0.132059	0.181399
RARB	grey	-0.0273823	-0.0377183	0.00990167	-0.0710002	0.133335	0.0215409	-0.0858719	0.119681	0.0474189	0.0832881	-0.0625611	0.0645532	0.309266	0.0613556	0.227477
BLVRB	purple	-0.0619111	-0.109877	-0.239383	0.0361741	-0.0666039	0.0520133	0.00757512	0.240657	0.566661	-0.158553	-0.103205	-0.0391624	0.0743531	0.202642	-0.0823718
UNC119B	grey	0.136203	-0.102612	0.0116985	-0.0615852	0.173337	0.044636	0.283215	0.232626	-0.0371736	0.225042	0.0701718	0.0975738	0.280479	-0.121382	0.402653
CH507-42P11.8	grey	0.0038829	0.22983	0.155453	-0.112437	-0.0520031	-0.100805	-0.0453264	-0.332278	-0.0380532	0.0629392	-0.083869	-0.0328035	-0.129527	-0.174511	-0.231139
IRF8	brown	0.107914	0.72708	0.18246	-0.118596	-0.136557	-0.00642301	-0.0104986	-0.192546	-0.0691418	-0.00131304	-0.0631466	-0.16754	-0.134192	-0.0336889	-0.0498839
PRKDC	blue	-0.0818964	-0.194121	0.00628139	0.129918	0.314035	0.0406039	0.0470946	0.0166742	0.00738801	0.420727	0.203298	0.205835	0.0898346	-0.271926	0.441166
TGM1	grey	-0.128772	-0.141426	-0.0552322	0.184061	-0.131367	-0.0775742	-0.019907	-0.0541416	-0.104494	-0.129738	-0.057943	-0.0989027	-0.110937	-0.120846	-0.243671
KDM3A	brown	-0.071718	-0.354354	-0.217626	0.0495706	0.122355	0.133747	0.225993	0.418267	0.108882	0.405314	0.243988	0.244765	0.298378	-0.107097	0.491689
PEMT	turquoise	0.185571	-0.232929	-0.225905	0.167389	0.0137496	0.0944436	0.0848026	0.20229	0.0848911	0.0218447	0.174449	0.129492	0.0351655	0.309868	0.206982
ANGEL1	pink	0.224592	0.0256674	-0.0712485	0.639325	0.0220503	0.105566	0.0396101	0.0562587	0.0499326	0.281418	0.034927	0.031514	0.0373998	-0.0247956	0.294444
SOX2	green	-0.0887452	-0.384366	-0.347684	0.0328842	-0.0969546	0.260682	0.395049	0.719637	0.197806	0.200777	0.407868	0.185548	0.243271	0.0399513	0.392982
SUSD3	brown	0.0657032	0.587985	0.0713177	-0.126425	-0.118729	0.0255026	0.0555983	-0.156106	-0.0289686	-0.00923696	-0.0225437	-0.0884794	-0.0905024	0.0841844	-0.0804744
PI4KA	blue	0.05504	-0.0693842	-0.0387958	0.119106	0.052153	0.036968	0.0586789	0.0678647	0.0845632	0.354409	0.100092	0.0334044	0.110987	-0.128578	0.259306
PICALM	grey	-0.0311508	0.220216	0.318879	-0.037482	0.0430468	0.0140804	-0.0765247	-0.0939378	-0.127105	-0.0494126	-0.218093	-0.126422	-0.0216581	-0.30009	-0.033436
EIF4H	brown	-0.117908	-0.26981	-0.0763674	0.0603527	-0.0304821	0.0949112	0.202215	0.293531	-0.0342304	0.144843	0.217423	0.0606766	0.0218492	-0.286041	0.154667
SCRN1	grey	0.143201	-0.169704	0.122404	0.107593	0.115025	0.0398683	0.0599398	0.0903928	0.0876736	0.174273	0.0506525	0.00538834	0.148532	-0.225666	0.22934
SNRPE	turquoise	-0.0122462	-0.253034	-0.407905	0.0583982	0.0781143	0.156103	0.117562	0.151084	0.114205	0.102211	0.0676459	0.221678	0.261047	0.644022	0.281111
ST6GALNAC6	brown	0.331251	0.54338	0.380639	-0.187725	-0.187838	-0.0905576	0.143898	-0.185571	-0.175888	-0.153334	-0.186138	-0.276732	-0.174695	-0.150593	-0.223054
C2CD2	brown	-0.00222987	0.226155	0.0646536	-0.154301	0.012159	-0.0691153	-0.0364665	-0.0874758	-0.0547498	0.214469	-0.0208687	-0.00235896	0.0780927	-0.241216	0.072114
SUMO2	turquoise	-0.00376735	-0.245196	-0.42138	0.0982091	0.0656747	0.186685	0.089562	0.286652	0.0509536	-0.0815772	0.0294203	0.173835	0.287199	0.671526	0.315997
DDX3Y	grey	-0.0283471	0.0565925	0.0783188	-0.0296033	0.0943777	-0.0171525	0.0386997	-0.0204321	0.028085	0.114981	-0.010698	0.0565293	0.0424189	-0.111374	0.0445177
ARHGAP33	blue	0.168739	-0.0227946	-0.0804557	-0.0189235	0.0180252	0.0636436	0.204853	-0.00907408	0.360376	0.530025	0.264393	-0.013127	0.14521	-0.0431904	0.21232
ELN	yellow	0.132184	0.354886	0.443254	-0.0822234	0.0389401	-0.0969023	-0.141268	-0.270522	-0.0718063	0.00846365	-0.15759	-0.181394	-0.118467	-0.236204	-0.063951
TGS1	grey	-0.055083	-0.177646	-0.199884	0.15728	0.251363	0.144567	0.159899	0.168764	0.00722506	0.247671	0.14768	0.229786	0.175767	0.0822934	0.47744
NAGK	grey	0.0454216	0.218508	0.0258219	-0.0453073	-0.0491914	-0.0704621	-0.119346	-0.198063	0.0979887	0.127321	0.0281134	-0.0476518	0.00157315	-0.0360812	-0.176793
SERPINF1	yellow	-0.00343594	0.222369	0.323501	-0.11102	0.0963283	-0.0931567	-0.264162	-0.230841	-0.0364673	-0.0493131	-0.0646207	-0.0935082	-0.157989	-0.114167	0.00676028
ATF7IP	grey	-0.00857412	0.000802913	0.0814692	0.0368852	0.128591	-0.0257957	0.111993	-0.0111181	-0.0614064	0.39244	0.127209	0.2255	0.0975584	-0.343476	0.353991
CUEDC1	blue	0.109474	-0.100956	-0.125458	0.048822	0.192532	-0.0143515	-0.0194669	0.0181353	0.0438018	0.35251	0.133515	0.0151174	0.0576195	-0.101992	0.196972
CGREF1	grey	0.0554346	-0.130847	-0.162417	0.166255	-0.0354255	0.105338	0.064317	0.186855	0.0614848	0.0415245	0.0406192	0.00859051	0.160649	0.280228	0.178199
OTUB1	turquoise	0.0590099	-0.240651	-0.332971	0.143058	0.0716165	0.00645461	-0.00232426	-0.098345	0.133524	0.0501619	0.178788	0.0637431	0.0653125	0.349859	0.0033374
HS3ST2	brown	0.215583	0.431152	0.296889	-0.0779835	-0.0877206	0.0595386	-0.0675209	-0.0958828	-0.0105806	-0.106982	-0.13099	-0.157641	-0.107686	-0.103968	-0.0187821
DTX3L	grey	-0.0472032	0.203971	0.00685318	-0.00822801	-0.0896483	0.069477	0.129217	-0.00319299	-0.0616276	0.0952299	-0.071268	-0.021164	0.460609	-0.098915	0.0281501
DMRTA2	grey	-0.0525962	-0.205743	-0.128619	0.0553394	0.21057	-0.0529834	-0.0293512	0.0142446	0.0962558	0.221307	0.157951	0.0676021	0.149307	-0.0057101	0.171626
B3GNT3	grey	-0.0451686	0.0846996	-0.0605479	0.0127923	-0.0639711	-0.0887944	-0.108078	-0.222548	-0.0156249	-0.135897	-0.114608	-0.0297396	-0.17302	0.0272885	-0.304696
PPP1R2	green	0.00124912	-0.20638	-0.257094	0.0619206	0.00314445	0.107852	0.152228	0.431884	0.054716	-0.16313	-0.0344559	0.10303	0.282712	0.410665	0.229973
KIAA1191	grey	0.0848777	-0.0393361	-0.0252128	-0.0078556	-0.0753192	0.0194014	0.119155	0.267333	0.0193057	-0.138796	-0.0852104	-0.0163256	0.133179	0.172586	0.156546
EID1	turquoise	0.391847	-0.00878027	-0.038718	0.0588632	0.0157336	0.118506	0.0469775	0.286668	-0.0715084	-0.143626	-0.176339	0.00791079	0.186678	0.380719	0.285499
SF3B5	turquoise	0.0731886	-0.144824	-0.349691	0.0615514	0.0222239	0.0951495	-0.0304961	0.0542726	0.0775013	-0.232845	0.0493414	0.0727841	0.0749544	0.692577	0.0428517
FBLN5	brown	0.35487	0.637002	0.54953	-0.153871	-0.00373036	-0.0984732	-0.191761	-0.355544	-0.128948	-0.074817	-0.207752	-0.207511	-0.213197	-0.214492	-0.112343
UPF1	red	-0.0516809	-0.18315	-0.135595	-0.0118102	0.134166	0.0597932	0.180378	0.165913	0.16737	0.446095	0.605256	0.0664548	0.0679103	-0.322385	0.303672
NUPL1	grey	0.114932	-0.00871475	-0.0221131	0.0637289	0.153568	0.141701	0.104783	0.14396	-0.00454315	0.236911	-0.0552027	0.240272	0.194392	0.122661	0.393269
CNOT6	grey	0.0652256	0.0800444	0.0378531	0.0411862	0.0439675	-0.0180871	0.0546833	-0.0451581	0.0466348	0.318459	-0.0164269	0.035732	0.117918	-0.142296	0.258923
FAM83D	green	-0.14053	-0.379994	-0.36034	0.115241	0.0551916	0.237813	0.27407	0.526247	0.0918256	0.184317	0.313196	0.250338	0.17521	0.0593281	0.403807
NAAA	brown	0.231411	0.531458	0.18685	-0.0161174	-0.063657	-0.0656917	-0.0676616	-0.247915	-0.0733539	-0.136613	-0.12988	-0.193004	-0.197391	0.094598	-0.0229536
TRMT61A	pink	-0.0578218	-0.296712	-0.271571	0.522089	0.0346681	0.0263044	0.0560109	-0.0215763	0.131417	0.260799	0.355317	0.0235506	-0.0104361	-0.0167422	0.0475335
FKBP8	red	0.140925	-0.0448024	-0.0830547	-0.125209	0.0560807	0.0577245	-0.0331282	-0.00372646	0.172483	0.0855025	0.439272	0.0168928	-0.0489272	-0.00689966	-0.0197054
CAMK2D	grey	0.0265063	0.035753	0.110448	0.224335	0.124134	-0.072714	-0.168991	-0.0729012	-0.094966	-0.0484899	-0.194535	-0.0815989	-0.0963693	-0.148394	0.0293867
SLC35E1	red	-0.0995774	-0.0892784	0.00231	-0.122482	0.00235589	0.159979	0.169653	0.238521	0.0318163	0.0761683	0.393957	0.0330465	0.0027449	-0.255282	0.189765
CCDC82	blue	0.129491	0.0905207	0.0296867	0.00607765	0.100464	0.0816475	0.0625706	0.0399006	0.0896482	0.349963	0.0249235	0.0223311	0.115861	-0.0147475	0.262937
C19orf53	red	-0.0475899	-0.20758	-0.361338	0.0214949	-0.0871523	0.0918437	-0.00733291	0.120265	0.151987	-0.167605	0.360642	0.0755682	0.0876907	0.572976	-0.0446284
TMEM14A	grey	-0.0538412	-0.315588	-0.403103	0.104898	0.00676539	0.0965103	0.103054	0.350082	0.077218	-0.020523	0.119981	0.123975	0.178013	0.386985	0.200304
RBP7	green	0.0206038	-0.166221	-0.177705	-0.0183052	0.00120648	0.153566	0.226991	0.393564	0.184209	0.0591833	0.188982	0.116286	0.171464	0.200563	0.232978
TBC1D22B	grey	0.122807	-0.0750256	-0.135423	0.0777911	0.0776008	0.065556	0.0633915	0.042772	-0.0121531	0.229322	0.083044	0.0304577	0.105332	0.0104904	0.147501
CYC1	turquoise	0.00255867	-0.206626	-0.387474	0.1691	0.092983	0.104456	-0.0592094	-0.00111063	-0.00435537	-0.218374	0.00771659	0.141947	0.0630761	0.610531	0.029457
BRD7	grey	0.0716562	-0.215273	-0.216349	0.202168	0.0176778	0.0929229	0.188385	0.285691	0.0909706	0.249983	0.134581	0.0532119	0.101832	0.0597116	0.288971
SEPHS1	blue	0.19421	-0.0718569	-0.113276	0.091012	0.213107	0.0770345	0.106795	-0.0542956	0.0818365	0.390848	0.179306	0.197425	0.135971	0.171101	0.455794
NMD3	turquoise	-0.0621966	-0.231335	-0.279146	0.0880291	0.110964	0.122657	-0.080765	0.240492	0.0150196	-0.228394	-0.167695	0.131122	0.364634	0.589851	0.160797
TMTC3	green	-0.187483	-0.370224	-0.208606	0.0304124	0.0356295	0.0921957	0.228893	0.620759	-0.027953	-0.0818812	0.0282485	0.199103	0.244505	0.0484627	0.313582
RNF6	green	-0.0492017	-0.25191	-0.150857	-0.0071933	-0.0399495	0.099382	0.203513	0.466098	0.0977045	0.0469902	0.0519081	0.0890704	0.234248	-0.0351473	0.238678
TMEM64	grey	-0.00552334	-0.0292786	0.0513896	0.0800951	0.0867639	0.120639	-0.0596581	0.0655211	-0.0317061	-0.0504118	-0.0183186	0.068575	0.0210845	0.0873774	0.193271
AFTPH	grey	0.0384264	-0.171111	-0.27383	0.0627314	0.198702	0.0958773	0.144898	0.311322	0.181269	0.299209	0.105444	0.178772	0.291207	0.0439772	0.433476
RPL37	grey	-0.106811	-0.246331	-0.248967	-0.076776	0.501785	0.0596216	-0.0691487	-0.0629639	0.0654294	0.0139265	0.10447	0.0987804	-0.019432	0.220471	-0.0121832
HDAC7	blue	0.0463159	0.365746	0.223452	-0.174341	0.0329798	-0.105032	-0.0689598	-0.392836	0.0343909	0.398353	0.141885	-0.113313	-0.148063	-0.360682	-0.177241
GRHL3	grey	-0.185553	-0.348975	-0.275134	0.0950294	-0.103556	-0.0137832	0.181145	0.265855	0.0406988	0.0273082	0.213492	-0.0284869	0.116964	-0.116113	-0.0304059
RUSC1	grey	-0.0413333	-0.319637	-0.254922	0.0732627	-0.0547866	0.1492	0.231508	0.176375	0.10312	0.243601	0.377342	0.0598944	0.0786335	0.0323031	0.045591
LAMTOR2	turquoise	0.00947484	-0.0553534	-0.309582	0.0166991	-0.159152	0.0745635	0.124275	0.0545894	0.121331	-0.0737676	0.0821809	0.0114607	0.0687272	0.417698	-0.135483
RHOU	grey	0.130565	0.200398	0.108421	-0.0988797	0.00583812	-0.0260369	-0.0227126	-0.0818311	0.0989005	0.0400733	-0.158391	-0.0921291	0.0207909	-0.0405193	0.0566921
ST6GALNAC4	brown	0.182406	0.364174	0.106305	-0.0700337	-0.0982015	-0.0330078	0.11393	-0.143379	-0.10531	-0.17763	-0.063937	-0.142088	-0.19892	0.034506	-0.160656
DAP3	turquoise	-0.0478383	-0.186362	-0.345679	0.0369311	-0.0206719	0.181408	0.180135	0.316709	0.091591	0.0759832	0.0944204	0.180936	0.190878	0.411827	0.265271
MSI2	blue	0.0905575	-0.208972	-0.288096	-0.0366984	0.0859043	0.136479	0.312337	0.522163	0.191229	0.436449	0.212015	0.215312	0.312188	0.0175136	0.599388
DKC1	grey	-0.109466	-0.351456	-0.457277	0.161619	0.116901	0.205762	0.317706	0.382872	0.0990159	0.316124	0.32628	0.321915	0.172574	0.145562	0.449042
KIAA1429	grey	0.0743221	-0.032303	0.0724001	0.221148	0.278789	0.0502393	-0.053517	-0.0807099	-0.0219314	0.234009	-0.0626388	0.115299	0.117182	-0.0843751	0.33784
FYN	brown	0.263386	0.47249	0.325669	-0.110552	0.033498	-0.0390749	-0.035468	-0.220326	0.0422761	0.16724	-0.00880333	-0.0617167	-0.101192	-0.155168	0.160467
DNPH1	turquoise	-0.00673609	-0.147119	-0.308504	0.081794	-0.0794602	0.0661727	0.0889035	0.13328	0.0944885	0.0927418	0.269186	0.0378996	0.0798906	0.338906	0.0329516
ARHGEF2	blue	0.187593	0.243746	0.0766574	-0.0861685	0.0144612	0.098239	0.147565	-0.108574	0.0755237	0.47449	0.206266	-0.00319491	0.0363665	-0.131125	0.285687
TK2	brown	0.360639	0.513244	0.421888	-0.047426	-0.0416303	-0.040865	-0.145355	-0.324727	-0.0437799	0.0288717	-0.153732	-0.248338	-0.287308	-0.26456	-0.127652
PRSS22	grey	-0.0839603	-0.0946748	-0.031754	-0.0160617	-0.133214	-0.256665	-0.152477	-0.151288	-0.0579519	-0.138987	-0.147221	-0.0238433	-0.0458748	-0.104249	-0.431115
HPN	grey	0.175698	0.234781	0.010967	-0.0567621	-0.0410149	-0.0325169	-0.0408682	-0.142293	0.204368	0.0938995	-0.0979199	-0.0838176	0.0515913	0.0406907	-0.0241986
BIRC6	blue	-0.0286204	-0.090751	-0.0575682	0.0405506	0.114684	0.0200106	0.249276	0.236239	0.0843211	0.596593	0.173539	0.166887	0.214854	-0.408104	0.483301
PCGF1	grey	-0.0284011	-0.282577	-0.338944	0.12754	-0.0617407	0.16089	0.253037	0.24866	0.052548	0.12167	0.188813	0.225634	0.160688	0.350377	0.0432821
GBP2	brown	-0.0180479	0.548716	0.216358	-0.123182	-0.153722	-0.0144906	-0.108251	-0.265771	-0.0807093	-0.103238	-0.160462	-0.176339	-0.101488	-0.0640251	-0.193083
N6AMT2	turquoise	0.300844	0.121619	-0.075721	-0.0360131	0.0642991	-0.0354913	-0.151965	-0.204782	0.00520411	-0.112234	-0.125475	-0.0634896	0.0234831	0.557166	-0.0176782
TOP2A	blue	-0.0286311	-0.216795	-0.231019	0.0923795	0.216178	0.22306	0.373793	0.267893	0.0764578	0.451066	0.298599	0.315287	0.245177	0.0701502	0.558417
CISD2	turquoise	0.136303	0.0401526	-0.228177	0.185607	0.011716	0.0143681	-0.0656553	0.0352711	-0.0550299	-0.254369	-0.262692	0.00518834	0.124096	0.645042	0.0662128
TMEM181	grey	0.0342729	-0.11914	0.124675	-0.0565168	0.224677	0.00842303	0.0749471	-0.0132539	-0.0115545	0.304848	0.0395506	0.164868	0.00580344	-0.234118	0.217231
CCL4L1	brown	0.0815616	0.533801	0.140793	-0.113158	-0.0696948	0.0349371	-0.0251575	-0.214337	-0.0173475	-0.168372	-0.132306	-0.0735576	-0.0977217	0.153271	-0.157252
ANXA1	grey	-0.10138	-0.153887	-0.233903	0.0611323	-0.13359	0.038053	0.186458	0.0906949	-0.0686897	-0.0972544	0.0505607	-0.00386311	0.0613828	0.0182987	-0.0984521
LAMTOR5	turquoise	0.188811	0.0154638	-0.251653	0.0785289	0.109972	-0.0664394	-0.230031	-0.180301	-0.0418414	-0.215415	-0.129775	-0.0311363	0.0680137	0.714862	-0.0808386
SGPP1	brown	0.263595	0.377348	0.229328	0.140821	-0.0446109	-0.0282714	-0.0945611	-0.188116	-0.0721327	-0.13585	-0.29229	-0.0300468	-0.123569	0.0928483	-0.070384
FAM98B	blue	0.0497174	-0.156603	-0.123963	0.0144262	0.263095	-0.037116	0.170703	0.0888481	0.0626758	0.460101	0.174024	0.167006	0.185824	-0.0989951	0.48815
TOR2A	black	0.171346	0.0150827	-0.21376	0.184055	-0.0843923	0.0159368	0.480451	0.0283006	0.0402153	0.183357	0.209839	-0.0230711	0.00892287	0.0261123	-0.0716292
TSPAN33	green	-0.00858579	-0.0657602	-0.202772	-0.081348	-0.0886381	0.218183	0.25637	0.568348	0.0631648	0.0892194	0.191181	0.0754278	0.184487	0.0486529	0.312469
C5orf51	salmon	0.0326155	-0.158189	-0.0257613	0.082187	0.814489	0.0695085	0.0190535	0.0896234	0.0757404	0.323203	0.0614495	0.0609982	0.184624	-0.131477	0.389913
UCN2	grey	-0.0561125	-0.115072	0.0312172	0.015477	0.0802173	-0.0325415	-0.0977192	-0.0875036	-0.0319936	0.145387	0.0779014	-0.0132254	-0.0616135	-0.1172	-0.0581867
CCSAP	blue	0.0064918	-0.15424	-0.159754	0.0661363	0.134922	0.239479	0.253353	0.318589	0.112867	0.317385	0.127572	0.242168	0.285446	0.197271	0.518971
RQCD1	turquoise	0.0972418	-0.0866637	-0.221598	0.0200244	0.143028	0.0708641	0.197166	0.072815	-0.0501171	0.199425	0.0827038	0.148891	0.293733	0.305508	0.387197
MT-ND5	grey	0.0199567	0.126591	-0.0159074	-0.0434957	-0.140966	-0.164211	-0.208384	-0.233117	0.0203461	0.0784763	-0.0017683	-0.199707	-0.0965324	-0.240661	-0.222289
SEPP1	grey	0.0429212	0.102378	0.139751	-0.00685548	0.255352	-0.12372	-0.183161	-0.108374	0.0908115	-0.192308	-0.210382	-0.146511	0.0435547	-0.00678084	-0.0961321
KCTD10	yellow	0.0905394	0.326911	0.477656	-0.164623	0.0779971	-0.0732419	-0.113188	-0.312615	-0.115015	0.0949902	-0.120819	-0.182946	-0.098214	-0.323001	-0.0413529
CARD6	grey	-0.0940669	0.150531	0.177797	0.0119495	0.208305	-0.0688107	-0.219617	-0.274304	-0.177961	-0.219142	-0.233157	-0.279223	-0.0946604	-0.186688	-0.363108
TACC1	grey	0.00500799	0.108143	0.066353	0.0195569	0.083343	0.00692106	-0.0696085	-0.0274432	0.0185806	0.0903127	-0.019333	-0.0856099	-0.0479865	-0.133231	0.131346
PTPRA	grey	0.182531	-0.146886	0.0600463	0.174439	0.133179	0.0201017	0.0207144	0.0773921	0.0738332	0.274824	0.0468217	0.0511726	0.0470412	-0.212057	0.235399
LTF	brown	0.034175	0.325515	0.151233	-0.0583638	-0.103966	-0.0352709	-0.0883124	-0.131456	-0.0847529	-0.130232	-0.0955642	-0.132374	-0.14708	-0.11381	-0.166711
NOL8	black	-0.070741	-0.1215	-0.231867	-0.0429158	-0.0322183	0.239828	0.729541	0.429719	0.145388	0.423761	0.393536	0.132611	0.171474	-0.12873	0.399233
SETDB1	blue	0.112465	-0.0544726	-0.173634	0.0178264	0.0942783	0.131813	0.30639	0.139095	0.198988	0.605259	0.231563	0.158623	0.282468	-0.00571586	0.47858
SLC41A1	blue	-0.00226735	-0.0963702	0.00809875	-0.0601122	0.0960182	0.0686097	0.204958	0.318123	0.100281	0.332615	0.186999	0.0839958	0.164022	-0.30344	0.335963
RHOT1	turquoise	0.232883	-0.12948	-0.289423	0.136874	0.11075	0.206683	0.198424	0.413778	0.164583	0.0937221	-0.0188571	0.181479	0.291598	0.477131	0.543994
HMCES	magenta	-0.0624586	-0.255862	-0.33676	-0.100029	-0.0686072	0.0795069	0.235153	0.322218	0.148852	0.206505	0.178673	0.0844654	0.729444	0.0696517	0.173845
TOB1	grey	0.120229	0.00683063	-0.157445	0.0409032	-0.0855378	-0.0502618	0.0220969	-0.030312	-0.0162653	-0.00268698	-0.0976423	-0.0342307	0.0424398	0.100078	-0.0131134
SQRDL	grey	-0.169773	0.193652	0.000512429	0.058905	-0.276427	-0.0642383	-0.119654	-0.173869	-0.17936	-0.478747	-0.278772	-0.135279	-0.248606	0.146112	-0.509432
DSP	brown	-0.187989	-0.332656	-0.0217574	0.0563914	0.00410031	-0.0490637	0.0679109	-0.00900098	-0.0962477	0.128498	0.200339	0.0404391	0.0505933	-0.330783	-0.000755518
SPRR2E	grey	-0.116343	-0.117288	-0.0865459	0.00239896	-0.120635	-0.0998832	0.0398539	0.0297231	-0.0804702	-0.172811	-0.0459265	-0.0919479	-0.0766018	-0.0328587	-0.204662
SKA1	blue	-0.0567104	-0.238343	-0.311198	0.0535397	0.16229	0.248673	0.280814	0.335223	0.129731	0.240167	0.360958	0.246778	0.242912	0.242063	0.471643
RAB4A	turquoise	-0.0371555	-0.213627	-0.156677	0.0983622	0.152627	-0.0171899	-0.163736	0.0246266	0.0396154	-0.0504596	-0.173282	0.0743051	0.146049	0.322738	0.0728362
ZNF750	grey	-0.134446	-0.321689	-0.260269	0.0881268	-0.14349	0.0734951	0.177046	0.213035	0.00453733	0.0671454	0.186498	-0.0345184	0.114147	-0.136326	-0.0394339
SDC3	brown	0.153088	0.375245	0.313844	-0.0668035	0.0461802	-0.0336002	-0.00190492	-0.196669	-0.0288825	0.138919	0.0323746	-0.128774	-0.0563798	-0.225365	0.0880954
TC2N	grey	0.0242445	0.133945	-0.0754131	0.323512	0.0829115	-0.00671608	-0.195129	-0.217068	-0.0761372	-0.0131109	-0.102216	-0.0151703	-0.0566109	0.101837	0.00589588
ABR	tan	0.506151	0.310927	0.240862	-0.0122287	-0.0371126	0.0039592	0.0742905	-0.170531	-0.105307	0.174484	0.0158729	-0.130846	-0.149559	-0.279652	0.0285121
ATP2A2	grey	-0.184729	-0.277088	-0.119315	0.0177546	0.0193197	-0.0442418	0.156758	0.341533	-0.0560027	0.106587	0.0196442	0.0455368	0.141113	-0.32301	0.0978793
ARHGEF16	grey	-0.023691	-0.0884462	-0.0950126	0.0166672	0.110754	-0.109219	0.0224793	-0.225423	0.0353053	0.121884	0.00849223	-0.0134279	-0.0369587	-0.100808	-0.250514
MTF1	grey	0.0503815	0.0287192	0.0585758	0.00648446	0.123556	-0.0222884	-0.027065	-0.131225	-0.0454633	0.227807	-0.0712975	-0.0394481	0.0188356	-0.173987	0.130783
RABEP1	grey	0.125387	0.0171762	-0.0494612	0.104027	-0.00580332	0.1086	0.278716	0.383901	0.0167338	0.245311	0.124912	0.0591297	0.0780273	-0.142637	0.393874
WFDC5	grey	-0.0968651	-0.116043	0.0568967	-0.083309	-0.0583221	-0.10047	-0.0799876	-0.078743	-0.0577829	-0.089614	-0.059189	-0.108971	0.0354933	-0.116435	-0.240426
MAPK8IP1	tan	0.884509	-0.00634264	0.00465577	0.0649006	0.046852	0.0441351	0.0873278	-0.0112277	0.0349577	0.116135	0.0170553	-0.00968705	-0.00432075	0.107625	0.134814
LPAR1	green	-0.0436502	-0.0843213	-0.0397072	-0.0831223	-0.0930014	0.231686	0.411345	0.639658	0.0450271	-0.124552	-0.0393652	0.0248549	0.159649	0.0481288	0.209044
HSPE1	turquoise	-0.0859254	-0.254989	-0.460776	-0.00732994	-0.00837126	0.111834	0.217965	0.243391	0.03358	-0.0057795	0.0600695	0.229388	0.102017	0.533981	0.167276
CCDC92	brown	0.216645	0.357583	0.402094	-0.204744	-0.0106713	-0.0815875	-0.125351	-0.332849	0.0464291	0.166641	0.0762762	-0.208356	-0.201741	-0.3283	-0.12648
ZYX	yellow	-0.090504	0.33584	0.493257	-0.152628	-0.144721	-0.177107	-0.222236	-0.38431	-0.151328	-0.259355	-0.15596	-0.22583	-0.35196	-0.424642	-0.535743
MT-ATP6	grey	-0.00569187	-0.0388181	-0.157221	-0.0686589	-0.152008	-0.117487	-0.102552	-0.107976	0.11739	0.126665	0.0983965	-0.0677244	-0.0591572	-0.1263	-0.189208
EMP1	grey	-0.120489	-0.0429157	0.0507249	-0.0243216	-0.140991	-0.0749108	-0.0166289	0.0455815	-0.110916	-0.203701	-0.0522426	0.203081	-0.0284464	-0.121659	-0.144305
PPIA	turquoise	-0.113239	-0.182302	-0.279947	0.0583114	-0.0235152	0.0199391	-0.016508	-0.0285269	0.0260104	-0.226213	0.0151866	0.0498378	0.0305487	0.441822	-0.168838
GAL3ST4	grey	-0.00516751	0.199654	0.254531	0.00601398	-0.159855	0.0944663	0.225963	0.182396	-0.0432924	-0.059312	0.108227	-0.0698168	-0.141243	-0.18472	0.0316935
FAM183A	grey	0.032878	0.102392	0.0101627	-0.121704	0.0453988	-0.121896	-0.191317	-0.227548	-0.0580567	-0.0102658	-0.0691144	-0.172789	0.0110093	0.0684875	-0.173661
SLC52A3	grey	-0.133973	-0.270672	-0.128441	0.0372475	-0.00818362	-0.0570279	0.0409112	0.0662065	0.0627757	0.0384673	0.0552246	-0.0456931	0.0911686	-0.119706	-0.126989
CST6	grey	0.00894401	0.175032	0.160641	0.000767138	0.000605161	-0.114919	-0.177096	-0.271973	-0.0462578	-0.198795	-0.185823	-0.145988	-0.200803	-0.0377401	-0.367728
ALKBH4	grey	0.047182	-0.252441	-0.247112	0.20111	0.0985327	0.0151689	0.129441	0.111587	0.111626	0.246473	0.347775	0.0985247	0.0105558	0.095438	0.234951
SDCBP	brown	0.0197392	0.310684	0.164478	0.0364431	-0.0365839	-0.00334262	-0.0648504	-0.109326	-0.102667	-0.18064	-0.278082	-0.00541518	-0.13283	-0.0224676	0.0140327
BLZF1	turquoise	-0.035081	-0.102578	-0.0740606	0.121644	0.0217937	0.183556	0.0712859	0.142961	0.0525389	-0.0502259	-0.186518	-0.0847365	0.270176	0.249826	0.0127083
SMC5	black	0.0274501	0.00241513	-0.0662897	-0.0366682	0.0983692	0.18103	0.606991	0.248329	0.0627673	0.407647	0.1961	0.130497	0.189863	-0.175034	0.375402
NINL	blue	0.130746	-0.138666	-0.0793775	-0.0279014	0.178622	0.0637097	0.175579	-0.00620804	0.210575	0.708786	0.334442	0.126612	0.131384	-0.132587	0.426852
SORL1	green	-0.0166156	-0.160527	0.00535609	0.0212339	0.0921845	0.0279974	0.141487	0.33953	0.0877735	0.175257	0.0712778	0.0353004	0.0369936	-0.266358	0.276154
QDPR	tan	0.557531	0.196309	0.0432977	-0.0537244	0.113985	0.0408976	-0.0660181	-0.170134	-0.0459489	0.0556165	0.026631	-0.0108505	-0.0503173	0.0790243	0.133646
LGR4	grey	0.0578986	-0.109242	0.106844	0.0439436	0.219627	-0.0220438	-0.0974874	-0.0374539	0.0504028	0.157399	-0.0470782	0.0712002	0.120417	-0.0486984	0.217384
RBM38	grey	0.170439	0.100308	-0.084217	-0.114366	0.1589	0.030074	0.0645699	-0.20197	0.225122	0.394785	0.202969	0.0353427	0.0705805	0.0833996	0.223179
EDF1	black	0.0395769	-0.0216329	-0.235923	-0.105734	-0.1984	0.0678119	0.504554	-0.0190512	0.0808638	0.088615	0.209551	0.0775378	-0.0661633	0.13966	-0.157399
AKAP9	grey	0.108741	0.0254111	0.110473	-0.0124055	0.205681	0.00957547	0.0194995	-0.0707698	0.0338886	0.317983	0.035696	0.0446817	0.025397	-0.22041	0.198818
LILRA5	brown	0.0277763	0.476128	0.135712	0.000201731	-0.05013	0.00277484	-0.163697	-0.240474	-0.111452	-0.29417	-0.274277	-0.0633485	-0.135234	0.254536	-0.204889
SPPL2B	red	0.184758	-0.0149132	-0.150868	-0.0410282	0.0174917	0.104808	0.271722	0.0818173	0.28753	0.612547	0.632785	0.0362128	0.100784	-0.168098	0.2309
GFPT2	yellow	0.00162638	0.460354	0.609662	-0.193592	-0.0885059	-0.119342	-0.219981	-0.373527	-0.128206	-0.184145	-0.231235	-0.173341	-0.234479	-0.253596	-0.305283
SMAD3	grey	-0.155184	-0.218948	-0.169095	-0.0125918	-0.0517206	-0.0502013	0.208296	0.187276	-0.0285457	0.127039	0.0361997	-0.079456	0.114905	-0.248808	-0.050618
NDN	grey	0.166331	0.148658	0.281829	-0.160924	0.145882	-0.0902031	-0.124278	-0.269702	0.0201308	0.10563	-0.0886336	-0.104947	-0.0418027	-0.0040971	-0.00688572
PLA2G4A	grey	-0.0137079	-0.0239288	-0.0377067	0.0737839	0.12185	-0.03185	0.0617023	0.0511764	-0.0986609	-0.0962769	-0.0901444	0.017886	-0.0801556	0.0596235	0.0590207
TANGO2	grey	0.0224168	0.0253843	-0.0116089	-0.00947375	0.0463723	0.0360983	0.0578875	0.0592333	0.0156437	-0.0509359	-0.0162994	-0.020512	0.00656862	0.0418167	-0.104454
NUP98	blue	-0.0139818	-0.0495362	-0.093736	0.0579514	0.0942484	0.192736	0.311487	0.276899	0.00499829	0.369919	0.225778	0.170788	0.192959	-0.227354	0.507612
PIGX	green	-0.14818	-0.379163	-0.304868	0.0587206	-0.00557834	0.0523538	0.304239	0.527712	0.100347	0.0677477	0.19006	0.109276	0.272399	0.020085	0.229404
SLC19A2	turquoise	0.178521	0.0189045	-0.137134	0.0770431	0.0919172	0.146142	0.0686067	0.125853	0.165582	0.133639	-0.0866862	0.0301481	0.181268	0.310516	0.283668
PILRA	brown	0.0928706	0.780423	0.376811	-0.200352	-0.176318	-0.0307777	-0.0844065	-0.27868	-0.0641853	-0.139165	-0.14772	-0.182435	-0.201918	-0.0881477	-0.123394
NFATC4	blue	0.373108	0.0824951	0.169178	0.154693	0.133911	-0.0371346	-0.0175982	-0.150369	0.132567	0.425989	0.0649301	-0.00759024	0.0390394	-0.0672766	0.198633
RAP1GAP2	grey	0.0514877	-0.0993235	-0.0690144	0.0933311	-0.000740167	0.0913206	0.199662	0.198057	0.0298462	0.171551	0.0908044	0.125523	0.0394093	-0.100512	0.168569
TNS2	brown	0.269918	0.572699	0.42842	-0.118253	-0.077891	-0.0783658	-0.0754754	-0.265591	-0.0788143	0.155928	-0.0678172	-0.232673	-0.186	-0.406776	-0.117249
ALYREF	yellow	-0.0275409	-0.310936	-0.465161	0.127831	0.0939018	0.268638	0.279583	0.306869	0.141389	0.221286	0.405436	0.239945	0.144076	0.37155	0.410903
SOCS6	grey	0.0269589	-0.0665096	-0.0498665	0.17988	0.135835	0.0195424	0.0442085	-0.00705689	-0.00829484	0.223713	0.0116123	0.00224303	0.138995	-0.0285725	0.254348
DEPDC1	turquoise	-0.0491411	-0.19668	-0.274999	0.237726	0.285152	0.0648341	0.0690253	0.0855239	0.00944319	0.132457	0.0574232	0.255692	0.276278	0.464306	0.387247
HNRNPL	purple	0.0548465	-0.15865	-0.325241	0.0448701	0.188587	0.176994	0.173572	0.156244	0.66172	0.495205	0.361964	0.180505	0.299972	0.141963	0.495583
TRMT6	brown	-0.0241586	-0.353573	-0.274789	0.117923	0.176386	0.18466	0.156892	0.291285	0.204858	0.235949	0.157218	0.186576	0.239199	0.153188	0.360331
CC2D1A	red	-0.0504026	-0.201836	-0.254809	-0.0663562	-0.0708039	0.0968353	0.280787	0.2088	0.162496	0.325961	0.659519	0.0433787	0.169539	-0.142317	0.0455008
AVL9	grey	0.00931509	-0.0869238	-0.0512867	0.115137	0.100989	0.0374326	0.0264809	0.127774	-0.00996243	0.195967	-0.0225092	0.0675438	0.0849403	-0.101681	0.225117
TDRD5	blue	0.0534177	-0.133716	-0.145193	-0.0845895	0.204707	0.128071	0.120706	0.0978753	0.143773	0.323295	0.125173	0.0683322	0.204077	0.0812608	0.326604
SLC6A15	salmon	-0.0375437	-0.146941	-0.00128954	0.136648	0.309486	-0.054107	-0.126672	-0.0900373	0.0300076	0.104016	-0.0172097	0.0765072	-0.00571288	0.00506165	0.164108
CCL11	yellow	-0.0535429	0.16723	0.499274	-0.101616	-0.0241068	-0.120489	-0.187001	-0.193961	-0.132173	-0.219662	-0.171395	-0.0858044	-0.130172	-0.067645	-0.191035
DSG3	grey	-0.225483	-0.330283	-0.133964	0.0481457	-0.110358	-0.051959	0.113638	0.18899	-0.0557927	-0.157059	0.0800107	0.010341	0.0591033	-0.172414	-0.174732
ARL1	turquoise	0.189097	0.0608036	-0.137915	0.071021	0.116173	0.137049	-0.147072	0.0363889	-0.0341076	-0.225481	-0.17749	0.0614732	0.136654	0.580938	0.14207
C3orf52	grey	-0.00604264	-0.0237524	0.0446803	0.0363102	-0.00746036	-0.12388	-0.0998514	-0.173792	-0.0205566	0.00187738	-0.108565	-0.0100873	0.193477	-0.163044	-0.235153
ANKRD49	turquoise	0.185053	-0.0514543	-0.30356	0.131978	0.0458942	0.123713	0.112885	0.176299	0.165515	0.0959875	-0.0552927	0.0765752	0.321159	0.570241	0.266128
PPIE	grey	0.0691972	-0.0584775	-0.113094	0.0408999	0.0927953	-0.0178542	0.0395811	-0.00677089	0.033925	0.142868	0.015943	0.0312342	0.0682272	0.121596	0.165701
ERP44	black	-0.0052126	0.023424	-0.129246	0.0231969	-0.156996	0.140198	0.558141	0.235358	0.0139248	-0.196245	-0.0859309	0.0830205	0.0541958	0.178544	-0.0494244
TAF4B	grey	-0.0638747	-0.0369861	-0.0950037	-0.0456595	0.0550039	0.0828762	0.116472	0.112968	-0.0109012	0.190023	0.207257	0.194718	0.0921092	0.00153924	0.304056
PCID2	grey	0.0265489	-0.0613512	-0.0530797	0.0780995	-0.0110235	-0.013825	0.0716893	0.0648952	0.0373509	0.0648628	0.0734738	0.0121064	0.0266236	0.0435161	0.086156
SMAP2	brown	0.18056	0.62487	0.258883	-0.170866	-0.0666009	-0.0513794	-0.0448065	-0.248535	-0.0774359	0.0463929	-0.0719377	-0.177697	-0.104616	-0.146861	0.0120763
LIPT2	grey	0.0211335	-0.227688	-0.30298	0.175653	0.127209	0.162815	0.130469	0.380407	0.185579	0.136924	0.107404	0.167534	0.200715	0.252485	0.409796
SRF	grey	-0.0556116	-0.149161	0.0272798	-0.0290172	0.0339037	0.0082821	0.118345	0.0435897	0.0299293	0.341279	0.324444	0.0312409	-0.0416453	-0.294277	0.135367
LTB	brown	0.0577286	0.486614	0.115011	-0.148642	-0.00339596	-0.0109272	-0.0374881	-0.234971	-0.0262052	0.137195	0.0534013	-0.0474936	-0.10458	-0.0962329	-0.0265521
EIF4G3	turquoise	0.0953199	0.0343402	0.230835	-0.000763698	0.221025	-0.0853355	0.0899519	-0.042858	-0.0405986	0.425038	0.0497155	-0.0691428	0.0629032	-0.470111	0.238575
SLC6A8	brown	-0.199141	-0.439077	-0.289487	0.0280194	0.0848203	0.114682	0.177059	0.399633	0.115712	0.0960535	0.277151	0.0830375	0.112637	-0.10107	0.171233
NOP14	grey	-0.0451767	-0.0440103	-0.156641	0.0191835	0.132147	0.0290485	0.0970283	0.0204982	-0.0975034	0.224284	0.223364	0.110197	0.0244899	-0.0998327	0.276131
AARS	grey	-0.00600398	-0.206758	-0.151716	0.107357	0.00877275	0.157893	0.133255	0.34379	0.130594	0.129336	0.134066	0.160199	0.0390718	-0.0135932	0.292566
VIPAS39	pink	0.224213	-0.0109599	-0.00330842	0.724917	0.0528819	0.000253201	-0.19633	-0.176616	0.0285538	0.0107233	-0.197397	-0.025998	0.00493419	0.207109	0.045868
CHMP4C	grey	0.0831808	-0.0848941	-0.152254	0.045731	0.0777652	0.039506	-0.0315989	-0.00415218	0.105764	-0.0826591	-0.13431	0.0320485	0.121275	0.280348	0.0203659
FAM83A	grey	-0.126148	0.0178873	-0.00247559	0.0851375	-0.0808741	-0.147632	-0.154539	-0.316851	-0.165227	-0.229358	-0.157695	-0.151174	-0.200947	-0.083673	-0.468184
TATDN1	turquoise	-0.0558666	-0.262692	-0.331795	0.206137	0.142545	0.0698098	0.00181959	0.0821186	0.137036	-0.0591238	-0.00310779	0.199209	0.101125	0.45424	0.105819
APOBEC3C	grey	-0.162786	0.0485476	0.0378753	-0.0369135	-0.0163611	-0.0678164	-0.0228285	0.0287643	-0.119069	-0.111398	0.0291593	-0.00546135	0.0352736	-0.133696	-0.0568524
AKIRIN2	grey	0.0387866	-0.023221	-0.162239	-0.0190402	-0.0332337	0.117105	0.17639	0.162049	-0.0485319	0.0917246	0.00646134	0.0442985	0.151539	0.138353	0.141334
NRP1	brown	0.0350516	0.524551	0.542119	-0.0622809	-0.0835359	-0.0896968	-0.18341	-0.296813	-0.139666	-0.262014	-0.365703	-0.238768	-0.263769	-0.269838	-0.225229
RNF126	red	-0.157578	-0.276023	-0.234526	-0.0619667	0.0390299	0.0457465	0.126953	0.0327246	0.00955103	0.160631	0.66285	0.0626185	0.073752	-0.0907602	-0.0182528
SYNPO	yellow	0.0365697	0.442826	0.630455	-0.279276	-0.0843388	-0.185828	-0.251738	-0.429089	-0.168973	-0.163995	-0.27559	-0.286414	-0.266243	-0.454677	-0.411592
DDB1	grey	0.0678602	-0.110512	-0.0557431	0.0859066	0.258653	0.0148341	0.0517922	-0.0240195	0.0806758	0.352172	0.102605	0.0739303	0.0819574	-0.18885	0.42291
LINC00116	turquoise	0.068481	-0.140052	-0.36265	0.0457058	-0.115129	0.0872688	0.153804	0.164132	0.101878	-0.149945	0.108331	0.0519297	0.0591258	0.478187	-0.107309
ASF1B	red	-0.0846724	-0.188056	-0.380168	0.0658101	0.0315599	0.129336	0.314627	0.232733	0.16765	0.152961	0.509437	0.224051	0.131742	0.319079	0.290585
DPH3	turquoise	0.293815	0.281469	0.0535031	0.0405218	0.0239686	0.0504617	-0.164398	-0.171345	-0.016817	-0.381004	-0.302671	-0.0759178	-0.0252617	0.59441	-0.0703376
2023-03-08	brown	0.256032	0.395364	0.288085	-0.0733738	0.0374092	0.0693055	-0.00057122	-0.0422048	0.0507027	0.206045	0.010359	-0.0717388	0.0745125	-0.301085	0.198055
MFF	grey	0.0301707	-0.0698632	-0.22571	-0.0827418	-0.0330087	0.0124736	0.16148	0.1774	-0.0600273	0.0077563	-0.097273	0.0223442	0.116705	0.250243	0.0919999
MSRB2	turquoise	0.327949	0.21165	0.0460025	0.00324429	-0.00786864	-0.0690527	-0.145899	-0.281483	-0.0212823	-0.168051	-0.286934	-0.0890096	-0.0414396	0.349685	-0.168617
MAGEA4	grey	0.0108391	-0.101029	-0.112242	0.0217279	0.125711	0.0755209	-0.119157	0.0440395	0.00455943	-0.0148381	-0.0839872	0.0856436	0.185941	0.29112	0.125257
ALDH1B1	cyan	0.0497746	0.0696898	0.121467	-0.106702	-0.0587491	0.459131	0.125777	0.178589	0.026534	-0.0381195	0.0688226	0.0168635	-0.00475397	0.0672019	0.169679
FYB	brown	-0.0237159	0.471585	0.291202	-0.090973	0.0455537	-0.113694	-0.146474	-0.30364	-0.119098	-0.131324	-0.253286	-0.103735	-0.200061	-0.165779	-0.241902
ZNF394	grey	0.0110934	-0.0989391	-0.116794	0.0600592	0.0660441	0.134058	0.144001	0.0761727	0.114744	0.202303	0.141017	0.0953916	0.0276605	0.0289543	0.106804
CTCF	blue	0.102575	-0.0760655	-0.045088	0.233664	0.105498	0.171567	0.231741	0.205556	0.0766145	0.458061	0.171767	0.0873077	0.150043	-0.214879	0.494103
HOMER3	red	-0.105109	-0.110724	0.0349147	-0.0773771	-0.0252497	0.0139245	-0.0169093	-0.0758211	0.049862	0.0306001	0.300819	-0.0453811	-0.121296	-0.0642324	-0.16841
SLC33A1	magenta	-0.0408528	-0.208781	-0.158449	-0.0409345	0.100136	0.12939	0.0355259	0.35949	0.00263148	-0.0132691	0.0218745	0.0642472	0.437825	0.296319	0.243501
HRH1	yellow	-0.0601734	0.194853	0.441885	0.0675928	-0.056951	-0.120205	-0.222781	-0.339448	-0.204281	-0.339525	-0.326953	-0.219241	-0.332847	-0.192832	-0.480074
TSPAN1	grey	0.086139	0.0882565	0.0393149	0.0549407	-0.0306727	-0.188322	-0.275181	-0.33081	-0.0546287	-0.222182	-0.206875	-0.132287	-0.164314	0.0465886	-0.42294
IRAK4	green	0.0196592	-0.0044927	-0.157412	-0.0743409	0.00623826	0.133684	0.170135	0.336434	0.0958821	-0.00549594	0.0891999	0.190681	0.178647	0.228537	0.226893
GPR107	black	0.00102668	-0.0225823	0.0183877	-0.18272	-0.0455741	0.182151	0.711412	0.370572	0.0209661	0.14683	0.0860497	0.0412303	0.126502	-0.230096	0.24466
MRPS27	turquoise	0.134715	0.0695818	-0.191981	-0.0249737	-0.0900052	0.0207771	0.117863	0.0687039	-0.021621	-0.0442257	-0.0582182	0.0337412	0.0754321	0.394113	0.185868
POLQ	magenta	-0.121969	-0.306719	-0.320876	0.0080596	0.119265	0.15565	0.329549	0.344774	0.229969	0.53888	0.364986	0.256339	0.625922	-0.0995882	0.401162
DDX58	brown	-0.000170389	0.26327	0.0562515	0.0279345	-0.0102022	0.409454	0.0504667	-0.0509571	-0.0425018	0.000433176	0.0272576	0.0281438	-0.0525693	-0.0131541	0.0499495
C19orf60	red	0.0943378	-0.00698452	-0.246304	-0.13309	-0.122885	0.124538	0.210878	0.193983	0.147264	0.112989	0.473093	0.0558965	0.000560973	0.241153	0.00881454
C17orf62	brown	0.119767	0.374529	-0.0393355	-0.0625421	-0.0535632	0.0453927	-0.0277161	-0.101694	0.118056	0.224473	0.161603	-0.124386	0.0083941	0.088042	0.06923
EIF4ENIF1	grey	0.0329678	-0.222293	-0.160963	0.0568229	0.175559	0.15536	0.217035	0.266124	0.122177	0.439148	0.306794	0.13549	0.196565	-0.122085	0.451713
TXNL4B	turquoise	0.039257	-0.157533	-0.251681	0.139812	0.0654032	0.184198	0.0518366	0.231845	0.154427	-0.00533339	0.000166534	0.054929	0.135219	0.44308	0.195721
CENPB	grey	0.0452168	-0.154799	0.0341653	0.0162145	0.0896533	0.00894843	0.029683	-0.0820772	0.114092	0.166352	0.160998	-0.060001	-0.0189751	-0.195611	-0.0021289
ZBTB48	blue	0.112354	0.0574685	-0.140447	-0.0608178	0.138099	-0.0536616	0.00379042	-0.168135	0.159557	0.454721	0.25569	-0.070878	0.0775505	-0.079343	-0.017527
ACOX3	grey	0.0997406	0.180645	0.101906	0.0246594	0.12759	-0.125366	-0.243805	-0.379878	-0.0759836	0.141534	-0.0706004	-0.196321	-0.0646346	-0.187667	-0.0541392
PPP2R3C	pink	0.267604	0.349292	0.118918	0.306278	0.0369789	0.0351538	-0.180978	-0.251588	-0.106004	-0.231496	-0.274145	-0.0672211	-0.0579455	0.417537	-0.0180577
LAIR1	brown	0.0872455	0.86648	0.391216	-0.173578	-0.202515	-0.00067489	-0.0789682	-0.250718	-0.123194	-0.195258	-0.205828	-0.215144	-0.212878	-0.133605	-0.168106
COL6A2	yellow	-0.0184399	0.267158	0.829558	-0.169885	-0.0655976	-0.150973	-0.247878	-0.355531	-0.130896	-0.157821	-0.142332	-0.180738	-0.32012	-0.430839	-0.296684
NSFL1C	grey	0.0113691	-0.210114	-0.0944717	0.0524356	0.109648	0.0406128	0.106776	0.0527755	0.0810426	0.186594	0.071828	0.030503	0.0760008	0.002696	0.0731524
STC1	grey	-0.0101958	-0.00470926	0.0789393	-0.0312931	0.0832676	-0.0749306	0.0585684	-0.120083	-0.0193111	0.000966208	-0.0480921	-0.00247603	-0.0842507	-0.0302737	-0.0647246
HN1L	grey	-0.0479955	-0.172003	-0.153906	0.106723	0.112495	-0.100322	-0.0387129	-0.0885956	0.0504512	0.0588534	-0.0923502	0.126282	0.133722	0.0813451	0.0478201
LYAR	grey	-0.119983	-0.167307	-0.290481	0.108812	0.146207	0.0746599	0.0926157	0.0341147	-0.035043	0.200105	0.233031	0.214372	0.0384608	0.123246	0.185786
NFAM1	brown	0.104495	0.8001	0.400537	-0.230175	-0.13742	-0.0145674	-0.0545998	-0.297252	-0.0831139	-0.0150276	-0.0771048	-0.191075	-0.197682	-0.242881	-0.0785453
DSN1	grey	0.0364008	-0.197599	-0.342487	0.214821	0.295462	0.233672	0.22458	0.175909	0.188315	0.438574	0.227109	0.233743	0.290357	0.325546	0.493804
EGLN2	purple	0.0453818	0.107702	-0.0731997	-0.07828	0.0164107	-0.00370036	-0.0890297	-0.088522	0.512942	0.220198	0.0998383	-0.0740982	0.0150244	-0.0707133	-0.0227784
ATP5O	turquoise	0.0758672	-0.0818061	-0.310441	0.0935528	-0.0142974	0.0605429	-0.0824842	-0.0780407	0.0262661	-0.221822	-0.0679346	-0.00559254	0.102911	0.66114	-0.0359095
IL20RA	tan	0.562601	-0.108986	-0.17153	0.121524	0.00812616	-0.00312443	0.0182091	-0.0255244	0.00359424	0.0164169	-0.0754189	-0.0373024	0.016273	0.162912	0.0408753
WNT5B	grey	0.0329866	-0.00123662	0.111742	-0.0849234	0.212696	0.00375838	0.0499273	0.0103253	0.0441762	0.167767	0.0103476	0.170045	0.0770356	-0.0979299	0.180859
PPM1L	brown	0.0340137	-0.308079	-0.195923	0.0901719	0.101677	0.0899154	0.111356	0.319786	0.0402491	0.16294	0.167997	0.0210967	0.130345	-0.0833356	0.288076
ERAP2	brown	-4.73822e-05	0.364796	0.228548	-0.0728762	-0.0990568	-0.0506322	-0.0426686	-0.21186	-0.154023	-0.0793192	-0.137656	-0.0388945	-0.0896113	-0.113323	-0.136177
C1orf109	grey	0.0763716	-0.0873902	-0.0863449	0.0350126	0.160478	0.0726662	0.0876911	0.00546089	-0.0035386	0.252152	0.021669	0.0343028	0.0892112	0.0725234	0.278942
NUP85	blue	0.0309828	-0.161468	-0.38147	0.197284	0.126325	0.153857	0.145821	0.0422	0.213747	0.467096	0.331393	0.168195	0.202347	0.296372	0.343175
TIMMDC1	magenta	-0.0533398	-0.206641	-0.311798	-0.0193075	0.0900324	0.041776	-0.0756495	0.0254523	0.0785854	-0.00238429	0.0641197	0.129498	0.677077	0.41025	0.0741079
CP	grey	-0.00387027	0.101489	-0.0270194	-0.0127999	0.0379039	-0.117364	-0.156374	-0.0727294	-0.0566601	-0.145625	-0.224627	-0.0259429	0.0619987	0.13268	-0.0857707
SLC37A4	grey	0.183883	-0.100424	-0.261992	0.0691672	0.143481	0.0654661	0.0400239	0.0853035	0.303019	0.285991	0.1581	0.144027	0.109535	0.222687	0.333856
SMYD2	turquoise	0.0215821	-0.152135	-0.115885	0.132857	0.0484442	0.0255332	-0.0615904	0.0319694	0.068113	-0.0398611	-0.104566	-0.0437205	0.183631	0.372026	0.0764087
NUPL2	grey	0.0166395	-0.0590177	-0.110597	-0.0091228	0.0675328	0.0383133	0.112697	0.126668	0.141996	0.114564	0.088778	0.0453761	0.0488989	0.0915221	0.110713
CENPA	greenyellow	-0.128764	-0.360049	-0.396911	0.248323	0.168476	0.185753	0.221909	0.254157	0.158452	0.26745	0.282598	0.421589	0.324649	0.348638	0.396075
CHEK1	grey	-0.0623258	-0.248085	-0.255921	0.282766	0.260088	0.0825253	0.112481	0.0804663	0.137396	0.355252	0.191332	0.265879	0.232925	0.173936	0.482214
EXOSC10	blue	0.11824	0.129987	0.0799496	0.026817	0.334837	-0.0985251	-0.143089	-0.445335	0.072872	0.494832	0.11331	0.0298117	-0.00892895	-0.121279	0.142976
TMEM80	grey	0.332527	0.0698636	-0.0911268	0.0188938	0.0741891	0.105658	0.106164	-0.0447699	0.120873	0.231145	0.0683658	-0.0530626	0.030838	0.0719241	0.146045
RPIA	green	0.000598203	-0.258624	-0.439276	0.131111	0.0281209	0.257863	0.330488	0.441064	0.198122	0.371912	0.324696	0.27018	0.264743	0.178069	0.489092
GCHFR	turquoise	0.104766	0.216874	-0.135309	0.0903851	-0.047457	-0.00211827	-0.137635	-0.0873316	0.076912	-0.152172	-9.62907e-05	-0.135067	-0.0207533	0.362629	-0.0577485
LY6E	grey	-0.0620871	0.152929	0.12759	-0.0688764	0.0656175	-0.134886	-0.186356	-0.380893	-0.0642776	-0.158502	-0.183848	0.000359307	-0.18267	-0.0290652	-0.344988
ECH1	purple	0.0499891	-0.0769826	-0.204756	-0.0312992	0.0496955	0.0612018	-0.0351391	0.0330774	0.776844	0.138434	0.133657	-0.0125393	0.0834414	0.0945238	0.0649002
KAT5	grey	0.289252	-0.0361507	-0.153969	0.333768	0.0145187	0.0278453	0.016102	-0.126382	0.104423	0.173594	0.123636	0.0144455	9.96706e-05	0.164394	0.189883
TMEM99	grey	-0.00786329	-0.323152	-0.278492	0.0169492	0.249325	-0.0127477	-0.0953519	0.139112	0.135854	0.00805192	-0.0135802	0.0635204	0.276101	0.385089	0.159536
JAK2	brown	0.0421841	0.353325	0.108307	-0.10814	0.0220698	0.057618	-0.00853199	-0.111004	-0.0485317	0.0234901	0.0294143	-0.0356096	-0.0109037	-0.0286853	0.0719847
CCDC71	turquoise	0.249234	0.197874	-0.0149137	0.0535909	0.000985518	-0.0315176	-0.115371	-0.207287	0.0782217	-0.0178877	-0.0195472	-0.0648211	-0.0331427	0.321128	0.0573278
PEX3	turquoise	0.132122	0.00598604	-0.198113	0.158378	0.154438	0.00790873	-0.122226	-0.112137	-0.0314516	-0.0260673	-0.140775	0.0500301	0.180917	0.517881	0.162655
SIT1	brown	0.0733603	0.620564	0.0886773	-0.120016	-0.121852	0.00295739	-0.032187	-0.214941	-0.04394	-0.0202856	-0.0166716	-0.123395	-0.121713	0.135385	-0.0515276
PAK4	purple	0.0300377	-0.124034	-0.157902	-0.0906661	0.0845078	0.0483878	0.123303	0.0875833	0.804072	0.201871	0.114164	0.0309397	0.194488	-0.0594102	0.0871274
TNK2	blue	-0.0376688	-0.182831	-0.216418	-0.137096	-0.0939469	0.0632452	0.371739	0.399919	0.238472	0.366012	0.303075	0.0206898	0.134179	-0.224573	0.0969069
CLIC1	turquoise	-0.00676338	0.0452786	-0.123049	0.0958545	-0.0995794	0.00827406	-0.145211	-0.176934	-0.0797495	-0.419024	-0.209022	-0.0759452	-0.0499468	0.529055	-0.303944
EIF3F	grey	0.0432803	-0.043051	-0.174511	-0.041585	-0.0568771	0.205031	0.0764908	0.0916423	0.0278338	0.0110715	0.0504026	0.0583066	0.0283649	0.190108	0.206173
PVR	grey	-0.0312444	0.0170771	0.134751	0.0577689	0.0139325	-0.103337	-0.122646	-0.209734	0.130896	0.00668242	-0.118397	-0.0773604	-0.172491	-0.207215	-0.218768
PLD6	red	0.00580801	-0.27692	-0.307841	0.0119041	0.0201063	0.174795	0.345736	0.456951	0.0887817	0.280372	0.409775	0.136487	0.141828	0.0165425	0.440504
MTURN	tan	0.49617	0.0499078	0.00332783	0.00573675	-0.0163184	0.0581225	0.134904	-0.00348317	0.141592	0.236452	0.0763801	-0.0760944	0.0222771	0.0522689	0.262799
GRN	grey	-0.0279709	0.292768	0.258198	-0.132888	-0.0544775	-0.154358	-0.174785	-0.251915	-0.0474132	-0.168742	-0.117403	-0.266041	-0.204565	-0.343013	-0.390203
EBI3	brown	0.0236921	0.441366	0.154854	-0.15655	-0.066685	-0.0361554	-0.0193973	-0.20599	-0.0687309	-0.0465895	-0.0127196	-0.078839	-0.122701	0.0229969	-0.0834984
DPH5	turquoise	0.117527	-0.0882401	-0.314081	0.122591	0.120085	0.0542747	-0.0504159	0.0277776	-0.0644683	-0.0515201	-0.0362333	0.073286	0.120284	0.661384	0.237358
BTN3A2	brown	0.0518603	0.631643	0.260401	-0.152244	-0.123571	-0.0244899	-0.0475214	-0.249704	-0.141653	0.0192686	-0.113386	-0.115313	-0.167164	-0.113477	-0.089178
NSUN2	salmon	-0.0688962	-0.202187	-0.0804946	-0.00992209	0.801331	0.0137051	-0.0580023	-0.118868	0.0642904	0.291783	0.135158	0.124036	0.0168019	-0.158006	0.116476
FAM120AOS	black	0.186199	-0.102489	-0.242649	0.0959043	-0.0880015	0.232541	0.623364	0.508849	0.0687709	-0.0237027	0.0697501	0.0956902	0.207828	0.204855	0.379959
XPA	black	0.0196518	-0.203774	-0.301761	-0.00675965	-0.189891	0.221181	0.595243	0.501851	0.0977107	0.15659	0.238548	0.0533957	0.140782	0.0442876	0.226861
MYO1C	turquoise	-0.048084	0.178145	0.337411	-0.133444	-0.0808638	-0.0596126	0.0235073	-0.0943995	-0.102023	0.0397488	-0.0192028	-0.0717055	-0.178868	-0.45806	-0.119381
DCAF12	cyan	0.0150589	-0.115245	-0.230822	0.0818512	0.0481726	0.806115	0.304485	0.417432	0.0718429	0.130229	0.174418	0.103222	0.240701	0.149415	0.396822
ATAD3B	blue	0.00483948	-0.0385045	-0.146156	0.0605022	0.173196	-0.0320853	-0.0388122	-0.281062	0.21561	0.453217	0.255263	0.00540895	-0.0639654	-0.0553961	-0.0478371
ZNF440	grey	-0.024752	-0.0474624	-0.144826	0.0432742	0.130395	-0.0292037	0.0269829	-0.141561	-0.00303951	0.202878	0.270887	-0.00751263	0.127411	0.0485974	0.107751
CDC42	turquoise	0.110249	0.104611	-0.00921496	0.0917334	0.118786	-0.0916286	-0.296097	-0.25171	-0.13318	-0.336602	-0.337483	-0.108056	0.0450587	0.48414	-0.144579
ZNF777	red	0.00545261	-0.269876	-0.190698	0.118264	0.0455989	0.180863	0.260959	0.308768	0.203687	0.420762	0.472303	0.119809	0.101567	-0.162788	0.387939
EIF4EBP3	grey	-0.00333014	-0.0733784	-0.240269	-0.103514	-0.116824	0.0172672	0.069358	0.107123	0.220225	0.0280184	0.0823442	-0.024534	0.178561	0.235908	0.0484455
SLC25A24	brown	0.012662	0.316484	0.308817	0.0510863	0.114865	-0.0674202	-0.239209	-0.429503	-0.214776	-0.139445	-0.235322	-0.137761	-0.0718295	0.0210987	-0.12242
PTER	brown	0.142226	0.29439	0.0524846	-0.0628442	0.0783451	0.0967643	-0.0477275	-0.157526	0.0221771	0.0752597	-0.0615874	0.0750173	0.0173246	0.0572532	0.144976
GAB2	grey	0.200205	0.213597	0.041148	-0.100801	0.0230409	0.0681709	0.0713803	-0.149874	0.0967078	0.270012	0.0661562	-0.0620373	-0.0164374	-0.0278274	0.249056
NXT1	turquoise	0.00245912	-0.193615	-0.296236	0.136034	0.0125987	0.125281	0.0656713	0.146288	0.057777	-0.244352	0.0292236	0.110918	0.163791	0.6441	0.0496846
WDR3	grey	-0.0930588	-0.231367	-0.203651	0.0983224	0.282725	-0.0627429	-0.0542318	0.0111875	-0.0695418	0.211574	0.138104	0.155711	0.161362	0.0439873	0.319136
ZHX2	grey	-0.0506679	0.102541	0.0640249	0.133945	0.104876	-0.0180501	0.0166614	-0.101948	-0.0995636	0.214826	0.16049	0.0209963	-0.0723387	-0.253367	0.171715
GNA11	red	0.0308225	-0.103742	0.000928438	-0.000569773	0.0492629	0.13883	0.310829	0.0999114	0.0354623	0.344283	0.608158	-0.041026	0.0218527	-0.387989	0.171532
BTAF1	blue	0.045941	0.115321	-0.0178709	0.00572054	0.0783817	0.0330793	0.0874808	0.00582919	0.141271	0.556979	0.156306	0.0708051	0.0869994	-0.23671	0.240196
TNKS1BP1	turquoise	-0.134914	-0.0902476	0.222464	-0.0453818	0.0165317	-0.203138	-0.0832481	-0.249535	-0.0433629	0.0843637	0.0228192	-0.170896	-0.13406	-0.552486	-0.35915
2023-09-05	brown	0.154764	-0.280774	0.000193794	-0.0443945	0.143408	0.0918157	0.201126	0.284124	0.0506639	0.229079	0.118402	-0.00120281	0.144644	-0.0929587	0.154557
C3	brown	0.0602882	0.650704	0.506184	-0.162838	-0.140385	-0.130539	-0.205548	-0.37314	-0.158556	-0.185756	-0.257646	-0.275772	-0.304958	-0.324629	-0.314929
TCOF1	red	-0.104787	-0.15336	-0.116577	-0.0508446	0.0408861	0.0460465	0.216349	0.016036	0.214941	0.440157	0.413953	0.179124	0.0358007	-0.23677	0.161093
TRIM22	brown	0.0458074	0.750472	0.255224	-0.139461	-0.184579	0.0297935	-0.0142991	-0.267767	-0.108865	-0.0355174	-0.187674	-0.195365	-0.146721	-0.110425	-0.166246
DHCR7	grey	-0.0598997	-0.155467	-0.108629	0.0719681	0.0279926	0.0940568	0.187511	0.196046	0.0170699	0.0786488	0.183155	0.150677	0.034199	0.017547	0.144616
DEF8	brown	0.238233	0.21396	0.0266991	0.0232438	-0.0697247	0.0187279	-0.112123	-0.189021	0.145608	0.147515	0.0901909	-0.0695057	-0.0917794	0.0753912	-0.108754
MYL12B	turquoise	-0.0300119	-0.025177	-0.145604	0.0831899	-0.123346	-0.0123424	-0.0878207	-0.0478078	0.00687538	-0.380763	-0.20308	-0.031545	0.0159782	0.436789	-0.267157
GDA	green	-0.0888644	-0.218972	-0.179975	0.0988296	-0.0922706	0.200614	0.246438	0.454809	0.0705839	-0.0092866	0.119341	0.0256231	0.202573	0.0127293	0.149088
USP34	blue	0.00415635	-0.0656706	0.0855199	0.00957866	0.244384	0.102754	0.114047	0.204226	0.0590971	0.431746	0.0928417	0.154872	0.151712	-0.323598	0.509666
RARRES3	brown	0.0374151	0.425599	-0.018443	-0.0357792	-0.131959	0.0327665	0.000535271	-0.150694	-0.0507225	-0.119961	-0.0964541	-0.08201	-0.154457	0.133146	-0.139797
TAF1C	blue	0.0684361	0.0268475	-0.0776386	-0.0151083	0.0424469	0.000875391	0.0142337	-0.159794	0.196374	0.600973	0.288555	-0.0278802	0.0401741	-0.201349	0.0125367
IGF2BP2	green	-0.0838841	-0.290228	-0.137652	0.021752	-0.0181885	0.0911252	0.185215	0.377702	0.183447	0.18492	0.209844	0.216769	0.152244	-0.0937006	0.218844
GABARAP	brown	0.481646	0.352784	0.0981891	-0.00154545	-0.0728682	0.0733225	-0.0933742	-0.13285	-0.124162	-0.264356	-0.222129	-0.0977687	-0.0714383	0.406718	0.00792886
LMCD1	yellow	0.0890634	0.347158	0.539317	-0.214015	-0.101516	0.0319132	-0.170314	-0.03148	-0.0722631	-0.205616	-0.155025	-0.203387	-0.122659	-0.110075	-0.0645518
ACBD3	blue	-0.0818504	-0.118955	-0.00915679	0.0081186	0.0371577	0.202102	0.16849	0.318147	0.0702175	0.0817345	-0.027048	0.0604364	0.178636	-0.0621313	0.207511
MZT1	turquoise	0.0366418	-0.188282	-0.26466	0.146268	0.117588	0.143376	-0.0193771	0.130053	0.0350562	-0.0967114	-0.0795271	0.168448	0.227202	0.61478	0.166928
USP21	turquoise	0.0642819	-0.216457	-0.260936	0.0302975	0.0987863	0.173986	0.248084	0.19227	0.170197	0.552265	0.370582	0.255094	0.260381	0.106025	0.391821
MAP1LC3B	grey	0.282379	0.241784	0.150672	0.0336489	-0.119549	0.0276167	-0.0859407	-0.0261983	-0.207936	-0.378711	-0.331462	-0.135309	-0.138583	0.337973	-0.0879149
DCTN1	turquoise	0.0377452	-0.144455	0.118358	0.120326	0.114109	0.0847361	0.0717252	0.0845459	0.00826532	0.335077	0.19695	0.0796844	0.00271895	-0.420915	0.232053
USF1	turquoise	0.071094	0.144722	-0.178402	-0.0571443	-0.0188684	0.045565	0.0676025	-0.122658	0.0774813	0.220716	0.139808	0.0439593	0.147089	0.332754	0.0124569
CCDC93	blue	0.0558447	0.0358328	0.023629	-0.105448	0.0942675	0.0799525	0.285009	0.0886091	0.108067	0.567999	0.225396	0.0979922	0.118824	-0.361149	0.301032
TMEM160	turquoise	0.0384499	-0.00541769	-0.196363	-0.0101339	-0.0177096	0.00465623	-0.0388747	-0.0984201	0.0731651	-0.0630901	0.149422	0.0228352	-0.0264776	0.339928	-0.0953025
NDUFB5	green	-0.0716248	-0.314928	-0.396535	0.0495958	-0.0311455	0.148358	0.148968	0.557888	0.156383	-0.249035	-0.0411818	0.143313	0.253874	0.562225	0.183529
TMEM259	red	-0.00439833	-0.052859	-0.174425	-0.063668	-0.0335352	0.0388267	0.2177	0.0172258	0.0999242	0.470243	0.647663	-0.0326934	0.0715899	-0.24779	-0.0169229
CALM2	turquoise	0.396487	0.0405979	-0.218957	0.155053	0.0403542	0.0961257	-0.0562819	0.0889367	0.0822768	-0.205363	-0.208507	0.0851689	0.156116	0.689583	0.156869
INTS7	turquoise	0.00811916	-0.103133	-0.233071	0.0471318	0.117306	0.189925	0.23421	0.179586	0.0525397	0.123742	0.115959	0.171567	0.278009	0.419592	0.379262
CIAPIN1	turquoise	0.13544	-0.110184	-0.215776	0.144262	0.060688	0.0943671	0.0140355	0.0829369	0.047008	-0.191377	-0.0916246	0.072771	4.10708e-05	0.554604	0.0744948
SAFB2	red	0.0289711	-0.00754406	-0.13772	-0.0502318	0.0398788	0.151145	0.240692	-0.0077491	0.212577	0.702446	0.675617	-0.00688974	0.0621159	-0.368744	0.219549
F3	grey	-0.098494	0.0160622	0.0441441	-0.0288252	-0.0206164	-0.0932889	-0.108205	-0.20696	-0.0390265	-0.066739	-0.0400909	-0.0279451	-0.217988	-0.108977	-0.260696
FAM3B	grey	0.130688	0.00361884	-0.225217	-0.0289231	0.076013	0.133675	0.00736764	-0.0297297	0.0616617	0.0790326	0.123385	-0.0243499	0.146403	0.272269	0.178625
ARRDC3	brown	0.0893925	0.307022	0.217851	-0.0789287	-0.0388037	-0.126355	-0.204556	-0.119094	-0.0848962	-0.293144	-0.434165	-0.173647	0.0272725	0.0497327	-0.15605
RPL27	turquoise	-0.0509617	-0.0954616	-0.345942	0.0512505	-0.0709628	0.123688	-0.0169837	0.0881158	0.0170795	-0.35531	-0.130041	0.0620364	0.04648	0.77328	-0.0451943
UCHL1	green	0.232201	-0.187667	-0.266108	0.0068068	-0.0194421	0.171601	0.29487	0.522265	0.167482	-0.0294397	0.0140436	0.0671056	0.160341	0.324969	0.308441
AADAC	grey	-0.054421	-0.129725	-0.18584	0.0450527	-0.0129002	0.0426929	-0.024406	0.0853731	0.0254743	0.0496014	0.0298342	0.0506279	0.146823	0.0891893	0.0525558
MRPL40	grey	-0.0320447	-0.257912	-0.279117	0.192007	0.121116	0.0188081	-0.116695	0.0580611	0.05915	-0.106517	0.00420872	-0.00182317	0.106988	0.38094	0.00713248
SH3TC1	brown	0.0510753	0.456716	0.307398	-0.278015	0.0216624	-0.101348	-0.0861757	-0.419286	-0.134683	0.0886545	0.0070012	-0.145465	-0.1543	-0.252826	-0.219271
STX11	brown	0.022124	0.500319	0.0603293	-0.187915	-0.236709	0.0738761	0.148166	0.154469	-0.0128326	-0.181383	-0.0332003	-0.167838	-0.175204	-0.0505918	-0.0662621
CPD	grey	0.0456776	0.105949	0.0851554	-0.0162349	0.025564	-0.0239723	-0.0410792	0.0797312	-0.00977454	-0.0841198	-0.139697	0.00954026	-0.0438985	-0.0823657	0.0660197
CDV3	magenta	-0.0942221	-0.0401544	-0.0126378	-0.0886069	-0.0161595	0.109767	0.12384	0.267057	0.0991733	0.218786	0.0664824	0.116763	0.537066	-0.275793	0.239161
THRA	tan	0.471385	0.0273879	0.106622	0.0399632	0.10017	0.0446977	0.119713	-0.0392935	0.00353487	0.269573	0.0913178	-0.0825672	0.0370857	-0.112828	0.209575
SLC4A11	grey	-0.0392689	-0.224894	-0.21423	0.0686395	-0.0538622	0.118839	0.319696	0.347549	0.149636	0.273552	0.377401	0.025093	0.0490151	-0.0759704	0.26582
MAP6D1	green	-0.0303472	-0.168279	-0.113188	0.0755595	-0.00408259	0.106557	0.0637892	0.256703	0.134537	0.0257375	0.0753161	0.0348172	0.00671094	-0.015808	0.109464
WIBG	yellow	0.0522657	-0.0987567	-0.428824	0.0922744	-0.137848	0.00675792	0.0444433	0.021978	0.138095	0.0150238	0.188746	0.0792328	0.136551	0.398972	-0.0379892
PIGK	grey	0.359596	0.227354	0.204598	0.240745	0.214641	0.0259234	-0.189615	-0.250472	-0.0663881	-0.107488	-0.25588	-0.0312089	-0.059884	0.251769	0.045928
LAMC1	turquoise	-0.0383786	-0.0845969	0.321034	-0.0582945	0.121728	0.0291735	0.0845457	0.213068	0.0635427	0.15377	-0.0587123	0.0908408	0.0366166	-0.32463	0.229466
TULP4	turquoise	0.0380109	-0.0404916	0.141962	-0.0767319	0.17536	-0.0209746	0.0477949	-0.0824153	0.00178613	0.404977	0.203295	0.0172992	0.0794701	-0.350628	0.304221
ANKRD22	grey	-0.117688	0.180804	-0.0526838	-0.0973481	-0.023187	-0.113706	-0.171506	-0.200697	-0.0842184	-0.20459	-0.113089	0.0183548	-0.0315212	0.159777	-0.215621
GGT5	yellow	0.00124219	0.499663	0.765807	-0.260879	-0.155706	-0.149014	-0.219074	-0.365516	-0.12048	-0.201453	-0.142937	-0.230437	-0.356728	-0.418902	-0.375918
OPA1	green	-0.148316	-0.390419	-0.304759	0.0867213	0.0795645	0.0781768	0.335563	0.55053	0.0693404	0.167637	0.168271	0.198132	0.333356	-0.0540951	0.377049
YWHAE	turquoise	0.152124	-0.237577	-0.279802	0.118539	0.0917297	0.129279	0.175129	0.27573	-0.0432166	-0.0985581	-0.0396656	0.212786	0.159487	0.469146	0.296784
RPL13	turquoise	0.0341247	-0.0506236	-0.229798	-0.0164582	-0.154178	0.0736303	-0.0762478	-0.0936232	0.0205975	-0.196677	0.0377684	0.0114443	-0.0883318	0.456513	-0.152193
LRRC14	blue	0.148121	-0.0924966	-0.207466	0.0625977	0.177087	0.0384735	0.101581	-0.108008	0.200076	0.575657	0.371274	0.0910883	0.0687222	-0.0905292	0.186152
C18orf21	turquoise	0.026522	-0.147405	-0.329298	0.0704057	0.118809	0.0986319	-0.024943	0.114562	0.0469434	0.0679929	0.158065	0.150925	0.170829	0.457898	0.22272
POLG2	blue	0.121074	-0.0175805	-0.28805	-0.0017943	0.11528	0.121948	0.122759	0.121828	0.253492	0.641717	0.244899	0.151553	0.225347	0.144348	0.400712
ADNP	blue	0.0924844	-0.188093	-0.117848	0.0887654	0.289402	0.0542177	0.046835	0.0199028	0.109585	0.587366	0.143192	0.111484	0.293268	-0.0812183	0.552823
FLAD1	turquoise	-0.0250482	-0.298841	-0.456799	0.0448904	-0.0210228	0.187567	0.205646	0.294198	0.127395	0.132412	0.252464	0.172855	0.27592	0.471488	0.226835
FAM96A	turquoise	0.0631204	0.0621628	-0.324931	0.0167975	-0.0021162	0.100555	0.0563319	0.135757	0.0616414	-0.105768	-0.0354676	0.110536	0.183832	0.706562	0.165669
CAMK1D	grey	0.149558	0.0144236	0.090204	-0.0955133	0.0390703	0.113447	0.174256	0.0937898	0.21076	0.283663	0.171014	-0.0393958	0.0283082	-0.199709	0.252383
JDP2	grey	0.144687	0.302273	0.25073	0.113863	-0.0403403	-0.0805557	-0.139247	-0.252738	-0.0792896	-0.000137518	-0.0650035	-0.117965	-0.138957	-0.169601	-0.0715441
KLC2	red	0.117879	-0.219382	-0.192319	0.157659	-0.0211858	0.114304	0.265097	0.179881	0.150037	0.298939	0.468351	0.171258	-0.00538528	-0.073311	0.159953
RALGAPB	grey	0.113391	-0.0499952	0.0538273	0.148651	0.24162	-0.00271388	0.012012	-0.00613632	0.0782278	0.466298	0.0148912	0.0802174	0.150643	-0.234366	0.393714
SFTPA2	brown	0.0836715	0.406687	0.116187	-0.0555711	-0.0489353	-0.0613835	-0.100891	-0.181624	-0.0864997	-0.122576	-0.188855	-0.170896	-0.137968	-0.149431	-0.120159
KRT4	grey	-0.0313024	-0.117778	-0.14746	0.0436124	-0.0187477	0.0601714	-0.0218603	-0.038892	0.015518	-0.0232956	0.0219193	-0.0268771	0.0543967	0.0285966	-0.0248612
CRYZ	turquoise	0.165585	0.167942	-0.00536882	0.0506682	0.101804	-0.0542297	-0.151029	-0.185944	-0.104663	-0.0802423	-0.174402	-0.0571767	-0.0124116	0.408476	0.0657681
EXOC7	blue	0.161043	0.0154764	-0.0336971	0.0264377	0.159661	0.0327923	0.0704108	0.00783974	0.0632666	0.452999	0.119521	0.00249929	0.224111	-0.0840222	0.394269
BPNT1	turquoise	0.186449	0.0267496	-0.245233	0.137982	0.0739375	0.010735	-0.0474624	-0.0164388	0.0132809	-0.134082	-0.11941	0.0136895	0.0961513	0.591487	0.0972756
ANKRD11	turquoise	-0.0445913	-0.0715548	0.083853	-0.0606915	0.0903464	-0.0584915	0.0297233	-0.00415809	0.0886218	0.521608	0.2476	0.0370068	0.0354373	-0.548097	0.168073
SERTAD4	blue	-0.0345178	-0.205791	-0.00266413	-0.0262933	0.196844	0.135761	0.148334	0.212463	0.0130259	0.171929	0.0893162	0.0563282	0.132232	-0.0490622	0.235857
WWC3	turquoise	0.0182715	0.194038	0.204791	-0.107861	-0.0626248	-0.0353672	0.067616	0.0565258	-0.032652	0.21682	0.0426458	-0.0610542	-0.0397115	-0.422779	-0.00187645
TCTEX1D2	green	-0.0485501	-0.248895	-0.298178	0.0250401	-0.0455115	0.021492	0.276548	0.375188	0.0705262	-0.0284806	0.116814	0.114893	0.0727167	0.213868	0.111671
RNF181	turquoise	0.0450678	-0.0132362	-0.285043	0.106737	-0.0395487	0.0940422	-0.0941469	-0.00100971	0.00593249	-0.323168	-0.142283	0.0857388	0.0939318	0.757185	-0.0904479
MLLT10	grey	0.145425	0.00562376	-0.0751949	0.115381	0.157372	0.0382143	0.00288551	-0.0870366	0.0552869	0.417339	0.137603	0.157315	0.0620959	-0.00441425	0.319834
FMR1	blue	0.0481406	-0.0752308	-0.230668	0.0931277	0.109393	0.152632	0.160352	0.205913	0.0611108	0.441547	0.150463	0.211121	0.252783	0.0350856	0.453779
HEPH	yellow	0.070523	0.317247	0.670576	-0.141692	-0.0808109	-0.104035	-0.26365	-0.291139	-0.180708	-0.150887	-0.231682	-0.209319	-0.223563	-0.261065	-0.141876
SLC39A13	yellow	0.198065	0.335447	0.539792	-0.214073	0.0394027	-0.131986	-0.183663	-0.360025	0.00516831	0.108233	-0.031867	-0.191592	-0.265826	-0.320024	-0.24062
NUDT1	brown	-0.18092	-0.363028	-0.353384	0.0344193	0.0653188	0.124217	0.184837	0.153633	0.204093	0.116462	0.432113	0.269373	0.121675	0.259765	0.119967
ISY1	magenta	-0.0496146	-0.232556	-0.318371	0.0155039	0.0241016	0.106305	0.20602	0.106904	0.156458	0.359889	0.312076	0.170974	0.690467	0.131178	0.155492
TPM4	yellow	-0.182245	0.00280368	0.300376	-0.0871952	-0.169175	-0.0617435	0.0122768	0.000802617	-0.217266	-0.364965	-0.00510719	-0.115291	-0.171342	-0.112202	-0.314498
MPZL2	grey	-0.173243	-0.13771	-0.102891	0.125137	0.023114	-0.204099	-0.231305	-0.116575	-0.0786584	-0.290283	-0.289832	-0.147912	0.0129317	0.0810255	-0.378275
ECSIT	red	-0.035395	-0.274828	-0.371284	0.0687891	-0.0900868	0.252334	0.235338	0.304192	0.146386	0.0346845	0.594905	0.0746326	0.181694	0.299704	0.18993
SDE2	blue	-0.00710023	-0.160628	-0.175373	0.0444181	0.0548603	0.232479	0.263104	0.41127	0.0835074	0.134241	0.0538995	0.0906181	0.262403	0.178765	0.384025
COPZ2	grey	-0.147307	-0.25519	0.0265355	-0.030466	-0.145385	-0.0128863	0.146484	0.395318	0.0102462	-0.256167	-0.0536072	-0.0272055	0.129613	-0.0390023	-0.153179
NEURL4	blue	0.153918	-0.0481961	-0.0911934	0.0704353	0.0786393	0.03783	0.22828	0.00140921	0.13606	0.701964	0.397918	0.0707854	0.0230784	-0.283799	0.248246
AURKAIP1	grey	0.066675	-0.0487754	-0.242758	0.0680974	0.121291	-0.0309908	-0.124336	-0.283222	0.157021	0.0216118	0.153406	-0.0432817	-0.0873918	0.330335	-0.18612
FAM160A2	blue	0.20956	0.0490146	0.0109509	0.0394984	0.0407658	0.149262	0.200669	-0.0591066	0.146411	0.562126	0.253476	-0.00206121	0.0418767	-0.294559	0.18397
GRHL1	brown	-0.132835	-0.386541	-0.305783	0.163325	-0.0584698	-0.00338964	0.175436	0.258597	0.037711	0.199028	0.181262	0.11344	0.177774	-0.0974313	0.108981
CDC6	blue	-0.122083	-0.327772	-0.343185	0.13006	0.132561	0.214629	0.322436	0.3723	0.112163	0.277992	0.318077	0.34821	0.195328	0.178793	0.48783
NRBP1	grey	-0.124524	-0.203303	-0.0325906	0.0486925	-0.0103621	0.040805	0.125183	0.232482	-0.0276718	-0.00673246	0.0227519	0.0475444	0.124245	-0.0755545	0.0722006
SERPINB4	grey	-0.0845131	-0.06538	-0.033406	0.0330246	0.0209262	-0.0969587	-0.23886	-0.184291	-0.0613957	-0.160938	-0.170741	-0.123362	0.0112411	0.0174168	-0.289707
MSMB	grey	0.136548	0.0570739	0.0181301	0.0160683	-0.0974074	-0.0571498	0.0313291	-0.0326071	-0.0383991	-0.0373502	-0.0231268	-0.0159212	-0.0614649	-0.0133297	-0.0786497
ALDH3A2	green	-0.0755579	-0.246154	-0.32699	0.06022	-0.126493	0.084898	0.284981	0.643603	0.055908	-0.0382015	0.0410524	0.0664985	0.179302	0.0973275	0.22025
SFTPD	brown	0.117747	0.539491	0.207555	-0.0951199	-0.08549	-0.0631813	-0.156545	-0.256355	-0.0785242	-0.120664	-0.184598	-0.198625	-0.197485	-0.152739	-0.205697
EXOSC9	blue	0.0977362	-0.011514	-0.269676	0.11772	0.128107	0.0840429	0.181793	0.0193933	0.062805	0.427568	0.277637	0.094597	0.181494	0.184182	0.33128
THYN1	grey	0.170891	-0.0379299	-0.212142	0.156153	0.0660472	0.00936292	-0.0759832	-0.0333319	0.0958181	0.0727343	0.0790301	0.0296445	0.142532	0.344347	0.191076
GEMIN5	blue	0.0898434	-0.0479003	-0.0767537	0.0210547	0.109589	0.0686015	0.218407	0.129129	0.086024	0.40914	0.161659	0.0801037	0.140301	-0.0985964	0.487209
ZNF266	red	0.0774182	0.0466697	-0.140192	0.0453646	0.116364	0.0308151	-0.00567228	-0.108085	0.066101	0.308813	0.368402	0.0366929	0.120839	0.122486	0.13135
GBP6	grey	-0.209835	-0.367047	-0.33746	0.226165	-0.0980636	0.0520249	0.220623	0.418604	-0.0761118	-0.0844066	0.122283	-0.0232597	0.152545	-0.0104967	0.0687647
COL16A1	yellow	0.00411194	0.185424	0.552497	-0.218119	0.173488	-0.198154	-0.221607	-0.423409	-0.0978065	0.128011	-0.0152709	-0.0920808	-0.13958	-0.37866	-0.19033
C20orf196	turquoise	0.210948	0.0223518	-0.151229	0.119813	0.0753812	0.00774459	-0.158208	-0.117275	0.134829	-0.191946	-0.183256	-0.0520091	0.159159	0.610179	-0.0532211
RPS8	turquoise	0.00469542	-0.0127869	-0.253233	-0.0239823	-0.0121337	0.010705	-0.182047	-0.201681	-0.0801212	-0.222193	-0.0655875	-0.0236442	-0.00202366	0.6694	-0.0992869
ARRDC1	black	0.0346565	0.0277617	-0.237065	-0.0540233	-0.208828	0.00674767	0.483111	0.0194011	0.130543	0.218584	0.216879	0.00402281	-0.0605807	-0.0438191	-0.173997
ATP5A1	turquoise	0.126918	-0.0246631	-0.198635	0.0479492	0.0658646	0.114242	0.051755	0.119671	-0.0275581	0.0200815	0.0537389	0.0466866	0.0907525	0.277345	0.263657
DICER1	pink	-0.0420794	-0.177918	-0.0831232	0.563501	0.0488378	-0.00489122	0.0732458	0.105988	0.0461515	0.329256	0.0881707	0.0742085	0.135437	-0.265369	0.203387
RPS15A	turquoise	-0.0398155	-0.0166517	-0.273733	0.0921192	-0.147262	0.0700297	-0.071994	-0.0327746	-0.0703591	-0.337021	-0.167675	0.0251445	0.0283386	0.742445	-0.0951628
CHD8	pink	-0.024189	-0.0859841	0.0637371	0.371437	0.082637	0.117241	0.158439	0.100892	0.00510305	0.412982	0.226401	0.0552778	0.00541896	-0.389322	0.285786
CCDC24	blue	0.244688	-0.0874414	-0.242352	-0.0622221	0.11465	-0.00644798	0.0418284	-0.0740499	0.215935	0.358651	0.1738	-0.0216692	0.0662357	0.105795	0.0820587
IFI44	brown	-0.0246857	0.286773	0.0785276	0.0670132	-0.0246128	-0.0198417	-0.0881123	-0.275394	-0.0699904	-0.00863596	-0.145534	-0.0255053	-0.0447319	0.0861348	-0.168655
GADD45GIP1	red	-0.0302995	-0.216886	-0.388638	0.0435257	-0.106245	0.132387	0.0452275	0.0988454	0.11762	-0.0968506	0.487073	0.0397259	0.0368684	0.543282	-0.0518976
CLIC6	grey	0.112652	0.0703795	-0.0407359	0.110222	0.0199031	-0.0750783	-0.111966	-0.0267809	0.0115678	0.0879828	0.0332505	-0.0206023	0.0268239	0.00868627	0.128322
CETN3	turquoise	0.215067	-0.130183	-0.372487	0.123296	-0.0628242	0.0671633	0.179194	0.192638	0.0960354	0.0618218	-0.0745047	0.139446	0.135325	0.533588	0.187581
TUSC2	turquoise	0.43891	0.249793	-0.202819	-0.00520908	0.00609999	0.0720441	-0.0717709	-0.131075	0.1588	-0.0484924	-0.00346739	-0.0101424	-0.0408816	0.501409	-0.000183006
TPP1	brown	0.0986009	0.568875	0.462087	-0.00703199	-0.0921857	-0.00121719	-0.0627426	-0.167357	-0.143374	-0.104445	-0.202856	-0.198985	-0.236588	-0.37325	-0.0592693
TMEM55B	pink	0.248559	-0.00210341	-0.161081	0.47923	-0.0605862	0.212576	0.117858	0.0873344	0.0762514	0.0861938	0.197548	0.026965	-0.0396085	0.201158	0.0865666
IVL	grey	-0.114723	-0.141781	-0.0196716	-0.0272332	-0.137194	-0.166199	0.0127257	-0.101837	-0.100479	-0.134146	-0.0166793	-0.169302	-0.0693846	-0.211968	-0.362289
WDR45	grey	0.251784	0.146767	-0.122694	-0.0586219	-0.0311033	0.0923672	0.100756	0.0166851	0.0452144	0.195966	0.126745	-0.00812608	0.18393	0.261531	0.118224
CXCL14	grey	-0.0343954	-0.123731	0.108232	0.0140922	-0.00897035	-0.0993502	-0.0194886	0.0689568	0.0375799	-0.102135	0.0586072	-0.0873647	-0.00781783	-0.0567052	-0.0430023
MBD6	blue	0.0531004	-0.169658	-0.192547	-0.00374895	0.0705602	0.0571057	0.216345	0.0998013	0.124352	0.609716	0.401176	0.118097	0.195924	-0.280294	0.249393
EMC9	grey	0.125116	-0.205447	-0.372072	0.428308	-0.0366932	0.26423	0.232718	0.189658	0.141539	0.108579	0.292042	0.118629	0.0636781	0.385025	0.13899
ENTPD4	blue	0.131683	0.134449	0.0386225	-0.164251	-0.00433551	-0.0685118	0.223643	0.0599459	0.078378	0.414537	0.158831	0.000432715	0.0446335	-0.3357	0.134238
CCT5	salmon	-0.0712063	-0.236992	-0.125108	0.0515626	0.769918	0.0661013	-0.109516	-0.0442424	0.0279346	-0.0108498	0.0115383	0.184105	0.000781235	0.177534	0.158581
SPNS2	brown	0.040257	0.323471	0.162124	-0.00581035	-0.181459	-0.167428	-0.147425	-0.22473	-0.0579679	-0.0671385	-0.142176	-0.156141	-0.189895	-0.201392	-0.250549
BBX	magenta	0.0637188	-0.0255897	0.0363559	0.02955	0.159916	0.0279873	0.158516	0.200798	-0.0188312	0.354097	0.00177349	0.154311	0.541989	-0.15201	0.47719
SCAF11	grey	-0.0760172	-0.00060565	-0.0339429	0.0295468	0.14189	0.0371413	0.00575052	0.0565725	-0.00280513	0.174668	0.0834049	0.0843027	0.128287	-0.164484	0.185313
FANCG	cyan	-0.0294611	-0.161481	-0.277255	0.112759	0.0331482	0.856738	0.292144	0.317239	0.187836	0.189446	0.31591	0.175157	0.168139	0.213452	0.30065
CCDC47	green	-0.0838918	-0.276193	-0.286559	0.106215	0.0986232	0.172722	0.162658	0.515282	0.00841121	0.12322	0.0790707	0.146064	0.166596	-0.00337521	0.47393
CCL8	brown	0.0117136	0.377163	0.12474	-0.0132342	-0.0466127	0.072363	-0.0201321	-0.119258	-0.068166	-0.14868	-0.152263	0.0170506	-0.0784521	0.171269	-0.0566091
KIAA1468	grey	-0.022356	-0.24704	-0.300873	0.173244	0.128701	0.0133952	0.092568	0.190653	0.0882493	0.368585	0.189777	0.0351808	0.263365	-0.0943247	0.29481
INPP5E	black	0.0618127	-0.0713818	-0.183451	-0.0710294	-0.117059	0.087559	0.635104	0.180869	0.157351	0.543055	0.429623	0.0671833	0.0958705	-0.173887	0.135998
CAPRIN1	grey	0.0272701	0.00177492	0.0445418	0.0474169	0.183448	0.0742572	0.0996799	0.0216864	-0.102413	0.149194	-0.0745562	0.133603	0.111109	0.00418257	0.368551
KLHDC9	turquoise	0.476286	-0.0161447	-0.181719	0.0320702	-0.00991601	0.0443669	0.182252	0.0524837	0.112907	0.152116	0.108971	0.0695729	0.146091	0.340017	0.143464
IFT74	grey	0.158936	0.00451653	-0.0541178	0.035536	0.136365	0.275033	0.115563	0.0817014	0.0953346	0.169165	0.0336083	0.0511361	0.0612354	0.111715	0.238019
COX5B	turquoise	0.00509436	-0.193725	-0.439217	-0.00306767	-0.0247771	0.127375	0.115327	0.176098	0.107797	-0.179883	0.0722313	0.11766	0.156183	0.618072	0.0480551
PLXNC1	brown	0.196991	0.798982	0.628515	-0.162431	-0.149219	-0.0421157	-0.125361	-0.28278	-0.166359	-0.220065	-0.290906	-0.236524	-0.203135	-0.163568	-0.106136
NUP133	blue	0.0609459	-0.203789	-0.177357	0.0846087	0.200644	0.165571	0.243361	0.299106	0.110508	0.402022	0.107652	0.24801	0.295989	0.118426	0.590846
RFC5	grey	-0.0081915	-0.264694	-0.380071	0.119625	0.165183	0.275444	0.343509	0.407622	0.124882	0.315729	0.296437	0.285933	0.290861	0.301932	0.540221
SNRPD2	turquoise	-0.0329493	-0.144247	-0.354162	0.0128835	0.0419656	0.116155	-0.0304268	0.0361866	0.14577	-0.178348	0.029113	0.136254	0.187444	0.676041	0.0634687
LCAT	blue	0.0958326	0.16398	0.182348	-0.0870471	0.0468809	-0.113132	-0.0774553	-0.356257	0.05658	0.312986	0.067904	-0.112998	-0.162558	-0.237889	-0.262911
GALNT12	black	0.165399	0.0663533	-0.190879	0.0226085	-0.129831	0.137743	0.401936	0.214927	0.00726417	0.0644621	0.0528276	0.0205813	0.0379455	0.00404623	0.0880793
SART1	red	-0.0494937	-0.167339	-0.132717	0.168781	0.0247252	0.104267	0.175933	-0.0118164	0.237812	0.441977	0.496159	0.114603	-0.0228612	-0.228248	0.143763
HNRNPA2B1	blue	-0.0300602	-0.172536	-0.238919	0.0378847	0.189919	0.115765	0.23848	0.0750494	0.24726	0.679662	0.409286	0.208412	0.209355	-0.167917	0.371217
ASB8	grey	0.218304	0.128755	-0.105326	0.0228856	0.137252	0.0229479	-0.0491196	-0.0268421	0.0186479	0.16049	0.0360879	-0.031316	0.212245	0.140491	0.275549
CENPF	blue	-0.082913	-0.292728	-0.185198	-0.035135	0.209375	0.151855	0.361376	0.27732	0.177968	0.59659	0.387086	0.322196	0.294781	-0.136332	0.565821
2023-09-01	brown	0.115384	0.591839	0.063279	-0.123242	-0.119486	-0.00470182	0.0317175	-0.169086	0.0410389	0.144807	0.0786374	-0.117755	-0.114079	-0.0487433	-0.0413626
RPS14	turquoise	0.0230264	0.0758163	-0.216658	-0.0177057	-0.141565	0.0509679	-0.112723	-0.101909	-0.00975327	-0.378786	-0.176076	-0.0367465	-0.0140397	0.705955	-0.160652
NFIX	grey	0.0412134	0.114018	0.203707	-0.0902783	0.0603863	0.0293265	0.0513334	-0.114248	-0.0874436	0.230786	0.188223	-0.0498942	-0.018526	-0.223538	0.178845
DMTN	grey	0.178807	-0.167043	-0.206952	-0.0556118	-0.147599	0.06469	0.368491	0.383082	0.0383207	0.17804	0.245751	0.022615	0.237211	-0.0543483	0.170216
BAG1	cyan	0.0383185	-0.0818322	-0.237761	0.153315	-0.018024	0.52128	0.0443188	0.0261535	0.0182057	-0.0658433	0.0884196	-0.018531	-0.00346053	0.180688	-0.0707232
TJAP1	blue	0.0442016	-0.132191	-0.159615	-0.04543	0.058479	0.103225	0.272782	0.145794	0.159172	0.568296	0.431878	0.105932	0.0977083	-0.103309	0.259593
SEMA4B	grey	-0.183519	-0.218297	-0.0144624	0.0367614	-0.00269272	-0.179931	-0.122266	-0.0783773	-0.0396021	-0.0749159	-0.155183	-0.0438007	-0.12073	-0.230561	-0.334307
NAA30	pink	-0.0182287	-0.24137	-0.114809	0.730612	-0.0189238	0.0920275	0.0834637	0.205369	-0.0536821	0.0487145	-0.0644481	0.0245443	0.0465672	-0.0372332	0.197389
ENKD1	blue	0.291965	0.168562	0.0577762	-0.06669	-0.00647097	0.0146986	0.0251031	-0.224244	0.147287	0.284782	0.140986	-0.100554	-0.0564711	-0.020385	-0.0778822
GABPA	grey	0.152657	0.110313	0.0600834	0.0750576	0.0689016	0.0544645	0.0662258	0.0335256	-0.0494127	0.205991	-0.020459	0.0280974	0.134805	0.0242658	0.339971
NFYB	blue	0.128073	-0.0761286	-0.185333	0.0247335	0.0604577	0.16484	0.289206	0.245876	0.172664	0.472186	0.293693	0.218064	0.299008	0.144133	0.506449
MRGPRF	grey	0.0942982	0.154794	0.334104	-0.0215578	0.0683249	0.0970252	-0.0888722	-0.139706	-0.0143	0.00641777	-0.100963	-0.0834709	-0.0807957	-0.134793	-0.00879074
FXR2	grey	0.212391	-0.146705	-0.164656	-0.0123243	0.0317135	0.12913	0.353131	0.290573	0.0755297	0.413452	0.379024	0.11703	0.0437819	-0.136809	0.375646
LPCAT4	grey	-0.0465773	-0.2285	-0.275896	0.00243465	-0.0483166	0.0616553	0.138318	0.115531	0.0910022	0.109324	0.261946	0.0601489	-0.0139877	-0.0277671	-0.0868417
ULK3	blue	0.267049	-0.101106	-0.333007	-0.0217639	-0.00236942	0.0460443	0.21025	0.11814	0.205607	0.520345	0.411726	-0.0131311	0.129865	0.0488062	0.246866
ALKBH3	grey	-0.0125363	-0.184585	-0.209902	0.106893	-0.00021913	0.120502	0.193947	0.187401	-0.0326969	0.0479552	0.136199	0.0874266	0.177072	0.151568	0.144956
FAM26F	brown	0.0315471	0.545555	0.0693054	-0.100282	-0.0463004	0.0282785	-0.0460092	-0.22985	-0.0347519	-0.120091	-0.0944176	-0.0453762	-0.0658526	0.272959	-0.0397814
GID8	grey	-0.00505609	-0.262414	-0.1824	0.183778	0.185507	-0.0708375	-0.0392122	-0.0935251	0.116646	0.28554	0.0748146	0.141889	0.162155	0.0290808	0.206227
JUP	brown	-0.259286	-0.484473	-0.219375	-0.00423682	-0.0663944	-0.0698356	0.150048	0.242289	0.0461783	-0.0217974	0.177081	-0.0471879	0.0568471	-0.286349	-0.171405
UAP1	turquoise	0.112298	0.0451243	0.0440227	0.0644108	0.104987	0.0919981	-0.105171	-0.123505	-0.0326116	-0.0639305	-0.149866	0.106795	-0.00230297	0.199017	0.00207074
AP5B1	red	-0.0683084	-0.0233903	-0.0625844	0.157004	-0.122437	0.0444275	0.260065	0.178673	-0.0238499	0.224117	0.321336	0.0478957	-0.0399084	-0.327499	0.122464
DCTPP1	turquoise	0.0483251	-0.162976	-0.357966	0.162681	0.0124831	0.128636	0.0134724	0.119602	0.0280472	-0.171653	0.0358552	0.08986	0.190461	0.748515	0.152412
PURB	grey	-0.0697686	-0.245412	-0.0486452	0.139484	0.0279016	-0.0319494	0.142806	0.183343	0.0139257	0.135341	-0.0225334	0.0081161	0.145953	-0.136728	0.108291
POLA2	red	-0.0270667	-0.213346	-0.37372	0.224029	0.103148	0.2343	0.345792	0.291979	0.213899	0.402535	0.455253	0.25259	0.244604	0.183885	0.51312
RNF220	blue	0.229457	-0.049655	-0.151497	-0.0206843	0.147927	0.0495088	0.194143	-0.0437345	0.152601	0.512057	0.297197	0.0267717	0.18201	-0.00510511	0.291008
CDKN1A	grey	-0.11411	0.0475212	0.302481	-0.0314935	-0.0956471	-0.136917	-0.196483	-0.312465	-0.142987	-0.303269	-0.12988	-0.254546	-0.221752	-0.254092	-0.564121
VAMP8	turquoise	-0.00920542	0.231554	-0.143013	-0.0158203	-0.129149	-0.0376231	-0.202586	-0.235586	-0.0541511	-0.419394	-0.263846	-0.121156	-0.0633967	0.51948	-0.383045
NRD1	grey	0.0146584	-0.0621302	-0.0923728	0.0569886	0.235053	-0.0520282	0.0399228	0.0593963	0.0152815	0.369693	0.101009	-0.00752326	0.0976161	-0.144705	0.311305
COPS7A	greenyellow	-0.0641728	-0.243337	-0.17537	0.0399201	0.0106593	-0.0305487	-0.0706408	0.106363	-0.0234481	-0.176238	-0.0338709	0.69549	0.0546979	0.193808	-0.0447984
ACAD9	magenta	-0.0453028	-0.256896	-0.271481	0.0728792	0.0298864	0.0680709	0.0296645	0.0541559	0.0958373	0.284097	0.190778	0.101613	0.703272	0.0297573	0.10597
NDUFS8	turquoise	0.117836	-0.108569	-0.299606	0.120763	-0.0266462	0.0573866	0.00845746	-0.0938324	0.0971501	0.0629539	0.216912	0.0369842	-0.00925258	0.3333	0.0242884
RPL3	grey	-0.0394843	-0.0604376	-0.195518	-0.0519888	-0.105112	0.111942	-0.0825629	-0.05321	-0.047365	-0.150003	0.130196	0.0183934	-0.0959276	0.262747	-0.0110899
MZB1	brown	0.0659344	0.483682	0.215821	-0.135314	-0.134065	-0.0368504	-0.108182	-0.226881	-0.0559929	-0.100452	-0.0790789	-0.170437	-0.143279	-0.0462632	-0.171136
ATP13A1	red	-0.0496101	0.0109157	-0.079635	-0.0965502	0.0274189	0.0904965	0.113696	0.0734756	0.111923	0.36267	0.610329	0.107115	-0.047596	-0.251705	0.198193
RPP25	grey	-0.0911709	-0.22549	-0.283857	0.092974	0.0542736	0.0629892	0.0190577	0.0641625	0.0220488	0.0230183	0.199839	0.0391138	0.0920853	0.217748	0.0085591
RAB40B	green	-0.0161857	-0.345957	-0.310223	0.0195394	0.00593744	0.15775	0.223384	0.444159	0.123569	0.229688	0.27935	0.0881751	0.19069	0.0730681	0.317801
TMEM216	turquoise	0.0153514	-0.233449	-0.342998	0.273584	0.131605	0.115561	0.0825655	0.218402	0.255763	0.074628	0.0795895	0.128993	0.160264	0.42024	0.290541
PAFAH1B3	grey	0.109517	-0.148125	-0.190622	0.0550095	0.118459	0.0530654	-0.123964	-0.115807	0.325438	0.161996	0.201061	0.0605891	0.0361446	0.261733	0.137345
FUBP3	black	-0.0139997	-0.227651	-0.197501	0.0590578	0.0338936	0.217015	0.785362	0.446203	0.103437	0.441265	0.276555	0.161735	0.204991	-0.220562	0.444683
MAL	grey	0.0114215	0.0819294	0.00822454	-0.0824271	-0.106514	-0.0616375	0.0315591	-0.0374217	-0.0254278	-0.0124123	0.0558345	-0.0597971	0.0381552	-0.0436653	-0.0239041
ANGPTL4	grey	-0.0518802	0.179026	0.123646	-0.0110257	-0.0531234	-0.112438	-0.187753	-0.244299	-0.0649792	-0.148931	-0.0875901	-0.149635	-0.183491	-0.0889497	-0.322578
SLC25A46	turquoise	0.233696	0.271021	0.0229604	0.0453208	-0.0968656	0.0553425	0.0232933	-0.0210125	-0.0127572	-0.14806	-0.248009	-0.0584961	0.142675	0.345832	0.0952828
INCENP	blue	-0.0802563	-0.213943	-0.182321	0.171505	0.183531	0.137734	0.331742	0.129912	0.15127	0.567531	0.437821	0.249761	0.151302	-0.231202	0.486809
PDLIM5	turquoise	-0.0839652	-0.00566883	0.254444	-0.0549817	-0.0127637	-0.0955378	-0.0791925	0.004976	-0.172992	-0.12517	-0.178269	-0.139688	-0.088774	-0.334177	-0.100849
CHST2	green	-0.0470957	-0.14664	-0.124861	-0.0805489	-0.0517961	0.117634	0.169261	0.44062	0.0866448	0.0402225	0.185503	0.0867344	0.186155	-0.0138044	0.169618
ZNF517	blue	0.114625	-0.190116	-0.117506	0.0288752	0.165483	0.0362011	0.100536	-0.00313434	0.16205	0.576947	0.319903	0.138936	0.120533	-0.141709	0.329245
FKBP4	greenyellow	-0.0849536	-0.275965	-0.296991	0.00200769	0.00721464	0.109651	0.204613	0.224642	-0.0134423	0.0905341	0.144256	0.725817	0.113957	0.164521	0.245149
KLRB1	brown	0.0975477	0.742921	0.167309	-0.128197	-0.142852	-0.0203549	-0.0820913	-0.219909	-0.0635912	-0.175531	-0.203791	-0.202153	-0.168419	0.113718	-0.133749
RAF1	blue	0.0312462	0.134845	-0.0681453	-0.0183633	0.100109	0.0449433	0.103627	-0.0491027	0.132133	0.373577	0.224238	-0.0645778	0.0377135	-0.0950183	0.211816
C8orf59	turquoise	0.0145973	-0.164219	-0.352435	0.119185	0.115126	0.0544964	-0.0839509	-0.0756986	0.0675597	-0.00931818	-0.00146476	0.11154	0.155517	0.650522	0.0259341
TICAM1	red	-0.184726	-0.0927387	-0.076622	-0.113399	-0.209139	0.0431356	0.246938	0.109288	-0.119306	-0.0125881	0.396034	-0.108964	0.00104678	-0.255713	-0.158057
MTRR	salmon	0.0441623	0.125161	0.0695455	-0.0465889	0.731517	0.0604969	-0.0802292	-0.154327	-0.016593	0.0109589	-0.131988	0.0680219	0.0222433	0.0926711	0.0941108
GLYR1	blue	0.121655	0.152709	0.0256569	0.0407755	0.077885	-0.117304	0.0258879	-0.240685	-0.0480257	0.396795	0.0380047	0.00299909	-0.0244798	-0.27754	0.104798
GOLGB1	magenta	-0.0185278	-0.0669665	0.0275724	-0.229203	0.112556	0.00399775	0.139359	0.0969238	0.0702474	0.448476	0.145623	0.012658	0.552616	-0.420454	0.192093
HES2	grey	-0.130971	-0.160204	0.0360032	0.0367848	0.00700601	-0.132	-0.132728	-0.237057	-0.0403615	-0.0777228	-0.0107717	-0.156086	0.0154368	-0.175898	-0.37723
FNBP1	brown	0.140554	0.636317	0.184061	-0.223989	-0.113221	0.0628604	0.264022	-0.131877	0.00442651	0.251124	0.120287	-0.0744967	-0.0589884	-0.197057	0.168634
EMILIN2	grey	0.019083	0.295839	0.196956	-0.173175	-0.0522958	0.0101367	0.0522544	-0.104468	0.0303937	0.0249485	-0.0404604	-0.0550652	-0.0531666	-0.13435	0.0325556
AAR2	grey	0.14587	-0.0797966	-0.0895148	0.144001	0.172617	0.103145	0.0629735	-0.0580535	0.160081	0.294618	0.132562	0.100059	0.129226	0.114815	0.316865
ZFX	magenta	0.0237071	-0.0427214	-0.0228217	0.00408165	0.0378346	0.0635169	0.199517	0.391642	-0.0105744	0.180842	-0.00122307	0.0222038	0.39081	-0.0617839	0.315439
FABP3	brown	0.103836	0.437773	0.226346	-0.0739217	-0.122845	-0.0297015	-0.0416184	-0.187923	0.032138	-0.114926	-0.114651	-0.185719	-0.129293	-0.0476472	-0.0784549
SRPRB	magenta	-0.105881	-0.228277	-0.250925	0.0603661	-0.0166194	0.144057	-0.0403012	0.258931	-0.0119951	-0.345106	-0.103472	0.0480978	0.485096	0.47891	-0.00911958
DHX30	red	0.157796	-0.0353393	-0.176147	-0.0116947	0.0726183	0.174668	0.278393	0.160714	0.194675	0.621887	0.550869	0.128831	0.0621967	-0.145815	0.494661
ACTN4	purple	-0.043597	-0.0849165	0.139499	-0.100746	0.0484274	-0.0651747	-0.0692385	-0.0732186	0.59805	0.14759	0.000687537	-0.0923444	-0.0254826	-0.368635	-0.0961296
CTXN1	red	0.26099	0.0646548	-0.00975295	-0.0787837	0.054948	0.0527735	0.0771094	-0.163887	0.050586	0.238203	0.315479	-0.0274342	0.0334067	0.115185	0.146955
MVK	grey	-0.00506989	-0.228086	-0.245815	0.016762	0.139743	-0.0336724	-0.050926	-0.0633907	0.0896684	0.133787	0.239415	0.0420191	0.0798776	0.047113	0.0179472
DOCK2	brown	0.109342	0.864001	0.355715	-0.201148	-0.15498	-0.00676004	-0.0334246	-0.256989	-0.0982965	0.0361749	-0.0655804	-0.200535	-0.183248	-0.25655	-0.047048
TBC1D8	blue	0.0696757	-0.159132	-0.157016	0.0435221	0.076897	-0.0131244	0.0965617	0.0418618	0.122517	0.424665	0.189133	0.0131946	0.0919871	-0.244986	0.0919482
COX10	green	-0.0315	-0.214005	-0.23288	0.0301903	0.0177484	0.0729979	0.174053	0.273793	0.048101	0.0767453	0.144073	0.151141	0.103398	0.0524838	0.272143
PEBP1	grey	0.239273	-0.0139252	-0.255421	-0.174032	0.0844706	0.109657	0.0727352	0.0461104	0.0997167	0.247019	0.267744	0.0718213	0.0342672	0.232401	0.358165
EPHX2	tan	0.531604	0.098738	-0.030382	-0.0181305	-0.0143874	-0.00697637	-0.00350429	-0.167461	-0.0480123	0.0798224	0.0665078	-0.031222	-0.010091	0.0330948	0.00422374
TMEM180	grey	0.225055	0.130491	-0.176817	0.0325928	0.00992974	0.105386	0.0303079	-0.0118384	0.0957123	0.140133	0.18737	0.034594	-0.0482374	0.184765	0.175599
COA7	grey	-0.00262462	-0.181197	-0.210055	0.303939	0.250199	-0.00607067	-0.0445483	-0.100642	0.00452988	0.276821	0.132906	0.0437064	0.0338866	0.102701	0.315443
FASTKD3	salmon	0.120932	-0.0322045	-0.112124	0.0648648	0.733797	0.0572337	-0.0737092	-0.115108	0.0735841	0.107374	-0.0375803	0.0555254	0.198376	0.420255	0.231306
STX18	grey	0.40813	0.290389	-0.0174337	0.113782	0.0873256	0.0220731	-0.0961222	-0.248273	-0.0672565	0.103208	-0.0399776	-0.0478976	-0.0120097	0.268	0.065058
H2AFY	grey	0.20146	0.0931689	-0.178649	-0.0541915	0.032616	0.0732513	0.0615315	-0.0814471	0.181959	0.1945	0.0944784	0.0256933	0.162775	0.279965	0.156312
TFG	magenta	-0.134969	-0.207272	-0.14787	-0.116492	0.112629	-0.0345651	0.0249963	0.155033	0.0931082	0.026727	-0.0630206	0.107953	0.618041	0.00652014	0.0548348
NAP1L2	green	0.0527239	-0.240299	-0.141769	-0.0127001	0.0480342	0.11854	0.238028	0.48804	0.0798627	0.100316	0.0517859	0.0264636	0.181344	-0.0239208	0.262347
MT-CO3	grey	0.025195	-0.0625508	-0.21523	-0.0226172	-0.110575	-0.107063	-0.102684	-0.131958	0.0804504	0.105138	0.137743	-0.0787055	-0.0520883	-0.0406727	-0.193757
CSTF1	grey	0.103387	-0.168867	-0.295034	0.233518	0.160888	0.0876195	0.0794105	0.0614866	0.124976	0.326575	0.104099	0.138421	0.247138	0.301578	0.454014
TGFB1I1	yellow	0.0492055	0.292305	0.793496	-0.139085	-0.14851	-0.111265	-0.184576	-0.292938	-0.110174	-0.163251	-0.153605	-0.257057	-0.31076	-0.401711	-0.34636
IL1RN	grey	-0.17178	-0.110079	-0.0373418	0.0648245	-0.145343	-0.157203	-0.132622	-0.192074	-0.1737	-0.274649	-0.156306	-0.0876839	-0.0421903	-0.0780734	-0.432221
HDDC3	turquoise	0.148643	-0.221871	-0.392854	0.156006	-0.0226647	0.172885	0.074253	0.271868	0.212694	0.124969	0.149508	0.103379	0.115472	0.394227	0.260139
SYT7	tan	0.505772	0.00537171	0.142627	0.0371892	0.0429573	-0.10737	-0.153821	-0.235421	0.0489923	-0.0111208	-0.154344	-0.0590251	-0.0575622	-0.0194322	-0.118706
PSMD1	grey	0.039796	-0.119443	-0.0415049	0.0248897	0.148134	0.0314769	0.178737	0.141335	0.00939493	0.137504	-0.0189722	0.117564	0.0727581	-0.142019	0.27889
CDK12	blue	-0.0420196	-0.122993	-0.122041	-0.00133886	0.0771876	0.117686	0.251347	0.242155	0.0385656	0.362772	0.159476	0.094251	0.119441	-0.191667	0.394999
NAPRT	grey	-0.104218	-0.173509	-0.141338	0.0898257	-0.00868925	-0.110404	-0.137938	-0.2159	0.0445928	-0.0572257	-0.0320036	-0.11235	-0.0629908	-0.0242285	-0.367469
EPDR1	grey	0.281722	0.243572	0.140771	-0.101952	-0.0832638	0.0188189	0.0847057	0.125563	-0.0258014	-0.0254477	-0.126697	-0.108337	0.000265946	0.00111819	0.123998
PARP14	brown	-0.0187831	0.424867	0.0614623	-0.139467	-0.125276	0.0572513	0.130391	-0.0539645	0.010915	0.255982	0.046796	-0.0236693	0.212102	-0.23709	0.03479
PRKAR1B	grey	0.21012	0.0233455	0.00725974	-0.0677956	0.0354247	0.0202348	0.156332	-0.0743553	0.024363	0.159213	0.103243	0.0121896	0.00250249	0.0983386	0.0693091
MBNL1	grey	-0.135603	0.177065	-0.0245846	-0.0730852	-0.0749058	0.0582024	0.108752	0.238287	-0.0360256	0.0280397	0.000751545	-0.0471657	0.280274	-0.0334955	0.165304
MANBAL	turquoise	0.150738	-0.255608	-0.209819	0.112414	0.0415529	-0.0423723	-0.0520481	0.0503499	0.0792652	-0.208753	-0.11044	0.0583257	0.0582007	0.435928	-0.0862534
OSBPL2	blue	0.0219226	-0.106746	-0.0888756	-0.0203361	0.0457481	-0.0670495	0.0612447	-0.110014	0.0846308	0.391502	0.0439951	0.00252411	0.10708	-0.266498	-0.0377066
MOXD1	brown	0.0954477	0.409238	0.382551	-0.23613	0.141166	-0.00471406	-0.0449291	-0.241194	-0.0897618	0.0458172	-0.100132	-0.0656591	-0.0195331	-0.134697	0.0978458
VAT1	grey	0.172476	0.19262	0.16536	-0.0187278	-0.048854	0.0292279	-0.0292051	-0.0218903	0.0787077	-0.0296734	-0.129769	-0.151542	-0.0655252	-0.0569245	0.0634255
CSF3R	brown	0.0604458	0.553581	0.231849	-0.103237	-0.120076	-0.109865	-0.198985	-0.342601	-0.0989418	-0.094515	-0.186082	-0.20701	-0.190661	-0.164896	-0.283408
SLC22A31	brown	0.143253	0.432828	0.138124	-0.0880677	-0.0767587	-0.0564195	-0.133754	-0.260776	-0.052744	-0.0394561	-0.105302	-0.222542	-0.223445	-0.136547	-0.193498
HSPBP1	grey	0.0293298	-0.134843	-0.15654	0.117984	0.0558051	0.0033071	-0.102805	-0.0965235	0.189722	0.127698	0.219645	0.0783342	0.00873349	0.102262	0.0240256
LYRM2	grey	0.233046	-0.0794363	-0.222515	0.0546266	0.0861059	0.173829	0.0977723	0.193117	0.00768265	0.0724739	-0.0242304	0.123913	0.326691	0.479262	0.399483
MRPS35	greenyellow	-0.0242068	-0.16981	-0.310254	0.0736001	0.0610193	0.0623021	0.0409706	0.142106	-0.00896297	-0.0912069	-0.0172195	0.544804	0.0401734	0.417843	0.130575
ADCY6	blue	0.253973	0.294741	0.158815	-0.177806	0.0629132	-0.0613631	0.0617493	-0.170646	0.123184	0.479978	0.028256	-0.0494148	0.067144	-0.201072	0.169004
MECR	grey	0.12959	-0.077512	-0.0540781	0.10343	0.247688	-0.0923169	-0.231972	-0.346733	0.0721807	0.164847	0.0610421	-0.0259446	0.0315363	0.129493	-0.0208952
HIRA	grey	-0.00879118	-0.227993	-0.132629	0.089407	0.217919	0.0376805	0.0750711	0.0584436	0.126018	0.374379	0.283208	0.0356534	0.0234873	-0.198716	0.20592
GLIS2	yellow	0.111691	0.367593	0.688089	-0.240622	0.0381725	-0.100663	-0.196447	-0.391022	-0.056221	0.0218218	-0.171345	-0.128631	-0.247306	-0.40415	-0.212758
CGGBP1	grey	0.140017	0.228126	0.0628494	-0.0280278	0.0341601	0.120132	-0.0158709	-0.0383354	-0.0185835	0.0894172	-0.0769937	0.0403844	0.105107	0.204369	0.191206
HHLA3	grey	0.0967862	0.0121869	-0.0382392	0.0398765	0.158001	-0.179945	-0.192819	-0.298533	0.0153806	0.0227295	0.0277707	-0.0668668	0.00926237	0.100399	-0.108724
TEX30	turquoise	0.0251305	-0.0687334	-0.207971	0.152828	0.119353	0.101467	0.010506	-0.0351972	0.0616352	0.0294527	0.0149703	0.121638	0.108045	0.542011	0.126034
FTSJ2	grey	-0.081207	-0.240249	-0.220156	0.160264	0.135124	0.0802125	0.184273	0.150639	0.143491	0.172997	0.248285	0.138185	0.119756	0.0653816	0.204092
TUBG1	brown	-0.0512144	-0.380301	-0.394729	0.15744	0.175498	0.139403	0.225518	0.257367	0.192909	0.258371	0.346568	0.157082	0.108252	0.153625	0.32831
TMEM44	green	-0.0454806	-0.266174	-0.280901	0.0238408	0.0270727	0.0511269	0.186911	0.280352	0.242473	0.245294	0.287708	0.0610141	0.166422	0.027386	0.217311
CCDC94	red	-0.0500096	-0.197576	-0.225808	0.0718711	-0.0303091	0.171118	0.237579	0.162694	0.10311	0.233567	0.711913	0.0749265	0.0641217	-0.0574162	0.165787
FNTA	grey	-0.0177642	-0.047425	-0.097995	0.035145	0.104526	-0.0237763	-0.0372705	-0.031205	-0.010389	-0.0467993	-0.0115471	0.0241573	0.0985358	0.177487	0.0862004
U2SURP	magenta	-0.0336865	-0.245559	-0.235671	-0.0222034	0.140619	0.132333	0.130718	0.246532	0.189826	0.460162	0.14359	0.137217	0.582352	0.0155176	0.364171
TNFSF13	brown	0.143278	0.674875	0.283829	-0.0908237	-0.118738	-0.0764513	-0.117515	-0.266042	-0.0911223	-0.131511	-0.160834	-0.22706	-0.155773	-0.102837	-0.147017
LIMK1	grey	-0.0933656	-0.0334461	0.0702738	-0.0825647	-0.129418	-0.0237343	0.228024	0.194222	-0.0401681	-0.0294694	0.0637377	-0.0314351	-0.0737908	-0.284702	-0.0973391
B3GALT6	blue	0.0668328	-0.0497984	0.147922	0.0651829	0.211801	-0.175766	-0.193689	-0.322208	0.0556142	0.231634	0.0654223	-0.100214	-0.0866418	-0.187419	-0.0647904
HRAS	brown	-0.103882	-0.390489	-0.255329	0.0483356	-0.0145804	0.0911896	0.226326	0.148409	0.0359134	0.100991	0.285143	0.0554731	0.0220377	-0.044607	-0.0854744
CXorf38	grey	0.161721	0.252619	-0.058725	-0.177518	0.0578859	-0.0208344	0.0915414	-0.0512424	-0.0496834	0.250433	-0.02137	-0.0599084	0.186328	0.042737	0.172603
PSMA7	turquoise	-0.0200484	-0.10197	-0.255999	0.105152	0.0518772	-0.00184768	-0.0833665	-0.103817	-0.00145301	-0.20709	-0.0966958	0.120974	0.0746737	0.662908	-0.0744308
ELP6	turquoise	0.379915	0.0273519	-0.290235	0.149071	0.0374883	0.14396	0.0803182	0.0659928	0.149513	0.0501508	0.1343	0.125495	0.075134	0.660085	0.27426
PPWD1	brown	0.151907	0.288592	-0.0989035	-0.0226328	-0.0496762	0.0584991	0.273063	0.00276547	0.0741694	0.450013	0.0606289	-0.0158791	0.0852981	4.03973e-05	0.244428
CCSER2	grey	0.0609428	0.242067	0.295883	-0.0427164	0.0102769	-0.0457795	-0.0201308	-0.0155783	-0.100071	0.0167582	-0.15211	-0.0568561	-0.0282484	-0.260589	0.139201
LTBP1	yellow	0.0024696	0.057151	0.393917	-0.0216555	0.315901	-0.11617	-0.176661	-0.248074	-0.0511987	0.0561207	-0.0632364	0.0109615	-0.0985465	-0.259532	-0.0028781
TMEM158	green	-0.0732446	-0.253016	-0.0379953	-0.0414274	-0.0587012	0.0753767	0.246676	0.524092	-0.0251484	-0.0632874	0.0950632	0.0622346	0.0683808	-0.0251473	0.152252
BCL9	blue	0.20787	0.036596	0.155943	-0.0750277	0.194258	-0.00102052	0.0436439	-0.0970983	0.0391437	0.522175	0.0892189	0.0770498	0.210832	-0.239335	0.444765
ETF1	grey	-0.0607414	-0.12854	-0.175179	0.0324586	-0.015314	0.0461283	0.0594045	0.234866	0.00845414	-0.0307578	-0.115405	0.0385413	0.138639	0.0290598	0.161283
CRABP2	grey	-0.015234	0.014075	0.0924469	-0.000424497	0.0521689	-0.136715	-0.197697	-0.310013	0.000370202	-0.171034	-0.19202	-0.083635	0.00361905	0.129583	-0.30671
MAML1	blue	0.0704293	0.0798279	0.123272	-0.0724153	-0.00603785	0.0651257	0.219455	0.0993246	0.151476	0.498539	0.201607	0.0397864	0.166021	-0.353661	0.310719
TMEM115	grey	0.112603	0.0559961	0.0401343	-0.066641	-0.142095	0.0501714	0.175708	0.181521	0.156835	0.13572	0.258619	-0.0159453	-0.156182	-0.210318	0.0400868
ATPAF1	yellow	0.223871	-0.129746	-0.363977	0.171297	0.151462	0.0631503	0.20702	0.213374	0.0281326	0.223287	0.013734	-0.0077052	0.401186	0.348712	0.427026
FCHO2	brown	0.213253	0.638037	0.231689	-0.0229182	-0.201301	-0.0308254	-0.141176	-0.259505	-0.180472	-0.203303	-0.350899	-0.18996	-0.13641	0.113566	-0.11554
CDC45	grey	-0.10749	-0.350772	-0.34326	0.0872636	0.174383	0.155537	0.19864	0.28794	0.141589	0.193496	0.281462	0.228703	0.203836	0.268766	0.285314
FAM208B	grey	0.026291	-0.0145596	0.0276622	0.0708113	0.240125	0.0202042	0.023534	-0.0115372	0.118275	0.45292	0.123283	0.0771974	0.0872912	-0.260827	0.342198
WDR43	grey	-0.15433	-0.385626	-0.370606	0.213099	0.109261	0.171611	0.20289	0.417148	0.0463769	0.197022	0.190289	0.320509	0.209106	0.180285	0.473771
STC2	green	-0.121747	-0.26605	-0.191973	0.0100083	-0.0830993	0.0866406	0.0965689	0.411932	0.106423	0.0276649	0.108183	0.0230948	0.0722951	-0.0265294	0.104196
TMEM173	brown	0.0232849	0.539678	0.442631	-0.231665	-0.00597048	-0.178213	-0.272846	-0.456661	-0.117254	-0.0893489	-0.162907	-0.20546	-0.259529	-0.306492	-0.324636
COQ7	grey	0.257026	-0.139214	-0.245156	0.0668693	0.141895	-0.0315603	0.139528	0.0403891	0.0357235	0.323011	0.100676	0.0913346	0.228895	0.244506	0.356455
SLC31A1	black	-0.0241733	0.174321	-0.0673326	-0.0242488	-0.127368	0.15758	0.453139	0.229515	-0.0951065	-0.221948	-0.118023	0.056669	-0.0521087	0.152131	0.128653
BNIP1	turquoise	0.339237	0.105534	-0.181344	0.0628442	-0.0134952	0.0727089	-0.0620912	-0.109277	0.0820907	-0.222188	-0.164614	0.00575474	0.0534985	0.710828	-0.0207211
RASSF3	brown	0.128864	0.49499	0.125119	0.0255144	-0.0435667	-0.00925638	-0.0640423	-0.172156	0.0063736	0.049601	-0.105324	-0.0266094	-0.156756	-0.0504252	0.115822
PGAP2	yellow	0.0391624	-0.33944	-0.436083	0.152737	-0.00953749	0.120607	0.308882	0.390084	0.0970477	0.262162	0.276896	0.155599	0.241533	0.129931	0.410476
TIPARP	grey	0.00311418	0.150154	0.0683491	-0.0542094	-0.0288977	-0.0104898	0.0159915	-0.0833784	-0.115749	-0.181155	-0.217582	-0.133306	0.00982924	0.0114798	-0.145755
TMEM263	turquoise	0.234684	0.218956	0.149881	0.0271632	0.157139	0.0439896	-0.16629	-0.119353	-0.0445195	-0.168753	-0.256223	0.0364755	0.0302464	0.393836	0.103553
MISP	grey	0.075935	0.153371	0.0405816	0.0272021	-0.0389916	-0.0427886	-0.123314	-0.296311	0.0332154	-0.0349366	-0.0703119	-0.0390357	-0.165395	-0.0279961	-0.2349
ADSL	turquoise	-0.0535714	-0.271526	-0.278824	0.196526	0.143925	0.143506	-0.0946469	0.225285	0.0602723	-0.211118	-0.0326585	0.204305	0.181719	0.592295	0.237767
HIF1AN	grey	0.0366251	-0.0639211	-0.0400727	0.0801921	0.1202	-0.0071789	0.0154249	-0.00600927	0.105927	0.305864	0.010992	0.0802233	0.192252	-0.200287	0.206312
TMEM234	blue	0.197217	0.0519239	-0.0176402	-0.0643227	0.219757	-0.147971	-0.201905	-0.326522	0.134637	0.31608	-0.0244735	-0.0367466	0.117406	0.100617	-0.05388
DNAJB11	green	-0.0773518	-0.306228	-0.183568	-0.0362679	0.0637297	0.159034	0.187416	0.484055	0.251749	0.103345	0.182021	0.169555	0.180284	0.0506367	0.215638
MFSD5	grey	-0.0338867	-0.133122	-0.21305	0.0469173	-0.118505	0.0353515	-0.0103541	0.145668	0.0350237	-0.146291	0.109857	0.00941944	0.00771371	0.129588	-0.088973
PLA2G4F	grey	-0.0149008	-0.0982355	-0.0436153	-0.144821	-0.125106	-0.088708	0.050131	0.161716	-0.0377735	-0.0039822	0.0366716	-0.132293	0.100775	-0.199638	-0.106671
PSMC2	turquoise	-0.0649834	-0.195141	-0.261952	0.149341	0.044249	0.0808795	0.147661	0.278369	-0.00139858	-0.226185	-0.0246677	0.153831	0.111166	0.481866	0.12525
NUDCD3	grey	0.0419117	-0.0946334	0.0390469	0.0333601	0.0392558	-0.0135226	0.0876655	0.0225204	-0.0295544	0.0596141	0.0659955	-0.0360916	0.079551	-0.0759099	0.0593247
TPX2	blue	-0.0764683	-0.277274	-0.244361	0.137941	0.218911	0.155841	0.235358	0.14539	0.233809	0.330479	0.280238	0.307926	0.182309	0.0777318	0.386737
2023-09-10	green	-0.179614	-0.250255	-0.153893	0.068984	-0.0523678	0.172271	0.20893	0.433097	-0.0463157	-0.232536	-0.169584	0.0956877	0.0748746	0.136198	0.0299888
CNOT8	turquoise	0.269485	0.338379	-0.0454767	0.0596155	-0.0727202	0.00671829	0.0221488	-0.157496	-0.0257274	-0.0571763	-0.190856	-0.141103	0.0383108	0.376027	0.0802761
LAMC2	yellow	-0.127857	-0.0401752	0.401866	-0.0431373	-0.030384	-0.173719	-0.233241	-0.23798	-0.12208	-0.266722	-0.259207	-0.0349893	-0.226623	-0.246734	-0.428968
MCMBP	turquoise	-0.0715859	-0.0631159	-0.139489	0.121328	0.0321091	0.0884296	0.0582975	0.103521	-0.0407235	-0.0469647	-0.00100023	0.244062	0.16753	0.335581	0.232406
CNOT11	yellow	-0.0378642	-0.256613	-0.463609	0.0925689	0.0343435	0.245576	0.274394	0.420258	0.263999	0.172224	0.185973	0.249822	0.179887	0.179741	0.364866
FAR1	grey	-0.0362921	-0.0732127	-0.0210915	0.0937568	0.0345495	-0.0148992	0.00766497	-0.0634055	-0.064166	0.0589879	0.00267391	0.0915207	-0.0128441	-0.0561704	-0.0256524
ZNF76	blue	0.384422	0.187391	-0.126844	-0.0148793	0.152431	-0.0339669	0.03831	-0.205866	0.164856	0.488713	0.167587	0.0107895	0.0794837	0.130368	0.20097
TLR2	brown	-0.0529283	0.517035	0.353854	-0.0681495	-0.17541	-0.117039	-0.145459	-0.213946	-0.182032	-0.290989	-0.317571	-0.232827	-0.173785	-0.176231	-0.333149
CLCN3	grey	0.176581	0.000939892	0.0230392	0.0716038	0.076695	-0.0496276	0.0413262	0.142562	-0.0549515	0.23141	-0.0478019	0.000991975	0.10089	-0.206483	0.35029
CYP2C18	grey	-0.132276	-0.189825	-0.219927	0.135105	-0.0197943	-0.0197902	0.0523628	0.145089	-0.0330811	-0.0100028	0.137	0.000180311	0.120686	-0.011528	0.0485925
CLCA2	grey	-0.211515	-0.285418	-0.000887531	0.069946	0.00118654	-0.078275	-0.0959141	0.0782488	-0.180151	-0.298515	-0.0796937	-0.168547	-0.0761961	-0.115928	-0.319474
FAM122B	blue	0.0482601	-0.187502	-0.382121	-0.0907742	0.0324545	0.174263	0.372462	0.4469	0.218605	0.482471	0.358887	0.229589	0.352954	0.0717457	0.463794
BIN2	brown	0.102854	0.786511	0.238103	-0.172682	-0.153166	0.0199788	-0.0700902	-0.246585	-0.0222007	0.00808158	-0.0638652	-0.19277	-0.189608	-0.12424	-0.0588384
MKNK1	grey	-0.0669394	0.0389194	-0.133042	-0.103379	-0.00485255	-0.0668046	0.147796	0.149865	0.0132686	0.181044	0.0962044	-0.142465	-0.00160923	-0.199459	-0.0392107
METTL16	grey	0.117331	-0.103861	-0.047107	0.0184671	0.110342	0.0901825	0.28723	0.232016	-0.0201158	0.371073	0.152107	0.146241	0.0964416	-0.178282	0.482656
INO80E	blue	0.185589	0.0864324	-0.199235	0.0276528	-0.0229559	0.0372438	0.122494	-0.105496	0.231257	0.463629	0.360083	-0.0442563	0.00196093	0.0560623	0.0242172
PNPT1	yellow	-0.0632505	-0.256798	-0.372536	0.119704	0.144761	0.181708	0.167619	0.359632	0.133179	0.134492	0.0993576	0.340343	0.24759	0.346611	0.42258
XRCC1	blue	0.18998	0.0271571	-0.0478756	-0.0332376	0.127029	0.0269216	0.00395729	-0.151013	0.287528	0.462885	0.287148	0.0636468	0.0734992	-0.130592	0.180183
LRP5	grey	0.0511817	-0.0907601	-0.0587304	0.0194658	0.0788766	0.0211353	0.0817074	0.00192744	0.0772194	0.319121	0.203958	0.0744169	-0.0455199	-0.124326	0.258877
ESF1	brown	-0.0685196	-0.326154	-0.129477	0.152746	0.195105	0.0983293	0.151491	0.266311	0.0979744	0.47488	0.18473	0.213798	0.140605	-0.186227	0.454712
AKIP1	grey	0.0118512	-0.0719828	-0.134998	0.0698709	0.0647289	0.118432	0.111283	0.181478	0.0148753	-0.0251921	0.0876643	0.0655164	0.0196217	0.139749	0.131554
CXCL2	brown	0.0693698	0.417174	0.107298	-0.0573739	-0.108186	-0.0363217	-0.130969	-0.235033	-0.0698669	-0.103417	-0.158022	-0.165877	-0.187092	-0.085617	-0.232528
DDOST	grey	0.0570628	0.025551	0.0689816	-0.018427	0.355244	-0.0822229	-0.299676	-0.273484	0.0859524	-0.0262837	-0.115013	0.0424537	0.0314185	0.211346	0.00937194
MAK16	grey	0.00985213	-0.113449	-0.189031	0.0719274	0.0330033	0.0176983	0.100498	0.133717	0.0255625	0.141515	0.110411	0.148157	0.0455222	0.0870111	0.2363
LPP	green	-0.0913639	-0.0960022	0.150277	-0.0940517	-0.0233219	-0.0755423	0.117789	0.334136	0.0711186	0.161526	-0.00427213	0.0188818	0.181448	-0.363786	0.151055
CD69	brown	0.0869832	0.663458	0.155188	-0.0664811	-0.126395	-0.02143	-0.11974	-0.260704	-0.0511973	-0.116728	-0.193387	-0.110393	-0.152161	0.138177	-0.132767
LY6K	grey	-0.0933374	-0.0830436	-0.0477517	0.22087	0.0242952	-0.0343278	-0.217515	-0.222458	-0.138935	-0.234716	-0.131285	-0.0503105	-0.0712405	0.242488	-0.279406
FARSA	red	-0.0906246	-0.247211	-0.326412	0.0252152	0.00937473	0.212959	0.159543	0.202219	0.126065	0.185244	0.724333	0.115362	0.054217	0.13703	0.214864
KDELR2	grey	-0.0828488	-0.0125311	0.12584	-0.0541977	0.0508522	0.0162169	-0.208205	-0.0631754	-0.0602338	-0.380189	-0.208216	0.0532728	-0.00698143	0.225514	-0.198066
FOXO1	yellow	-0.0444253	0.178	0.378511	-0.0990554	-0.0151635	-0.0282481	-0.0104461	0.138337	-0.1061	-0.0622438	-0.111351	-0.109261	0.0325628	-0.392132	-0.00500448
CRTC2	blue	0.036412	0.0268594	-0.0932201	-0.0912415	-0.0285333	0.0923798	0.242881	0.0639923	0.131598	0.460013	0.328128	0.106677	0.103823	-0.157108	0.131194
XG	grey	-0.110493	-0.102018	0.0313437	-0.0619808	0.0018851	-0.166424	0.0215081	-0.0175899	-0.0211757	-0.134142	-0.0202188	0.041438	-0.024963	-0.0185948	-0.170642
EIF1AY	grey	-0.034358	0.0245706	-0.0292648	-0.00865044	0.0689577	0.012455	0.0116689	0.0177302	0.0277795	0.0399685	-0.0193913	0.0760556	0.0487564	0.054355	0.0081256
MGAT4A	brown	0.544977	0.518382	0.126866	-0.0389894	0.00450348	0.0975014	0.0136074	-0.201922	0.0327062	0.0571408	-0.133864	-0.0715069	-0.0732337	0.181353	0.19896
TMEM206	turquoise	0.117899	-0.172721	-0.279707	-0.0302599	0.00967638	0.250921	0.203022	0.49309	0.0214494	0.0227345	0.100943	0.110578	0.194055	0.424698	0.323365
SIRPA	brown	-0.0255057	0.388969	0.521991	-0.186713	-0.14894	-0.104867	-0.0809753	-0.172873	-0.183971	-0.197244	-0.206514	-0.213829	-0.173807	-0.374743	-0.302538
RPUSD2	grey	0.00348914	-0.276975	-0.347825	0.119264	0.0432774	0.142965	0.246652	0.257751	0.143589	0.166501	0.262767	0.109018	0.131813	0.287868	0.296572
SPARCL1	green	0.119054	0.0664836	-0.0203461	-0.10703	-0.0879965	0.107927	0.143138	0.460326	0.0660264	0.0188094	-0.0594831	0.00797312	0.129884	0.00259262	0.238104
NUDT8	brown	-0.180142	-0.334752	-0.370276	0.171956	-0.0425172	0.0284825	0.0830532	0.153127	0.0359766	-0.0990297	0.305427	0.0242509	0.0751902	0.173671	-0.0937553
CD74	brown	0.102078	0.890924	0.348272	-0.24958	-0.198278	-0.0439211	-0.09781	-0.36104	-0.0935118	-0.1493	-0.157949	-0.213145	-0.241613	-0.124309	-0.187029
PSMD3	grey	-0.0159422	-0.243448	-0.266074	-0.0280638	0.0299479	0.0926912	0.26614	0.290213	0.0979758	0.187055	0.242835	0.136798	0.150235	0.112772	0.28251
ALDH1A1	grey	0.0466361	-0.0983676	-0.222677	-0.00553558	0.0388896	0.0977813	0.0760205	0.250823	0.080888	0.024197	0.0512547	0.0568827	0.112341	0.14229	0.209381
SERINC2	grey	-0.0974375	-0.0535029	0.184089	-0.0500269	0.0184055	-0.180086	-0.207145	-0.308497	-0.0652181	-0.219836	-0.19891	-0.129061	-0.240215	-0.175414	-0.510765
FAM173A	grey	0.211475	0.168934	-0.134185	0.0161064	-0.0506463	0.00673699	-0.0147801	-0.200896	0.113481	0.12649	0.213944	-0.0744483	-0.0751247	0.15171	-0.104445
STOM	grey	-0.0942691	0.200888	0.0264251	0.0461627	-0.156662	0.00676712	0.0990597	0.0777897	-0.12032	-0.284856	-0.173025	-0.148256	-0.153851	0.00329376	-0.179606
TMEM63B	turquoise	-0.00957833	-0.0967928	0.0148279	-0.0971401	-0.0673859	-0.109196	0.0678056	-0.00941592	-0.0674853	0.185261	0.111942	-0.076678	-0.101499	-0.357705	-0.0936482
DCTN5	grey	0.0108332	-0.115712	-0.134976	0.157874	-0.0149719	-0.0132639	0.092859	0.108889	-0.0691861	-0.0438234	-0.054009	0.0188481	0.0990458	0.275154	0.158754
GNB2L1	grey	-0.0105215	0.0630981	-0.127913	-0.110862	-0.170395	0.0942168	0.00784622	-0.0703417	0.0747056	-0.0999527	0.0520879	-0.0631617	-0.0563747	0.236035	-0.0261427
TMEM159	grey	-0.158009	-0.189495	-0.162898	0.0514906	-0.167827	-0.166697	0.00311998	0.00428429	-0.104185	-0.355049	-0.166631	-0.0554666	0.0605155	0.145611	-0.298311
ZNF316	blue	0.00676926	-0.0888285	-0.0240038	0.0080774	0.0546264	-0.0255241	0.164196	-0.0588686	0.160487	0.561527	0.419184	0.0104605	0.0390741	-0.375139	0.0741999
COPS8	turquoise	0.240426	0.043881	0.00977427	0.0806465	0.142524	0.0176188	-0.0399004	-0.0672011	-0.110337	-0.12413	-0.268718	0.00376479	0.136674	0.460278	0.140263
CCHCR1	blue	0.0445631	-0.155022	-0.17232	0.106397	0.218781	0.0377688	0.0784088	-0.112517	0.150168	0.608027	0.362763	0.107668	0.118387	-0.0269751	0.24865
NAMPT	green	-0.105687	-0.110094	-0.24588	0.04404	-0.145618	0.0936482	0.176652	0.446074	-0.0424872	-0.167668	-0.100391	0.0154276	0.0914858	0.166486	0.0745736
RPL26L1	turquoise	-0.000108411	-0.157659	-0.364014	0.106297	-0.103411	0.066836	0.0262254	0.124252	0.0113014	-0.268583	-0.0618264	0.0702948	0.13712	0.704223	0.00244115
FMOD	yellow	0.0753905	0.49606	0.785527	-0.220169	-0.0477857	-0.132494	-0.218851	-0.355791	-0.177696	-0.160052	-0.256499	-0.190015	-0.200954	-0.266262	-0.132574
SAA1	brown	-0.0457126	0.267018	0.13253	-0.0815717	-0.101872	-0.101155	-0.138107	-0.2865	-0.15561	-0.253178	-0.237918	-0.131768	-0.142889	0.0391969	-0.371464
AK4	grey	-0.0852794	-0.228818	-0.103068	0.0934558	0.131971	-0.0194434	-0.0432979	0.0658786	-0.0217891	0.0093393	-0.00214564	0.00321078	0.0464913	0.0389346	0.0754675
ZNF655	grey	0.0659526	-0.0986763	-0.0644103	0.184621	0.153555	0.082541	0.0834769	0.0576946	0.0449255	0.27122	0.0285124	0.110289	0.0760022	0.0384054	0.190465
MT-CYB	grey	0.00460889	0.00415994	-0.151944	-0.0167111	-0.149531	-0.112319	-0.146695	-0.143335	0.093786	0.0924976	0.116842	-0.12138	-0.0239026	-0.102491	-0.172463
AHNAK	turquoise	-0.139535	-0.0246236	0.277293	-0.0430938	-0.044668	-0.140267	-0.0388169	-0.140937	-0.0582898	0.0706506	-0.098955	-0.181201	-0.134851	-0.598996	-0.223817
SLC15A3	brown	0.0553137	0.723088	0.355419	-0.164147	-0.192789	-0.0149697	-0.0771435	-0.304771	-0.121417	-0.0923489	-0.105001	-0.173727	-0.210057	-0.233554	-0.205397
CLIP4	green	-0.0599613	-0.2287	-0.198638	0.0457691	-0.15773	0.072949	0.257973	0.598315	0.0521466	0.0296141	-0.0650207	0.0513274	0.15995	-0.0237901	0.121136
RHOA	brown	0.212033	0.592291	0.276076	-0.0485245	-0.0764745	-0.0263838	-0.244864	-0.308171	-0.18015	-0.458674	-0.374332	-0.114068	-0.222467	0.264309	-0.156133
MYL6	turquoise	0.114411	0.185988	-0.00265986	0.0622156	-0.0969297	-0.071739	-0.304848	-0.321401	-0.0441154	-0.414735	-0.266868	-0.128302	-0.0859652	0.621879	-0.360655
RAB6B	green	-0.00276181	-0.236643	-0.256486	-0.0478626	-0.10188	0.293362	0.342925	0.652241	0.0959319	0.0852907	0.221519	0.157369	0.310965	0.0758124	0.327837
HECTD3	green	0.0938067	0.229885	0.225064	-0.0108802	0.117099	-0.120404	-0.204762	-0.520376	-0.0591251	0.138153	0.0455397	-0.235555	-0.239475	-0.289694	-0.265361
METTL5	brown	-0.0338963	-0.339759	-0.434382	0.198295	-0.0191599	0.143646	0.162312	0.250656	0.0573935	-0.0314435	0.0533508	0.214642	0.211985	0.499763	0.156668
TBL1X	green	-0.100129	-0.318279	-0.281129	0.131245	-0.0460571	0.0976514	0.308975	0.50363	-0.0242931	0.14873	0.216126	0.2136	0.154147	-0.0951264	0.330568
KIF2A	grey	0.0962684	0.129561	0.0616737	-0.0153071	0.228309	-0.00405553	0.0858427	-0.0520982	0.075565	0.292351	-0.0937762	0.11234	0.189952	-0.0490306	0.40275
PTPN2	yellow	-0.065357	-0.0677425	-0.29836	0.114547	-0.00547076	0.103295	0.106552	0.149095	0.163405	0.184736	0.156366	0.0778475	0.104163	0.136475	0.186488
TMEM184B	turquoise	-0.0436267	-0.187983	0.20137	-0.0135839	0.146023	-0.112174	-0.029191	-0.00813218	-0.0297402	0.000762051	0.0970597	-0.0468274	-0.126205	-0.375287	-0.0547521
ORMDL1	blue	0.219359	0.00900637	-0.294399	-0.0546998	0.00267391	0.151298	0.269553	0.250418	0.083468	0.330758	0.101687	0.0738025	0.155928	0.277683	0.310191
DOCK8	brown	0.112502	0.875296	0.361883	-0.205603	-0.140944	-0.0299933	-0.0414334	-0.27702	-0.118293	0.0210371	-0.113004	-0.209291	-0.203256	-0.254533	-0.0636608
ZIC2	grey	-0.0178257	-0.181763	-0.114275	-0.0595126	0.13728	0.0485509	0.0928845	0.0876749	0.105771	0.279103	0.257436	0.086909	0.109381	-0.0537377	0.275422
RABGGTA	grey	0.0078254	-0.0858654	-0.120456	0.362852	-0.105579	0.00539071	-0.00795034	-0.154152	-0.0377259	0.0116855	0.170475	-0.100547	-0.141958	-0.0805832	-0.318683
POP5	turquoise	0.0909382	-0.215666	-0.442484	0.156683	0.111639	0.0697692	0.106072	0.055087	0.0926832	0.114437	0.228742	0.122046	0.14025	0.537634	0.136731
MOB1B	grey	0.0245773	0.0717372	0.0996052	0.0577818	0.145632	-0.0177177	0.0654563	-0.0285075	-0.031696	0.36636	0.0204309	-0.0279408	0.0502901	-0.212231	0.345814
SCAMP5	tan	0.530483	0.0261373	-0.0437152	-0.0684263	0.0100295	0.0726372	0.129717	0.184354	0.0670817	0.207764	0.082688	0.0136686	0.176225	0.09311	0.308138
TMEM70	turquoise	0.0881641	0.150004	-0.140551	0.148133	0.13772	0.0632856	-0.125019	-0.147721	-0.0525549	-0.157814	-0.112075	0.00253362	-0.0473233	0.476566	0.0879256
CCDC134	grey	-0.0765178	-0.120449	0.0262378	0.230178	0.112833	-0.0547171	-0.0893285	-0.018617	-0.0243051	0.114576	0.0614794	0.0910893	-0.0511215	-0.158749	0.107506
GMDS	grey	0.127732	0.0465862	-0.0791719	0.101328	0.16007	-0.0628788	-0.121455	-0.286729	-0.017521	0.104203	-0.0107734	0.0473085	-0.0571089	0.145068	0.0339557
TRAPPC8	grey	0.100517	-0.00161368	-0.157222	0.134869	0.121451	0.108659	0.126754	0.137795	0.00364923	0.144368	0.0775776	0.0595544	0.129355	0.20295	0.344744
BLVRA	grey	-0.0652455	0.0844056	-0.0912189	-0.0539063	-0.15046	0.0363077	0.0831077	0.122207	0.0761628	-0.229331	-0.00779606	0.0315479	-0.0727439	0.165371	-0.122164
TMBIM4	turquoise	0.242175	0.315238	-0.0178182	-0.0223367	-0.0333748	-0.0242895	-0.169421	-0.145171	-0.045542	-0.258954	-0.308961	-0.0568701	0.0200917	0.513653	-0.0932584
CSTF2	grey	-0.0946402	-0.229621	-0.252707	0.237165	0.17048	0.0431537	0.0340271	0.0774078	0.0532698	0.154456	0.137412	0.148664	0.017651	0.048348	0.212145
RGS1	brown	0.0910326	0.617185	0.198385	-0.141662	-0.15483	-0.0136254	-0.0851042	-0.193879	-0.0612017	-0.146758	-0.188297	-0.176044	-0.128403	0.135338	-0.132158
AACS	grey	0.115551	-0.164755	-0.148638	0.114416	0.128135	-0.0208738	0.0932454	-0.0198711	0.0695893	0.169292	0.0940117	0.0213602	0.0593575	0.0347497	0.156362
VWA2	grey	0.135388	0.116997	0.199854	0.0366858	0.193894	-0.0543898	-0.117644	-0.246914	0.0386901	0.19922	-0.116792	-0.0157622	0.011352	-0.0994198	0.135079
BIN1	brown	0.118396	0.43518	0.156854	-0.203295	-0.0830387	0.0128942	0.108924	-0.163683	-0.096169	0.0719671	0.0143126	-0.0940285	-0.0861681	-0.0531319	-0.0539704
HSD11B2	grey	0.0919226	-0.146696	-0.166676	0.0633192	0.065516	0.13024	0.160456	0.0536302	0.195227	0.287846	0.208372	-0.036681	0.109353	0.0586907	0.175184
KIF26B	yellow	0.0560529	0.21866	0.728254	-0.0776773	0.0557878	-0.0439856	-0.160563	-0.169752	-0.110346	-0.0757892	-0.171674	-0.201182	-0.141828	-0.383632	-0.0780427
CDCA2	blue	-0.110226	-0.234078	-0.268107	0.193202	0.123296	0.127149	0.302892	0.194455	0.111491	0.329743	0.319479	0.254792	0.213174	0.0369654	0.370088
SPPL3	grey	-0.0410633	-0.265126	-0.185455	0.121919	0.100175	-0.0247132	0.0607442	0.0988089	0.015825	0.189766	0.148959	0.107409	0.184578	-0.074471	0.213577
TIMM10	turquoise	-0.0329851	-0.213869	-0.436726	0.159069	0.0333476	0.0731981	0.0331855	0.079635	0.130316	-0.114219	0.101098	0.0910343	0.158888	0.598426	0.0848226
ARF4	grey	0.0286729	0.228131	0.225137	-0.0666658	-0.0378656	0.203664	-0.177333	-0.0880251	-0.12541	-0.40935	-0.342259	-0.0624252	-0.0561407	0.273812	-0.195124
AGO2	grey	-0.0920433	-0.246031	-0.0707192	0.101579	0.255216	0.0223718	0.0981178	0.0957535	0.0990296	0.457927	0.219527	0.206713	0.095449	-0.327249	0.343368
UPK3B	grey	0.0226874	0.0422778	-0.0357294	-0.0654671	-0.025085	-0.092113	-0.0928215	-0.124831	0.00383318	-0.0449217	-0.0507876	-0.055018	-0.0678265	-0.045058	-0.135648
LPCAT2	yellow	-0.0770053	-0.0474543	0.335253	0.0178417	0.0714746	-0.151671	-0.184695	-0.0780326	-0.088086	-0.271713	-0.248313	-0.142194	-0.124696	-0.120306	-0.266088
TPM1	yellow	0.0820395	0.274778	0.618337	-0.173133	0.0450071	-0.10303	-0.274139	-0.385768	-0.0682291	-0.151018	-0.2502	-0.0735228	-0.245677	-0.167288	-0.22243
BAG5	pink	-0.0222677	-0.281616	-0.194892	0.642877	-0.0318464	0.0717103	0.195288	0.253204	-0.00839575	0.146142	0.0812687	0.00508866	0.0785993	-0.119065	0.211983
SGTA	red	-0.0136411	-0.217091	-0.252058	0.021088	0.121568	0.155059	0.215919	0.0721169	0.179768	0.329726	0.715543	0.15374	0.0482056	-0.00231544	0.269776
UBD	brown	0.014456	0.349234	0.0612729	-0.217289	0.0271161	-0.0336699	-0.130859	-0.245029	-0.050407	0.0187653	0.0239103	0.0973071	-0.0284874	0.0850427	0.0150469
PTOV1	blue	0.206761	-0.0735074	-0.0707871	0.0211095	0.172782	-0.0423557	-0.0704288	-0.213089	0.234481	0.455135	0.259239	0.0165125	0.0212355	-0.0416022	0.109503
NUP188	black	-0.0690354	-0.187298	-0.139588	0.0633965	0.0189531	0.10352	0.714114	0.282264	0.00784644	0.36238	0.394686	0.0943414	0.00528701	-0.297782	0.319937
C2orf43	turquoise	0.0912465	-0.162957	-0.283569	0.121535	0.0865561	0.0844273	0.176574	0.262226	0.0501739	0.0957027	-0.0230661	0.249173	0.187064	0.3206	0.379655
PGAP1	grey	-0.0140853	-0.282074	-0.0769731	0.0392275	0.0626774	0.100972	0.253909	0.352225	0.0520006	0.292853	0.218418	0.16951	0.121177	-0.159195	0.405243
PDE4B	brown	0.0656282	0.422019	0.184739	-0.11846	0.0303442	0.00323738	0.0240959	-0.125632	-0.116957	-0.026924	-0.0348314	-8.98376e-05	-0.0219175	0.0629555	0.0836709
HEATR1	blue	-0.118441	-0.226658	-0.102549	0.052905	0.193078	0.122012	0.13437	0.232137	0.138686	0.375031	0.205441	0.224672	0.219458	-0.0897588	0.477134
TPBG	grey	-0.18922	-0.238794	0.117647	0.0738586	0.0367155	-0.0831333	-0.0384776	-0.125323	-0.0306524	-0.106504	-0.0298791	0.0945127	-0.187796	-0.172142	-0.267641
CYCS	turquoise	-0.133552	-0.286032	-0.333924	0.143769	-0.0123742	0.112501	0.0606044	0.182813	-0.00230728	-0.280165	-0.0407089	0.131877	0.130847	0.487489	-0.0240872
SMNDC1	turquoise	0.0565053	-0.0992548	-0.244481	0.175671	0.13833	0.0300314	-0.0944387	-0.0530742	0.0116385	0.0124555	-0.13855	0.160787	0.184068	0.520008	0.123793
HDGFRP3	grey	0.0858518	-0.220665	-0.0728369	0.00735212	0.17717	0.0862211	0.15056	0.286186	0.0905274	0.256564	0.0701824	0.180267	0.205954	0.0422676	0.381498
PPM1B	green	0.0959359	-0.151406	-0.303083	0.119389	0.033825	0.100623	0.317354	0.429279	0.208708	0.394021	0.158378	0.255642	0.279183	0.0531609	0.567753
CCNL1	blue	-0.016889	-0.122074	-0.230952	0.0229446	0.0064518	0.0350514	0.117857	0.0607041	0.133802	0.511489	0.226459	0.0712601	0.299034	-0.0243512	0.0910441
WDR62	purple	-0.0579937	-0.206288	-0.228063	0.102207	0.0411509	0.170705	0.307739	0.237148	0.684906	0.399604	0.434808	0.170098	0.0956511	-0.0428124	0.3009
SULT2B1	grey	-0.0805462	-0.101359	-0.121809	0.0779279	-0.180973	-0.0636109	-0.0298653	-0.0393246	-0.0134459	-0.176155	-0.066959	-0.0856159	-0.104704	-0.0253461	-0.288309
ROS1	brown	0.0517196	0.43176	0.300902	-0.0867666	-0.0466555	-0.103678	-0.164064	-0.268782	-0.119093	-0.132855	-0.241926	-0.230144	-0.20442	-0.270724	-0.235282
LRRCC1	grey	0.0825047	-0.0362717	0.00684891	0.0151596	0.273802	0.0389054	0.0481225	-0.11789	0.0346009	0.2704	0.120923	0.16968	0.0558193	0.133839	0.29879
APOO	turquoise	0.0768282	-0.13816	-0.28956	0.0160752	0.0536197	0.0193813	0.0713075	0.0843514	0.0158136	0.0589009	0.059925	0.0799905	0.254879	0.358136	0.142749
C19orf70	red	0.0404491	-0.172663	-0.361655	0.0391914	-0.0921926	0.141125	0.0489134	0.0790594	0.103869	-0.171108	0.39298	-0.0225815	0.0755925	0.528008	-0.0743103
REST	grey	-0.0793905	0.00667793	0.0850232	0.168621	0.164365	-0.0113594	0.0431444	0.0356392	-0.0199052	0.338144	-0.00524184	0.0317613	0.273982	-0.20727	0.393085
KHK	grey	0.15062	-0.130891	-0.277002	0.0945486	-0.0402051	0.289253	0.234438	0.367783	0.0811727	0.160638	0.317463	0.164715	0.13704	0.305617	0.397339
COA1	turquoise	0.0848457	-0.0295143	-0.253094	0.0415058	0.0683637	0.0419785	0.0686164	0.101432	0.138106	0.060242	0.0629755	0.0999557	0.183462	0.477508	0.193042
KDELC1	yellow	0.0640621	0.0229643	0.357563	-0.0155542	0.0913898	0.11268	0.00118566	0.0438685	0.0157312	-0.00513259	-0.00997415	0.00659645	0.00850809	0.138704	0.191367
TMEM125	brown	0.299806	0.470123	0.0404653	-0.0360555	-0.0392302	-0.0193299	-0.144069	-0.297149	0.0227768	-0.0631222	-0.156247	-0.188877	-0.1702	0.126762	-0.101043
CFH	yellow	-0.0521014	0.352934	0.484909	-0.0399177	0.0513615	-0.160909	-0.322422	-0.413334	-0.197484	-0.2345	-0.339057	-0.199333	-0.233667	-0.233464	-0.310553
PHB2	greenyellow	-0.091169	-0.186568	-0.336685	0.0691776	-0.0178008	0.0802628	-0.00803707	0.0580971	0.00530482	-0.0744888	0.112197	0.767311	0.109113	0.471812	0.124419
CCAR1	blue	-0.0142911	-0.102141	-0.193497	0.145294	0.206009	0.109282	0.095855	-0.00297303	0.213346	0.681118	0.284198	0.206145	0.161198	-0.110724	0.443924
TMEM245	black	0.175496	0.0112754	-0.133622	0.0453708	-0.0939346	0.178223	0.68829	0.484953	0.0123938	0.0616327	0.0342326	0.0428937	0.039852	-0.0392036	0.339755
DPM2	black	0.0958418	-0.177312	-0.348188	0.0232927	-0.045603	0.146417	0.683947	0.271075	0.16743	0.115508	0.316768	0.0809409	0.0553381	0.192068	0.102751
MLLT6	blue	0.183461	0.194437	-0.0653019	-0.116047	-0.00681083	0.0502373	0.241043	0.0117557	0.117157	0.624298	0.268226	-0.00288947	0.0586108	-0.213387	0.324826
CSNK2A1	grey	-0.0136994	-0.319602	-0.126845	0.0523632	0.143486	0.106199	0.170937	0.240423	0.0766403	0.295173	0.138142	0.165863	0.214006	-0.0616456	0.419103
ATG4B	blue	0.163859	-0.01503	-0.184922	0.0284993	0.0643138	-0.0508258	0.0704619	-0.190224	0.189687	0.56307	0.290262	0.0271655	0.139405	-0.0023064	0.102517
VAMP3	grey	0.110127	0.189071	0.203655	0.108729	0.193683	-0.154175	-0.265292	-0.346296	-0.162356	-0.303429	-0.335737	-0.161759	-0.0620109	0.0953833	-0.21269
NGRN	grey	0.0873888	-0.260221	-0.117689	0.00826638	0.0504768	0.042305	0.168674	0.261294	0.0556307	0.183165	0.105797	0.0989753	0.0979015	-0.0284609	0.26396
ATP6V1D	pink	0.0724527	-0.0113237	0.0825374	0.528897	-0.0462745	-0.0339219	-0.240855	-0.276227	-0.166752	-0.345973	-0.335347	-0.131432	-0.197151	0.106983	-0.355879
DAPK3	red	-0.0395209	0.0581376	0.384166	-0.156543	-0.0220434	-0.0570304	-0.111937	-0.348247	-0.0760041	0.0680906	0.303923	-0.179099	-0.269972	-0.433777	-0.347055
NKAIN2	green	-0.0533055	-0.252438	-0.276205	-0.0114869	0.00553005	0.239033	0.199745	0.596664	0.0539895	0.00780352	0.0756434	0.137848	0.213576	0.108942	0.306257
FXR1	green	-0.0842743	-0.341382	-0.278798	-0.0263838	-0.0154622	0.169248	0.269851	0.641096	0.262483	0.203472	0.221632	0.21666	0.244846	0.0292919	0.401714
PLXDC2	yellow	0.0386608	0.403015	0.731053	-0.225535	-0.0536031	-0.0888859	-0.155233	-0.166787	-0.138474	-0.165706	-0.270966	-0.110158	-0.227016	-0.369741	-0.0668052
CARS2	grey	0.0353546	0.0804763	0.00760761	-0.0813714	-0.0281892	0.0166458	0.0236031	-0.150176	0.16335	0.184903	0.225387	0.0213502	-0.031983	-0.0161565	-0.115771
TMEM50B	turquoise	0.409943	0.210754	0.033352	0.156004	0.0586057	-0.00440153	-0.227502	-0.226543	-0.051749	-0.101019	-0.264344	-0.110646	0.0354617	0.447835	0.00672306
TUBGCP2	brown	0.116192	0.227641	0.0807143	-0.0532504	0.0360673	-0.0292055	-0.0581031	-0.298422	0.0136442	0.228586	0.205022	-0.0153667	-0.140557	-0.143979	0.00691156
ZNHIT3	turquoise	0.0668452	-0.26248	-0.501951	0.0788419	0.0603661	0.229261	0.238739	0.427468	0.224969	0.0988852	0.129369	0.185442	0.305976	0.645776	0.412152
C16orf62	grey	0.169326	0.102509	0.096329	0.238473	-0.0628154	-0.0112243	-0.0810824	-0.0561345	0.0668286	0.0842214	-0.0720094	-0.0654622	0.0576321	-0.110147	0.0980614
PIK3CA	green	-0.0854954	-0.272137	-0.136823	0.0140334	0.00627526	0.114882	0.262038	0.660903	0.17998	0.0876613	0.0883437	0.164943	0.197463	-0.0614659	0.379794
PVRL3	grey	0.00117614	0.0103169	0.0127427	0.0622276	0.161214	-0.0851233	-0.19264	-0.0866745	0.0247411	-0.0519137	-0.142909	0.0215657	0.22663	0.101077	0.0787642
USP11	grey	0.29428	-0.0969374	0.0279919	0.227933	0.197529	0.116748	0.123155	0.0844084	0.127388	0.394345	0.227134	0.0519814	0.11606	-0.0585673	0.467172
UBR5	turquoise	-0.0431527	-0.134239	0.00136725	0.250891	0.241576	-0.0146511	0.00653769	0.0170909	-0.0213066	0.399972	0.0517003	0.0935863	0.111827	-0.321482	0.258895
GIMAP7	brown	0.130392	0.870989	0.246841	-0.148815	-0.162656	-0.011931	-0.0656682	-0.24892	-0.0844059	-0.0957396	-0.174379	-0.196514	-0.182449	-0.0166427	-0.10113
SCNM1	turquoise	0.0720164	-0.0990821	-0.308681	0.0254381	0.0146105	0.19579	0.161886	0.0934133	0.161722	0.106188	0.174114	0.171007	0.209626	0.579674	0.140913
CROT	grey	-0.00982402	0.0469394	0.0816982	-0.0256121	0.109939	-0.186403	-0.1224	-0.249979	-0.0579163	0.0330151	-0.0819259	-0.0955684	-0.0202454	-0.124565	-0.132397
RGS19	brown	0.0312724	0.564296	0.206633	-0.108565	-0.123844	-0.0811719	-0.0749545	-0.34166	-0.0626447	-0.0389942	-0.0157866	-0.127852	-0.175347	-0.0206938	-0.258769
ATP5J	turquoise	0.0668183	-0.153207	-0.289235	0.0665855	0.00499272	0.0202127	-0.0267903	0.0298317	0.0734515	-0.149153	-0.0482346	0.0542532	0.0964399	0.467263	0.0093882
COX7A2	turquoise	0.143801	-0.123545	-0.341014	0.0575597	-0.0107597	0.041122	-0.0647941	0.00227016	-0.00782473	-0.260297	-0.145342	0.0576966	0.159736	0.799996	0.0156026
LMBR1L	blue	0.252142	0.308685	0.0456218	-0.0916522	0.0305536	-0.0660565	-0.0675311	-0.334184	0.0743459	0.408239	0.0603937	-0.0585133	-0.0352196	0.0158862	-0.0476412
GNPNAT1	pink	-0.0414299	-0.089395	-0.152488	0.481065	0.024523	0.0882684	-0.0612466	-0.00230231	0.0119771	-0.121066	-0.0433204	0.0769744	-0.0715584	0.228576	0.0671493
CHST7	green	-0.0700605	-0.306465	-0.228193	-0.0450119	-0.132778	0.21338	0.29768	0.622003	0.172884	-0.0021949	0.230171	0.118787	0.146705	0.019572	0.2206
KRT13	grey	-0.105381	-0.187769	-0.194691	0.0234609	-0.0714442	-0.09292	0.0215544	-0.00312715	0.00682952	-0.106733	0.0274281	2.46107e-07	0.0813205	-0.00951772	-0.161955
SAA2	grey	0.0030412	0.290924	0.147726	-0.0809023	-0.102996	-0.0966979	-0.121181	-0.241103	-0.123233	-0.173855	-0.187559	-0.143149	-0.129651	-0.0371683	-0.296325
STXBP3	grey	0.182134	0.113178	-0.074226	0.111179	0.148923	-0.108052	-0.120141	-0.139597	-0.0870034	0.148295	-0.0230477	-0.0459571	0.0826948	0.218952	0.149735
TXNDC16	blue	0.31405	-0.0601454	-0.0580361	0.249834	0.187964	0.152484	0.1444	0.119187	0.0669557	0.376072	0.164295	0.0815234	0.204227	0.14358	0.535734
NDUFB7	red	0.039454	-0.16446	-0.37093	-0.026205	-0.0924657	0.07255	0.0437634	0.100313	0.100468	-0.182413	0.290637	0.0540225	0.101782	0.62862	-0.0523671
CBFA2T2	blue	0.22995	-0.151336	-0.133142	0.0304498	0.361024	0.0658076	0.0898252	-0.0459484	0.292722	0.677455	0.305095	0.0856953	0.248827	-0.0893399	0.465695
UGCG	grey	-0.00326651	0.246037	0.0492692	-0.0466655	-0.146679	-0.0458122	0.263902	0.0602276	-0.106455	-0.227469	-0.262845	-0.0830287	-0.0585848	0.00378288	-0.174488
LAG3	brown	0.0171145	0.555872	0.0564083	-0.120011	-0.0850726	0.0879939	0.108481	-0.148974	0.0106551	0.0379592	0.0362292	0.0276035	-0.113099	0.0485221	0.00180259
GDE1	grey	0.162802	0.107293	-0.0317001	0.19907	0.0579874	-0.0736552	-0.134801	-0.0771067	-0.00974401	-0.175534	-0.274703	-0.00247966	-0.041814	0.205267	0.0624995
FERMT3	brown	0.088696	0.802213	0.26561	-0.193736	-0.186267	0.000293926	-0.00512747	-0.2247	-0.0693677	-0.00406927	-0.0377816	-0.164579	-0.180953	-0.154513	-0.109813
TRIM16L	green	-0.115143	-0.299821	-0.328264	0.0283305	-0.127342	0.199391	0.353509	0.723538	0.0203464	-0.065498	0.0601539	0.15289	0.10913	0.131423	0.239902
EMP2	grey	-0.0660275	0.0492294	-0.0945373	0.00759264	-0.0806829	-0.0973694	0.0760377	0.0798033	-0.12021	-0.0609361	-0.0500314	-0.0239333	0.00140094	-0.0758194	0.00142456
PEPD	purple	0.0518461	-0.0264244	-0.0757907	0.0872712	0.0202835	0.163022	0.0960646	0.164667	0.513664	0.0366582	0.183184	0.0376789	0.0105773	0.0826647	0.175555
AXL	yellow	0.0535387	0.494052	0.72547	-0.128455	-0.000613153	-0.126646	-0.291032	-0.416046	-0.136329	-0.232807	-0.360261	-0.149796	-0.293091	-0.284453	-0.243152
NOC4L	red	-0.00871725	-0.138335	-0.213488	0.0158256	0.0470975	0.167206	0.171542	-0.0448813	0.143941	0.306904	0.474737	0.13446	-0.0275542	0.0416552	0.111852
FBXO32	yellow	-0.00845547	0.168467	0.353319	-0.0419242	0.0316776	-0.155491	-0.248598	-0.270694	-0.0955112	-0.159299	-0.203184	-0.156632	-0.148307	-0.179656	-0.28024
ZNF672	blue	0.154233	0.218846	0.0198246	-0.0596165	0.0484989	0.116536	0.092834	-0.121654	0.11503	0.338942	0.279092	-0.0983573	-0.00351637	-0.0744752	0.143196
ZNF205	blue	0.0971254	-0.0660601	-0.0428302	0.0883332	-0.0129498	-0.0287303	0.0987882	-0.149443	0.147075	0.380004	0.289242	-0.0367235	-0.0241237	-0.180864	-0.0286796
DTNBP1	grey	0.183169	0.143453	-0.161769	-0.0627147	0.138648	0.131991	0.129349	0.0355776	0.248876	0.347879	0.268221	0.0807484	0.225791	0.216816	0.385266
WBSCR22	grey	0.0514684	-0.223017	-0.356968	-0.00723518	0.0249373	0.0829602	0.139553	0.159337	0.146622	0.209367	0.231761	0.190859	0.100763	0.28335	0.173757
PSAP	brown	0.108165	0.573696	0.352901	-0.205323	-0.000640041	-0.020894	-0.110219	-0.185093	-0.0823341	-0.228608	-0.277597	-0.141016	-0.124675	-0.108072	-0.0783541
POLR3H	grey	-0.121955	-0.241344	-0.129165	-0.0757065	0.122143	0.0140738	0.0462667	0.125635	0.0528655	0.166308	0.350241	0.0676604	0.0871571	-0.18463	0.136739
CTPS1	grey	-0.030158	-0.19404	-0.131594	0.00889978	0.244602	0.0274075	0.10608	0.00297209	0.0612865	0.321769	0.14811	0.0856175	0.153301	0.0145987	0.298924
NGDN	grey	-0.00282918	-0.143853	-0.182664	0.371113	0.00446275	0.208204	0.0996378	0.101489	0.0703956	0.1368	0.161417	0.115187	0.0399976	0.180053	0.110512
RARG	grey	-0.21007	-0.262021	-0.0946043	-0.0907788	-0.0146257	-0.094466	0.0768261	-0.00300238	-0.0533053	0.0410286	0.140431	0.0396948	-0.0406847	-0.254385	-0.211272
OVOL2	grey	0.251105	-0.190537	-0.290147	0.0703214	0.0951425	0.106023	0.154105	0.0541727	0.311398	0.311627	0.262218	0.0540557	0.0822852	0.180897	0.280126
PREX1	brown	0.181518	0.782477	0.332312	-0.187025	-0.0271435	0.0468535	0.00962334	-0.281676	-0.0343032	0.142106	-0.0211595	-0.177943	-0.151463	-0.194763	0.0718463
C7orf55-LUC7L2	blue	0.0226083	-0.225298	-0.316533	0.076183	0.0619282	0.0736251	0.33123	0.235837	0.146101	0.586505	0.416765	0.146612	0.220066	-0.0534034	0.40066
HAT1	grey	-0.0501891	-0.24359	-0.318572	0.199702	0.184363	0.177964	0.246049	0.220467	-0.0294069	0.0776081	0.0190017	0.24095	0.271869	0.34191	0.345106
SLC52A1	brown	-0.112564	-0.303582	-0.287143	0.203887	0.0139424	0.0865266	0.199915	0.287059	0.16353	0.211478	0.327065	0.0426456	0.0653517	-0.0244821	0.119051
FANCA	blue	0.0252928	-0.136874	-0.246785	0.135033	0.16347	0.148123	0.193647	0.0837139	0.217312	0.582089	0.346345	0.235698	0.185014	0.0438629	0.368024
PPIG	blue	-0.0101265	-0.25129	-0.279588	0.153403	0.133095	0.0759954	0.279654	0.233939	0.057322	0.534747	0.240849	0.202928	0.171412	-0.102005	0.461836
BYSL	grey	-0.0964891	-0.282921	-0.329342	0.0364681	0.0562451	0.145325	0.139795	0.192406	0.100291	0.198844	0.310724	0.158217	0.0609628	0.198792	0.251426
SULF2	yellow	-0.0651669	0.0123637	0.377195	-0.0315507	0.0164272	-0.126413	-0.110705	-0.18699	-0.0917547	-0.114777	-0.112161	-0.0982239	-0.191124	-0.27761	-0.291865
LIG1	blue	0.0311235	-0.0503349	-0.153062	0.0146814	0.216253	0.108582	0.123919	-0.0873687	0.220863	0.650554	0.372374	0.164441	0.180191	-0.111412	0.349303
SALL2	grey	0.373806	-0.0256046	0.0608388	0.246044	0.182787	0.0883151	0.0913683	0.0998433	0.0902279	0.363069	0.0396684	0.0689951	0.127802	-0.0295981	0.476069
MLH1	grey	0.172825	0.209775	-0.0276284	0.0354427	0.133446	0.100179	0.0422018	-0.0431289	0.00875167	0.0473654	-0.0202148	0.0442162	-0.0237737	0.256355	0.180816
MPP3	green	-0.0278927	-0.227308	-0.292652	-0.0416415	-0.138328	0.270567	0.427999	0.566184	0.181819	0.292874	0.375811	0.114274	0.155403	-0.0401142	0.226554
ZBTB43	black	-0.0599731	-0.0872726	-0.0883917	-0.0668257	-0.108289	0.0128309	0.677544	0.277021	0.0645864	0.336223	0.1975	-0.00651614	0.0967407	-0.375863	0.10688
SCYL1	grey	0.005046	0.0479993	0.0362245	0.0876545	0.0452199	-0.0731018	0.00518319	-0.222733	-0.033061	0.167625	0.234597	-0.00161291	-0.121101	-0.231206	-0.035849
STAB1	brown	0.0905065	0.723476	0.473813	-0.17509	-0.153008	-0.0789257	-0.098409	-0.311758	-0.112348	-0.000790477	-0.142576	-0.22116	-0.243302	-0.34371	-0.223389
FAM101A	yellow	0.0972594	0.361859	0.613622	-0.162987	0.0195502	-0.0209937	-0.145828	-0.283959	-0.0961438	-0.109279	-0.149585	-0.110436	-0.129069	-0.135459	-0.103466
SCAMP2	grey	-0.0691879	0.0209662	-0.0896022	-0.0920958	-0.122892	-0.0136668	0.0841942	0.0997966	0.0985075	0.0528602	0.103025	-0.0383316	-0.0754593	-0.286008	-0.0706816
LRR1	pink	-0.0473596	-0.126668	-0.349442	0.590291	-0.0288545	0.162729	0.0763455	0.0687665	0.00980619	-0.154032	0.0159538	0.078965	0.0636779	0.580393	0.0789797
RERG	grey	0.116767	0.0536088	0.0955482	-0.00700075	0.179645	-0.0705064	-0.148815	-0.146001	-0.0540089	0.0635561	-0.0861747	0.0959475	0.101048	0.201061	0.174171
GOLT1B	greenyellow	-0.0175252	-0.0542172	-0.0519631	0.0190294	0.0476621	0.0116271	-0.0160252	0.0153848	-0.0210063	-0.125395	-0.0812381	0.339601	0.00576143	0.23301	-0.0622933
TCF7L2	green	0.0467571	0.123817	0.291513	0.0702096	0.164919	-0.109111	-0.188952	-0.307879	-0.0535316	0.17382	-0.112961	-0.0236429	0.0119633	-0.242712	0.00768901
ANKRD52	black	0.0127444	-0.0780548	-0.042472	-0.145674	0.140473	0.0862487	0.357941	0.254547	0.0683638	0.531014	0.399656	0.171453	0.166424	-0.387529	0.392603
MAP7	brown	0.0485804	-0.326706	-0.27147	0.142278	0.110803	0.00140245	0.137391	0.150997	0.0667328	0.149299	0.0710993	0.118191	0.0661997	-0.0783633	0.141105
CCNJL	brown	0.262655	0.381083	0.238292	-0.0918331	0.0388269	-0.126329	-0.215679	-0.385065	-0.0796247	-0.0485122	-0.186461	-0.11087	-0.174119	-0.0643379	-0.131408
ESCO1	grey	-0.0293633	-0.261753	-0.318317	0.156518	0.158148	0.258627	0.325075	0.460154	0.0664579	0.298342	0.239584	0.205034	0.26269	0.0687479	0.496136
ICAM2	brown	0.156954	0.754873	0.297839	-0.153193	-0.100641	0.0221325	-0.15511	-0.372583	-0.124321	-0.101377	-0.0918735	-0.108303	-0.190651	-0.00407282	-0.0816448
ANKIB1	grey	0.0479069	-0.000450364	0.0421853	0.084448	0.12106	0.0222702	0.0081008	0.011001	0.0107179	0.104856	-0.0760089	0.0552182	0.0646169	-0.0582983	0.156671
NOP10	turquoise	-0.0643572	-0.148598	-0.339265	0.11002	-0.0689126	-0.000267679	-0.0269221	0.0608046	-0.0438631	-0.365338	-0.0586989	0.0249191	0.026434	0.603203	-0.151035
TMEM17	green	0.0521328	-0.260598	-0.267745	-0.0481303	0.00121096	0.199284	0.286003	0.578658	0.0717475	0.000262045	0.0129234	0.13012	0.20787	0.249479	0.306576
TMEM30B	pink	0.0422203	-0.22403	-0.109261	0.494383	-0.0156278	-0.131452	-0.0172417	-0.0244723	-0.0703324	0.0136527	-0.0774125	0.00372868	-0.027091	-0.107985	-0.0317958
UBE4B	salmon	0.0326795	-0.135177	0.0897082	-0.00392798	0.375302	-0.110558	0.00489972	-0.0650976	-0.0112134	0.40337	0.101915	0.0519306	0.112925	-0.339379	0.291603
CKMT1A	brown	-0.0948588	-0.370165	-0.318809	-0.0324154	-0.041412	0.0657943	0.180671	0.24897	0.115442	0.00871539	0.240731	-0.0139122	0.0187258	0.0472168	-0.0191269
TMEM33	grey	-0.0224565	-0.0441303	-0.0995724	0.0575591	0.137425	0.0191776	-0.0163092	0.0337029	-0.096448	-0.0462238	-0.0960427	0.0578678	0.0388427	0.0853995	0.170054
CRCP	grey	0.00423602	-0.232666	-0.208629	0.113171	0.0570909	0.0631759	0.132332	0.268636	0.0419564	0.064165	0.1626	0.0576255	0.109346	0.176968	0.267751
FBRS	blue	0.0400726	-0.0424679	-0.0249088	0.0417352	0.0415886	-0.0398099	0.049126	-0.12287	0.0824239	0.513125	0.312858	-0.0510622	0.000910521	-0.326765	0.127701
WDR5B	magenta	0.136506	-0.1025	-0.238856	-0.0327537	0.100988	0.136083	0.189532	0.217455	0.227017	0.381326	0.053553	0.108796	0.736022	0.214081	0.362258
PCTP	grey	0.151445	0.030008	-0.19966	-0.100508	-0.0456309	0.169545	0.165168	0.298486	0.111382	-0.015605	-0.0230621	0.0411973	0.231012	0.306772	0.204969
SLC38A7	grey	-0.0250177	-0.0944023	0.046641	0.164599	-0.0504299	0.030096	0.0869911	0.14376	-0.0621781	0.117684	0.0509039	0.0462356	-0.00693244	-0.223653	0.05443
LINC00493	turquoise	0.147556	-0.248143	-0.396446	0.0945341	-0.00994624	0.102219	0.0740338	0.166797	0.151263	-0.0258676	0.0312763	0.106211	0.189372	0.586264	0.121026
SCCPDH	grey	0.193549	0.0193163	-0.12793	0.0844844	-0.00189967	0.122176	0.0303926	0.126415	0.0347701	0.0060505	-0.0312673	0.219612	0.0280449	0.315801	0.216431
OFD1	blue	0.148889	-0.0345832	-0.17718	0.0088969	0.104175	0.000228631	0.231468	0.000618338	0.173701	0.599429	0.273938	0.0693758	0.22626	-0.0406227	0.256118
ZNF865	grey	0.032946	0.0267339	0.0212094	0.070753	0.0154851	-0.0584463	-0.0816465	-0.142096	0.0470918	0.189206	0.108049	-0.0468922	-0.00503734	-0.159268	0.0137046
DCUN1D5	grey	-0.0714221	-0.186128	-0.167746	0.0813342	0.0170905	0.0625493	-0.0180143	0.161172	0.0196759	-0.104959	-0.0261787	0.0428395	0.0850842	0.283091	0.0633215
ARMC6	red	0.0284356	-0.147065	-0.246417	-0.0512279	0.0688112	0.142829	0.119273	0.108974	0.215305	0.159892	0.54558	0.102007	0.0478912	0.225344	0.272667
ACLY	blue	-0.0533858	-0.222935	-0.137545	0.0354711	0.113881	0.144326	0.226717	0.363787	0.093692	0.299634	0.28664	0.175049	0.149152	-0.115495	0.486767
MLEC	grey	0.0813094	0.111586	0.148181	0.0068798	0.127887	0.0476645	0.0683974	-0.010752	-0.0264504	0.182656	0.0534109	0.0610157	-0.00968423	-0.193661	0.245411
RHOT2	blue	0.119816	-0.0120688	-0.143467	0.0379753	0.0605894	-0.033119	0.0577302	-0.196591	0.211617	0.564028	0.308379	0.0140444	0.0230165	-0.138132	-0.00171689
ENDOD1	grey	-0.0359173	-0.143788	0.216759	0.0782706	-0.0191513	-0.125887	-0.163809	-0.00263238	-0.0799327	-0.254156	-0.222875	-0.118275	-0.0605957	-0.222594	-0.278279
HSP90AB1	grey	-0.0166237	-0.199688	-0.177326	-0.0370844	0.0187973	0.113847	0.215317	0.245342	0.0323232	0.216748	0.182108	0.187349	0.0151203	0.0333079	0.280883
TMEM185B	grey	-0.0882828	-0.279831	-0.150571	0.223201	0.052772	0.178954	0.213295	0.362923	-0.00874205	0.0835954	0.0802384	0.242444	0.112738	-0.0276693	0.322383
GLTP	grey	-0.197103	-0.37024	-0.367243	0.137103	-0.0760244	0.0333852	0.243758	0.34202	-0.0349817	-0.0124664	0.192992	0.0647692	0.0800357	-0.0262091	0.0842687
RPL22	grey	-0.0123757	-0.091882	-0.212124	-0.00209297	0.216691	-0.0402715	-0.118866	-0.20727	0.013906	0.136198	0.0750543	0.0956328	0.0487621	0.23621	0.110141
TRIM11	blue	-0.0627477	-0.20927	-0.241121	-0.103318	0.00762994	0.0699899	0.181355	0.0853417	0.186001	0.39535	0.342335	0.050452	0.0925935	-0.0869341	-0.0256689
TBPL1	turquoise	0.069296	-0.201427	-0.355379	0.0550347	0.0892321	0.181842	0.0914271	0.364669	0.0936203	-0.0290959	0.0511552	0.140916	0.363613	0.584663	0.348937
LGALS7	grey	-0.0805838	-0.0747106	0.0364147	0.0734511	-0.0334928	-0.0756069	-0.099989	-0.13172	0.0359513	-0.190648	-0.0890589	-0.0799342	-0.0513556	0.0827151	-0.303684
CBLB	grey	-0.0602803	0.0367463	0.266201	-0.112948	0.169166	-0.0713935	-0.0622339	-0.0525321	-0.0642376	0.12884	-0.0465105	0.0112587	0.207618	-0.265381	0.0609274
GRK6	brown	0.0480724	0.18562	-0.0755251	-0.129572	-0.0949072	0.00244307	0.176174	0.019198	0.089015	0.12413	0.194899	-0.0335261	0.077897	-0.0217231	0.0135583
ATP6V1B2	brown	0.413882	0.566619	0.338821	-0.0353094	-0.107555	-0.0690595	-0.0889448	-0.298972	-0.184301	-0.178192	-0.23515	-0.174206	-0.119443	-0.00617279	-0.0931558
GIT1	black	-0.0221493	-0.296296	-0.32648	0.00930546	-0.0509571	0.240336	0.482292	0.476709	0.145737	0.38737	0.488124	0.245149	0.127569	-0.11025	0.395414
LYPD3	grey	-0.140056	-0.173834	-0.069868	-0.0417663	-0.0831682	-0.0829772	0.00614853	-0.00831945	-0.0222213	-0.155766	-0.0235275	-0.120705	-0.0458349	-0.141922	-0.383146
FAM83C	grey	-0.147477	-0.263423	-0.216513	0.205158	-0.0315987	-0.0386217	0.068709	0.036161	-0.0232636	0.0485412	0.225456	-0.0519451	0.0567401	-0.0782729	-0.0486879
CHEK2	brown	-0.129227	-0.409543	-0.447836	0.143679	0.195632	0.196706	0.11658	0.362589	0.220173	0.215116	0.359786	0.327038	0.233262	0.328015	0.408541
DVL3	green	-0.0609128	-0.308534	-0.166016	-0.0178162	-0.0245484	0.11838	0.28702	0.552267	0.222528	0.223314	0.229507	0.13482	0.210305	-0.13543	0.303071
IRF2	brown	0.0301474	0.415171	0.107516	-0.111738	-0.131218	-0.0600431	0.120922	-0.00738678	-0.106676	0.0114947	-0.0299611	-0.0499949	0.0441629	-0.104507	0.0429056
RAI1	turquoise	-0.0374262	-0.158281	-0.0177899	0.0718032	0.0779859	-0.0770428	0.163929	0.0737469	-0.00764087	0.274135	0.128486	0.0195908	0.0357308	-0.341645	0.0586702
GFM1	brown	-0.138508	-0.412536	-0.351837	0.135705	0.0928549	0.145937	0.208081	0.422654	0.152544	0.155429	0.130052	0.177195	0.48622	0.127	0.331544
ARHGEF10L	brown	0.257702	0.342001	0.205143	-0.168507	-0.00660582	-0.13756	-0.0352203	-0.381492	-0.0245982	0.235779	-0.00144511	-0.161115	-0.0642211	-0.218063	-0.157914
IFT27	green	0.139756	-0.173993	-0.234603	-0.0260513	-0.029277	0.171431	0.0995019	0.443302	0.151888	0.162848	0.163828	0.0679806	0.232689	0.131756	0.208159
LAPTM4A	grey	0.0535722	0.0906991	0.205626	0.00490319	0.0182427	-0.0409272	-0.180198	-0.122174	-0.116453	-0.268158	-0.274281	0.0276134	-0.0141545	0.244529	-0.124557
PPP1R13B	pink	-0.0924952	-0.274861	-0.225351	0.522973	0.0210855	-0.0362097	0.0367108	0.0857612	0.0670084	0.27265	0.167487	-0.0143642	0.0484826	-0.226935	0.0731284
WRB	grey	0.297742	0.0261673	-0.051682	0.182458	0.14091	0.032961	-0.039398	0.0222892	-0.00638105	0.0100748	-0.15392	-0.0812966	0.102205	0.276757	0.177516
TRMU	blue	0.00707698	-0.245749	-0.282041	0.0401621	0.107706	0.0361991	0.0923217	0.0808996	0.177304	0.442263	0.390349	0.122492	0.155169	0.0169476	0.100588
CAPN5	grey	0.249302	0.125286	0.0556797	0.0656834	-0.0461427	-0.0333998	-0.069579	-0.174246	-0.0473891	0.0346546	-0.0858387	-0.137323	-0.0960238	-0.0308555	-0.00856879
TGFBR1	grey	0.119452	0.121877	0.11945	0.0194723	-0.0657496	0.051583	0.213378	0.0251054	-0.0555045	-0.113994	-0.129748	-0.014298	-0.0647576	0.0262363	0.0231526
THUMPD3	grey	0.0467854	-0.123697	-0.248107	0.170315	0.135453	0.133532	0.114662	0.234482	0.133397	0.0888279	0.0633095	0.168999	0.176678	0.292634	0.391059
MS4A7	brown	0.131691	0.727506	0.302189	-0.0881923	-0.158065	0.00146879	-0.117527	-0.205407	-0.100061	-0.195752	-0.258364	-0.172401	-0.159751	-0.036555	-0.134658
LRG1	grey	-0.058995	0.0908607	0.0111829	-0.000240646	-0.0112723	-0.189742	-0.304407	-0.292648	-0.130169	-0.217164	-0.200267	-0.218351	-0.0623622	0.0137789	-0.415646
TNRC18	blue	-0.0127704	-0.0640293	0.14939	-0.0298392	0.0869384	-0.0557432	0.118094	-0.0966329	0.0916184	0.479674	0.337558	0.0457304	-0.0303014	-0.454976	0.150037
DDX50	grey	0.0932191	-0.027991	0.00691242	0.196006	0.22512	0.153304	-0.00977006	-0.0173027	0.0237842	0.10705	-0.0406385	0.175348	0.0745228	0.219788	0.310856
CLEC14A	brown	0.173859	0.647329	0.362601	-0.151026	-0.0952335	-0.0992216	-0.194681	-0.295324	-0.0919921	-0.110197	-0.202077	-0.270487	-0.219432	-0.216605	-0.170738
HPS6	grey	0.0236226	0.0798189	0.00214507	0.0190415	-0.0786495	-0.0468996	-0.112178	-0.173749	-0.0548877	-0.195447	-0.00653962	-0.138413	-0.11972	0.0880081	-0.221427
HSD17B10	turquoise	0.132304	-0.204519	-0.383926	0.0746514	0.129271	0.130815	0.100933	0.107475	0.122108	-0.00178008	0.182883	0.130409	0.221297	0.525096	0.178723
WIPI2	grey	0.117032	-0.00953558	-0.0799922	-0.0523358	0.119945	0.056245	0.0999333	0.00282341	0.176607	0.239028	0.219372	0.119514	0.0776874	0.0507999	0.1895
ELTD1	brown	0.15086	0.648844	0.490463	-0.0936294	-0.125891	-0.0837276	-0.205573	-0.271955	-0.173867	-0.273997	-0.33447	-0.229854	-0.214805	-0.0304712	-0.143952
PMEPA1	yellow	-0.00969619	0.15914	0.561605	-0.0635112	0.121684	-0.211499	-0.284693	-0.446641	-0.120889	-0.142801	-0.289094	-0.120487	-0.232964	-0.294142	-0.412013
TTC39C	grey	0.13602	-0.0515035	-0.220168	0.0951735	0.0157174	0.080606	0.126899	0.145043	0.0146059	-0.017729	0.0644053	0.107232	0.0511971	0.2948	0.214408
ITSN2	brown	0.0801485	0.371278	0.177214	-0.148234	0.0539425	-0.0477095	0.00225155	-0.109785	-0.00365652	0.348957	-0.0383957	0.00522265	0.0680085	-0.30614	0.153073
CLOCK	grey	0.0052631	-0.00436069	0.0290823	0.114394	0.139039	-0.0110773	-0.0918016	-0.0327639	0.0524187	0.0567508	-0.0244512	-0.0441362	0.105262	-0.0661451	0.124509
PARP4	grey	0.0244682	0.245746	0.117291	-0.23809	-0.0653069	0.0735577	0.115279	0.190782	-0.0233538	0.0498144	-0.0703637	-0.0644866	0.0374064	-0.180474	0.135768
NLN	green	-0.0446034	-0.198295	-0.27137	0.128673	-0.0236707	0.0999246	0.251374	0.383394	0.0340352	0.133256	0.00864158	0.131255	0.0555692	0.119603	0.399678
MMP2	yellow	-0.0137163	0.364895	0.861202	-0.184045	-0.0981288	-0.14631	-0.300123	-0.345656	-0.190844	-0.23526	-0.273005	-0.213145	-0.275845	-0.415142	-0.333275
ARRDC4	grey	-0.0570501	-0.0213504	0.0473288	-0.0746938	-0.0899756	-0.0732205	-0.0505907	0.134239	-0.056147	-0.0557282	-0.14377	-0.179926	0.0346472	-0.196583	-0.134093
CISD3	turquoise	0.146628	-0.126621	-0.3743	0.00679097	-0.103537	0.155543	0.200205	0.281226	0.0954619	-0.0687281	0.142384	0.0912782	0.116338	0.468071	0.142936
DDX6	grey	0.0206976	-0.0628481	-0.0166768	0.0830539	0.179677	-0.0343765	0.0295127	0.111304	-0.0515194	0.247749	-0.0445579	-0.0168016	0.206641	-0.187706	0.411012
RNGTT	grey	0.10635	0.142245	0.0395891	-0.0165412	0.13048	0.0925716	0.0299404	-0.0164161	-0.0775904	0.222793	0.0300782	0.0847188	0.117856	0.0722747	0.363227
ATF5	grey	0.00627807	-0.00329269	-0.0571225	-0.102888	0.00329394	0.0846226	-0.00585171	0.039442	0.135332	0.224837	0.18464	0.0787121	0.0765215	0.00862615	0.248577
SLCO4A1	grey	-0.0497222	0.109669	-0.00205251	0.0426047	-0.133925	-0.0354971	0.0545296	-0.173791	-0.0671792	0.000538654	-0.0220363	-0.00755414	-0.129757	-0.0397462	-0.240075
BABAM1	red	0.0675217	-0.0948053	-0.352956	0.0420567	-0.0796398	0.140986	0.090624	0.125701	0.236	0.0207827	0.435243	0.100199	0.0683586	0.449095	0.041365
CPOX	magenta	-0.13769	-0.219394	-0.240455	0.11018	0.100701	0.0368397	0.0644274	0.188487	0.0572329	0.1022	0.116676	0.109928	0.557884	0.121259	0.14906
PLD3	purple	0.08326	0.0597418	0.0856436	-0.129767	0.1549	-0.0642801	-0.0975016	0.0162562	0.590266	0.0843603	-0.0212033	-0.0139793	0.0152396	-0.0877151	0.0291703
AARS2	blue	0.0253108	-0.0991779	-0.0719572	-0.0257608	0.119565	0.0157085	0.130244	-0.0118066	0.129704	0.630486	0.40738	0.0910906	0.0830949	-0.211951	0.282759
EME1	blue	-0.0881493	-0.318523	-0.43864	0.0904327	0.146669	0.192259	0.33833	0.340378	0.26757	0.521431	0.391797	0.359846	0.277905	0.177218	0.469974
PGBD5	grey	0.0247191	-0.219126	-0.161992	0.036782	-0.0974392	0.130411	0.250698	0.315287	0.0641228	0.103353	0.201345	0.062215	0.0360197	-0.0315206	0.155495
AKT2	purple	0.0788827	-0.00155162	-0.0638396	-0.0304256	0.159002	0.0156634	-0.0104188	0.00445387	0.677752	0.181921	0.0316144	0.0264161	0.106895	-0.00554838	0.100925
EP300	turquoise	-0.0791161	-0.167198	0.11708	0.0933737	0.180412	0.0190445	0.0708839	0.128152	0.0260385	0.418715	0.170831	0.0846235	0.08368	-0.519874	0.360161
PRKAR2B	grey	0.105471	0.233956	0.00503677	-0.105197	0.118316	0.0267597	0.0969869	-0.019211	0.0690067	0.145639	0.0435922	0.00242072	0.0332267	0.0522924	0.272854
MN1	grey	-0.0710828	-0.171621	0.27394	0.125055	0.0956402	0.00375572	-0.0241822	-0.0241888	-0.0243408	0.0119367	0.0473636	-0.0468048	-0.0729155	-0.316008	-0.0594972
DDIAS	grey	-0.157393	-0.318997	-0.354791	0.22121	0.194229	0.155535	0.184341	0.334627	0.127549	0.172548	0.230358	0.246397	0.20799	0.199077	0.437259
HCCS	turquoise	0.0544723	-0.131393	-0.278708	0.102121	0.0145416	0.0950913	0.126787	0.186981	-0.0931915	-0.22798	-0.0466431	0.0630578	0.212851	0.444624	0.0746195
SERPING1	yellow	0.0758945	0.748074	0.682151	-0.234288	-0.180583	-0.100711	-0.218111	-0.40215	-0.142676	-0.212005	-0.287911	-0.248669	-0.313992	-0.30474	-0.292204
MTMR11	grey	-0.0159697	0.0603372	0.162884	-0.0348263	-0.0344029	-0.0827933	-0.0914103	-0.263518	-0.00278483	0.0996884	-0.0800005	0.033502	-0.0893362	-0.0738354	-0.199842
CMTM8	grey	0.211898	0.064073	-0.141578	0.021952	0.00772524	0.0236502	-0.0244198	0.156632	0.148921	-0.00413005	-0.129127	-0.0303074	-0.0358712	0.175221	0.125649
MOB3B	grey	-0.0532313	0.20751	0.28844	-0.0102031	0.107613	0.0804038	-0.0864821	-0.272178	-0.0583547	-0.0611243	-0.0886609	0.0285276	-0.135099	-0.113075	-0.0900782
LRRC47	blue	0.0929493	-0.0679519	-0.0235251	0.000350619	0.362816	-0.0558198	-0.0581575	-0.274564	0.103655	0.408704	0.224096	0.0304669	0.04982	-0.117731	0.17996
RNF7	magenta	-0.13862	-0.362543	-0.369829	0.0932481	-0.0705406	0.103984	0.0293317	0.289148	0.100239	-0.119564	0.0663011	0.0711969	0.51806	0.403657	0.0149808
GCDH	red	0.0706032	-0.0855733	-0.32255	-0.0499501	0.110634	0.165809	0.0817753	0.0738286	0.138253	0.281479	0.610086	0.100219	0.166982	0.279413	0.314396
AVPI1	grey	-0.0931753	0.0219125	-0.0197721	-0.0110094	-0.105938	-0.0762088	-0.100033	-0.132067	-0.0172673	-0.15481	-0.156397	-0.032855	-0.132794	-0.0316653	-0.340162
CDK4	grey	0.0367775	0.018081	-0.0906642	0.0312331	-0.000159513	0.0936001	0.0786293	0.0820058	-0.0181809	-0.0370307	0.0682056	0.0817876	0.0438637	0.168801	0.147802
ARPC1B	brown	-0.0161988	0.330233	0.187867	-0.161743	-0.103922	-0.0405944	-0.0611807	-0.247055	-0.0626885	-0.194096	-0.105547	-0.0750194	-0.280507	-0.0668126	-0.380799
ZCCHC3	grey	0.101624	-0.220861	-0.183486	0.126585	0.0953339	0.188631	0.256832	0.206351	0.219325	0.397435	0.302661	0.145228	0.114334	0.049779	0.416293
FMO2	grey	0.0559462	0.134477	0.0708629	0.0244154	0.0280898	-0.0809571	-0.2041	-0.158442	-0.040806	0.0413318	-0.0563558	-0.104957	1.37419e-05	-0.0526268	0.0159801
NDC80	grey	-0.0420492	-0.170503	-0.29252	0.180241	0.121876	0.176472	0.298209	0.208599	0.19205	0.343088	0.298548	0.246371	0.230451	0.163205	0.415162
GLI4	blue	-0.00260701	-0.230726	-0.303229	0.131108	0.102889	0.0249489	0.107014	0.070864	0.277903	0.4298	0.412888	0.0306302	0.0825761	-0.0494882	0.0823004
SEC61A1	magenta	-0.0423162	-0.0629846	0.0718126	-0.141585	0.0332936	0.0513773	-0.0522117	0.101215	-0.0366856	0.0811001	0.0575752	0.00370596	0.592311	-0.176363	0.0875354
SEPN1	grey	0.0510493	0.023099	0.138402	-0.10535	0.167195	-0.0200255	0.0571153	0.00157234	-0.00242005	0.21464	0.0485013	-0.0284198	0.0508904	-0.24205	0.14964
NECAP2	brown	0.152672	0.627546	0.268597	-0.110078	0.0511634	-0.104233	-0.246255	-0.514106	-0.122597	-0.217198	-0.239208	-0.185228	-0.12175	0.23459	-0.195243
STEAP1	grey	-0.141215	-0.109786	-0.0988991	0.180041	-0.071957	-0.0573771	-0.019857	0.0798829	-0.0303027	-0.262989	-0.12191	0.0861136	-0.0972932	0.234304	-0.115605
ZBTB22	grey	0.215447	0.0328359	0.0659375	-0.0251449	-0.0200063	-0.121016	-0.0631437	-0.159085	0.0147378	0.219548	0.108264	-0.106352	0.0206307	-0.154906	-0.00631089
JMJD6	grey	0.0359785	0.00577218	-0.154717	-0.0483654	-0.0233323	0.167529	0.141099	0.0671315	0.0895203	0.172664	0.160209	0.0763232	-0.00484251	0.125416	0.100897
SERTAD1	purple	0.0305315	0.213402	0.109515	-0.0301381	-0.027178	-0.0840405	-0.263189	-0.276701	0.37146	-0.288633	-0.241694	-0.100786	-0.174303	0.139967	-0.40136
GIMAP8	brown	0.123396	0.808117	0.371302	-0.147215	-0.142999	-0.0396747	-0.0821741	-0.239154	-0.13129	-0.0707072	-0.209637	-0.241914	-0.195547	-0.258092	-0.100769
LAMP2	grey	-0.0775619	-0.138302	0.00272957	0.0357512	0.0380153	0.0151808	0.0060231	0.236146	0.0171952	-0.229629	-0.224987	0.107604	0.041232	0.109847	0.0327986
UBA1	grey	0.0533951	-0.0704535	-0.0220555	0.0376923	0.19153	-0.0358385	0.0315488	-0.126643	0.0426817	0.339629	0.243564	0.0700174	0.0266981	-0.212842	0.222215
PGF	grey	-0.0870836	-0.22517	0.125579	0.191897	0.0577066	-0.0946033	-0.111032	-0.0605305	-0.109951	-0.162356	-0.0389647	-0.114126	-0.103778	-0.103033	-0.227415
RARA	brown	0.161718	0.357753	0.336329	-0.0502273	-0.02414	-0.0559078	-0.0797828	-0.333362	-0.0466511	0.18726	0.028844	-0.189459	-0.238633	-0.318134	-0.0743519
ENTPD7	grey	-0.116331	-0.103247	0.243889	-0.060693	0.122836	-0.0985468	-0.0691827	0.0672533	-0.0187559	-0.0440352	-0.227202	-0.0386517	-0.0160842	-0.242524	-0.043048
METTL7A	brown	0.217837	0.311501	0.0848167	-0.067653	0.0588569	-0.0268593	-0.139054	-0.132043	0.0952518	0.0950766	-0.0181508	-0.119407	-0.0170863	-0.0557761	0.117594
AQP3	grey	-0.0553773	-0.0388632	-0.0583309	0.123802	0.059757	0.0600283	-0.180834	-0.279112	-0.0615071	-0.0501994	-0.0705543	-0.0890456	-0.0105992	-0.0718873	-0.208219
CENPH	turquoise	-0.0397277	-0.251924	-0.349528	-0.00138627	0.147815	0.101333	0.215013	0.213634	0.163378	0.274705	0.175765	0.308538	0.223962	0.370214	0.447204
FBN1	yellow	0.015769	0.350337	0.740577	-0.160699	-0.0265741	-0.0616109	-0.133373	-0.248184	-0.160177	-0.105161	-0.161835	-0.14362	-0.17055	-0.340267	-0.0271196
METTL18	turquoise	0.120677	-0.00255905	-0.170679	0.084809	0.0798332	0.126643	0.212525	0.11752	0.127138	0.28226	-0.0145592	0.116856	0.300995	0.28798	0.277757
RNF207	blue	0.0260327	0.101246	-0.00837273	-0.175572	0.132449	-0.145846	-0.135044	-0.289282	-0.00162516	0.359287	0.113222	0.0160518	0.0166741	-0.158023	-0.110346
RP2	turquoise	0.073535	0.227453	0.00777608	-0.0379403	-0.0467162	0.0938357	0.0511428	0.117607	-0.0161647	-0.269482	-0.286401	-0.0450741	0.0971417	0.395823	0.0915988
PIP4K2C	grey	0.0520019	-0.173906	-0.166645	0.112211	0.105339	0.0843497	0.0406995	0.119978	0.0175228	0.130524	0.160465	0.106102	0.0235535	-0.0792619	0.174235
ZNF787	grey	-0.0112952	-0.0322208	-0.0912344	0.0659499	-0.0153317	-0.0343481	-0.0955218	-0.134134	0.0859118	0.108053	0.114243	-0.0038811	-0.0115706	-0.0491814	-0.0545639
VEGFA	blue	-0.0458487	-0.131742	-0.0403249	0.0150533	0.0806001	-0.0894259	-0.004125	-0.127668	-0.0340609	0.291597	0.114645	0.04528	-0.0337109	-0.135072	-0.0806814
MAP4K4	turquoise	-0.085425	-0.0682105	0.246974	0.0445895	-0.00268578	0.028558	0.109298	0.0793369	-0.0510613	0.175239	0.0409733	-0.0148544	-0.0629263	-0.380889	0.102321
TANC2	turquoise	-0.0247502	0.0362167	0.360842	0.0544918	0.106815	-0.156166	-0.182989	-0.215144	-0.0878819	0.133169	-0.203259	-0.123452	-0.0652871	-0.479207	-0.0698965
GSKIP	pink	0.0531578	-0.0619581	-0.20017	0.510747	-0.0708135	0.0234404	-0.127386	0.00987219	-0.0953955	-0.42532	-0.291726	-0.0830171	0.000694151	0.612621	-0.106882
C14orf169	pink	-0.0353392	-0.202308	-0.219039	0.634954	-0.0189472	0.104639	0.0830551	0.100105	0.0422034	0.184503	0.251802	0.0853821	-0.0731675	-0.0380072	0.193344
RPA1	grey	-0.0429606	-0.299035	-0.285583	0.0450999	0.123752	0.23248	0.372525	0.533055	0.041764	0.222406	0.29134	0.248822	0.268362	0.037237	0.5389
LHPP	grey	0.262526	0.0926605	0.00859159	0.0901433	0.00470565	-0.161909	-0.27652	-0.289569	-0.0490347	-0.192418	-0.119092	-0.0568354	-0.0999315	0.187877	-0.256264
CCDC34	grey	0.0297141	-0.244006	-0.201374	0.0598779	0.214378	0.194529	0.0946459	0.161011	0.200499	0.310056	0.223981	0.25402	0.240891	0.222975	0.426255
ACTL6A	green	-0.0747692	-0.356217	-0.346623	0.0537019	0.0320991	0.235052	0.244424	0.611474	0.258173	0.0187649	0.197084	0.25689	0.271506	0.36787	0.380567
PDHB	turquoise	0.455331	0.137155	-0.133186	0.0854182	0.00653677	0.12017	-0.0619424	-0.0592955	-0.00695156	-0.0500166	-0.079392	0.0170449	0.0230822	0.43255	0.158762
HLA-B	brown	0.0227431	0.62127	0.252008	-0.132073	-0.216755	-0.050545	-0.0898856	-0.356657	-0.137389	-0.210034	-0.178224	-0.113007	-0.23255	0.0292028	-0.309542
OPLAH	grey	-0.0994537	-0.197822	-0.139269	-0.0294889	0.113358	-0.0906954	-0.0387989	-0.113695	-0.0818611	0.250189	0.237423	0.156324	-0.0259273	-0.0937345	-0.015271
SNRPA	red	-0.0548262	-0.232442	-0.439	-0.0364179	0.0936769	0.165478	0.212209	0.113497	0.470252	0.479583	0.566052	0.207213	0.137741	0.136145	0.324741
HPS4	brown	-0.0544367	-0.310294	-0.114318	0.0845009	0.186349	0.0771172	0.136089	0.231112	0.107005	0.405884	0.261752	0.112454	0.16734	-0.217043	0.268294
MRI1	red	-0.00754784	-0.1577	-0.266602	0.00168733	-0.00122795	0.140369	0.209269	0.149637	0.0602393	0.252464	0.513012	0.0762645	0.165132	0.166315	0.141024
GPRC5D	grey	-0.102116	-0.207931	-0.17222	-0.0247234	-0.177553	0.000530019	0.219569	0.324902	-0.0112858	-0.0172499	0.10775	0.116111	0.129828	-0.0454656	0.0572701
FXYD3	grey	-0.140203	-0.229832	-0.253553	0.00439343	-0.0642886	-0.0363961	0.0462536	0.190178	0.294149	-0.256702	-0.0855043	0.0046488	0.0103914	0.214569	-0.184431
ERCC3	blue	0.0978521	-0.21332	-0.316844	0.0785409	0.0916027	0.161788	0.381721	0.297584	0.120832	0.494676	0.339277	0.18152	0.196349	0.0904285	0.449737
SLC41A3	magenta	0.103411	-0.141267	-0.121084	-0.143736	0.0988886	0.0225751	0.0796665	0.0300812	0.140402	0.259607	0.0995408	0.183397	0.595844	0.0500063	0.226781
CSTF2T	blue	0.0905394	0.0410977	-0.0604155	0.0640674	0.101926	0.191883	0.230725	0.199321	0.07786	0.273998	0.107879	0.113773	0.224134	-0.000234109	0.435762
IFIH1	brown	-0.0263734	0.417403	0.155688	-0.10081	-0.0279621	0.0640866	0.0236885	-0.264781	-0.121962	-0.000216468	-0.0581003	-0.00193175	-0.075793	-0.04042	-0.0369467
ST3GAL1	grey	-0.0857641	0.0453945	0.0659173	-0.143779	-0.147006	0.0234325	0.171148	0.2947	0.0344674	-0.0771617	-0.0358835	-0.0165744	-0.040454	-0.280405	-0.0818979
PLAA	cyan	0.0840863	-0.0290772	-0.0693744	0.0507976	0.117031	0.308307	0.11983	0.138526	0.103827	0.0720766	0.0436169	0.0376213	0.0450345	0.100978	0.203984
EHD4	brown	-0.0680675	0.311351	0.331206	-0.0692957	-0.153806	-0.123684	-0.142616	-0.301702	-0.225224	-0.354835	-0.272068	-0.242555	-0.319313	-0.231527	-0.441728
SEC11C	tan	0.581363	0.136028	-0.0722811	0.0768735	0.0410103	0.0524571	-0.0173116	-0.105465	0.120916	-0.0318901	-0.0891347	-0.0470854	0.0097814	0.412546	0.112604
CAPN2	grey	-0.0528226	0.14142	0.21659	0.0588045	-0.0298943	-0.182796	-0.254741	-0.349703	-0.132603	-0.131572	-0.268964	-0.196242	-0.186172	-0.276682	-0.43718
KRCC1	turquoise	0.0614708	-0.00553246	-0.125288	0.144432	-0.0996595	-0.0425875	-0.0280243	0.144364	0.018768	-0.238911	-0.202954	-0.0244973	0.14239	0.382518	-0.0377023
RRP7A	grey	-0.0945476	-0.273002	-0.237925	0.0486841	0.0202104	0.0428093	-0.00332239	0.0590881	0.0576079	0.0832211	0.233977	0.105078	0.0732292	0.0920314	0.016927
EIF6	grey	-0.108649	-0.258912	-0.269105	0.204289	0.043517	-0.0188311	-0.106643	-0.145073	0.0412723	-0.104435	0.103268	-0.00963631	-0.0695535	0.238021	-0.230468
TCEA3	grey	0.179967	-0.108115	-0.269847	-0.0192421	0.0720879	0.0961984	0.0781412	0.0244308	0.145058	0.276322	0.132908	-0.0233869	0.207829	0.106817	0.150379
ATXN7L3B	blue	0.278932	-0.0936897	-0.210733	0.0740671	0.168322	0.0829933	0.200084	0.232622	0.0964459	0.426057	0.11756	0.171281	0.348827	0.125409	0.592949
GATM	grey	0.0282141	0.0168831	-0.064803	-0.0243765	0.0544332	0.0241438	-0.0754999	-0.00909665	0.0773714	0.0167033	0.0451015	-0.0285472	0.0955948	0.119838	0.12462
LONP2	grey	0.0625032	-0.113099	-0.0390343	0.0888009	-0.00897131	0.0219253	0.0469795	0.219179	0.018586	0.0746241	-0.0437878	-0.0437366	0.000425279	-0.182048	0.0920743
PYCRL	grey	-0.0226724	-0.250429	-0.294788	0.154285	0.133498	0.0593196	-0.0350397	-0.0149098	0.0555138	0.0469966	0.177054	0.130367	0.0666484	0.281394	0.112002
SEC24B	grey	0.0662081	0.0463992	0.104871	0.0880357	0.134974	-0.0889612	-0.0360214	-0.0105698	-0.183106	0.185363	-0.117116	-0.0115214	0.0858929	-0.183576	0.236622
AMD1	turquoise	-0.0259728	-0.136299	-0.255962	0.228363	0.0577037	0.0125668	-0.0271974	0.0648164	-0.0170004	-0.120403	-0.0624818	0.0670965	0.2179	0.356421	0.130756
VPS26B	grey	0.0718571	-0.0774203	-0.0657844	0.0701555	0.0637775	-0.0164312	0.00653587	0.0435882	0.0680788	0.200303	0.0942342	0.012592	0.164047	-0.106244	0.189127
LAP3	brown	0.0379248	0.725266	0.239481	-0.100828	-0.0637994	0.0661498	-0.0491249	-0.27571	-0.144558	-0.110832	-0.191974	-0.0795221	-0.181758	-0.0234258	-0.0375513
SFRP2	yellow	-0.017097	0.333009	0.709904	-0.152905	-0.164974	-0.118921	-0.201308	-0.262438	-0.1463	-0.29839	-0.25883	-0.214178	-0.22232	-0.274158	-0.276069
CELF1	blue	0.0296905	-0.107513	-0.0926174	0.039383	0.173736	0.0212405	0.248807	0.0474941	0.15532	0.696543	0.248302	0.115164	0.159902	-0.351784	0.330965
TEX261	grey	0.0521027	-0.155227	-0.117692	0.0477306	0.202005	0.0985267	0.139528	0.272717	0.135781	0.246315	0.152083	0.155189	0.154979	-0.085277	0.378467
DPH7	black	0.125694	-0.0731701	-0.301393	-0.0330679	-0.0607045	0.17734	0.610125	0.137444	0.174651	0.486234	0.394334	0.147525	0.112363	0.110301	0.166241
PPM1H	grey	0.161846	-0.0245058	-0.17487	-0.0113993	0.0701967	0.100906	0.0969152	0.15531	0.208877	0.293866	0.183631	0.0374452	0.120607	0.0177431	0.377909
KDM5D	brown	0.0117763	0.213126	0.112186	-0.0371863	0.0267835	-0.00833324	-0.0381251	-0.14621	0.0665638	0.209525	0.0426257	-0.0191933	-0.0406131	-0.181323	-0.0443333
TSTA3	grey	-0.027557	-0.0024145	-0.0508052	0.0611334	0.100947	-0.0617836	-0.286824	-0.445955	-0.110194	-0.139769	-0.0640224	-0.0572706	-0.112575	0.141983	-0.361452
MED16	red	0.0860734	-0.0392393	-0.0304065	0.0364478	0.133795	0.0774323	0.0606276	-0.06893	0.0113803	0.307868	0.530923	-0.00838498	0.0229672	-0.262826	0.145457
ACTR1B	grey	0.285918	-0.04586	-0.179836	0.0947302	0.125385	0.122662	0.144761	0.0966305	0.116288	0.0859879	0.0191103	0.109543	0.157035	0.270335	0.217227
TSN	grey	0.0676463	-0.201021	-0.275798	0.167226	0.16352	0.26634	0.224245	0.272202	0.041225	0.140436	0.0680234	0.188102	0.203761	0.367359	0.465818
SMDT1	turquoise	0.292102	-0.0362873	-0.242943	0.100646	-0.0378871	0.0141493	-0.134117	-0.0162955	0.0595001	-0.241162	-0.131015	-0.0518334	0.147967	0.613689	-0.050471
TCF12	yellow	0.101148	0.092321	0.334677	-0.0753456	0.187265	-0.00734407	0.0735595	0.0240427	-0.0191251	0.228567	-0.00585856	0.0423571	0.124839	-0.139175	0.423185
UQCRC2	turquoise	0.081156	-0.115121	-0.336079	0.21493	-0.039983	0.0621497	-0.00756529	0.0617732	-0.0701904	-0.158035	-0.152446	0.132017	0.115726	0.541383	0.116556
DEDD2	grey	0.0809558	0.0172405	-0.114696	-0.152224	-0.0763902	0.082028	0.055286	0.0220559	0.265707	0.00167496	0.121617	-0.0029314	-0.0534196	0.0883212	-0.10527
FEN1	blue	-0.0658266	-0.252083	-0.352926	0.227929	0.130205	0.233035	0.427248	0.227879	0.217058	0.418047	0.398697	0.219432	0.16675	0.0990917	0.455254
ZDHHC8	blue	-0.0313497	-0.154389	0.0266339	-0.0264389	0.105066	-0.0260987	0.0401252	-0.0442238	0.017401	0.216701	0.152016	-0.0458315	-0.0737501	-0.191389	-0.0776112
SRRM3	brown	-0.00703682	-0.318141	-0.100959	0.000800498	-0.0710849	0.0135779	0.205503	0.286463	0.040918	-0.00374249	0.113808	0.0342313	0.183343	-0.0450718	-0.0606984
ADAM19	brown	0.00612289	0.470463	0.540006	-0.190673	-0.0658092	-0.0914735	-0.172033	-0.338078	-0.0811859	-0.0586962	-0.109171	-0.121452	-0.22132	-0.297338	-0.197434
SGSH	blue	0.0867534	0.139985	-0.10014	0.00354609	-0.044238	0.00130186	0.0388757	0.0478739	0.172113	0.308223	0.174199	-0.126794	-0.0483035	-0.178604	0.0372014
FOXN3	pink	-0.0223258	-0.070327	0.0813646	0.456361	0.0332196	0.0630182	0.0150576	0.169622	-0.0185888	0.233039	0.0580186	-0.0425985	0.104333	-0.311538	0.294429
INSR	grey	0.114719	0.0917846	0.149918	-0.129668	0.0493228	0.117516	0.0757741	0.147107	0.0575828	0.271469	0.259834	0.0134307	0.140523	-0.276811	0.324899
ZMYM3	blue	0.222019	-0.0335625	-0.0497138	0.0654283	0.214639	0.0764718	0.182353	0.0683315	0.188811	0.694478	0.241142	0.152442	0.248754	-0.18637	0.577617
OBSL1	blue	0.289004	-0.0154164	0.094904	-0.034006	0.150753	-0.0323789	0.0930257	-0.125432	0.0786993	0.397241	0.0294441	-0.00198278	0.0748555	-0.109545	0.1395
CADM1	grey	0.485233	0.304066	0.219524	-0.020373	0.097429	0.0245209	-0.00992544	-0.172999	0.0103276	0.0952855	-0.044282	-0.0973893	-0.064841	0.068794	0.227073
ORMDL2	turquoise	-0.0355727	-0.0881465	-0.231436	0.170032	-0.117493	0.0173186	-0.12343	0.000779028	0.0171341	-0.472153	-0.18941	0.0458828	-0.0504218	0.531942	-0.244188
SERF2	turquoise	0.0197649	-0.0363319	-0.236062	-0.0227616	-0.00525398	-0.0841843	-0.224609	-0.182789	-0.00308753	-0.239007	-0.0901031	-0.0903159	-0.00522755	0.556215	-0.25183
NUDT22	grey	0.0618078	-0.00677326	-0.121928	0.196077	0.0151329	0.00212188	-0.0512177	-0.215439	0.0659127	-0.0265098	0.12146	-0.156075	-0.124991	0.129053	-0.236896
SMC1A	blue	0.0423114	-0.085487	-0.0629322	0.0329731	0.330042	0.127027	0.277392	0.139521	0.0427944	0.527473	0.277241	0.188325	0.267074	-0.187934	0.559942
KCTD5	grey	-0.103053	-0.146544	-0.138555	0.0704358	-0.0645027	-0.0415465	0.146811	0.0274423	0.0329314	0.063436	0.0988704	-0.00150598	-0.0391594	-0.161987	-0.119424
AP4M1	blue	0.230731	-0.0349498	-0.0150528	-0.0560363	0.139904	-0.0481372	0.00351434	-0.185216	0.0626864	0.31113	0.115265	0.0994691	0.0762554	0.219448	0.181442
ACAT1	turquoise	0.282328	0.0805147	-0.182312	0.016875	0.0180121	0.101342	0.0618647	0.19337	0.0752552	0.00223144	-0.0833171	0.0575965	0.0618891	0.345782	0.305311
PEX19	turquoise	0.354611	-0.0964613	-0.196089	0.111307	0.111481	0.177229	0.1248	0.185867	0.00134313	0.0775032	-0.0814896	0.123205	0.270441	0.501391	0.356282
PCSK1N	grey	0.553133	0.0187942	-0.0571664	0.121371	0.0490166	0.0327659	0.0967141	-0.0420097	0.0340645	0.11917	0.0226357	-0.0497635	0.0181813	0.199341	0.155153
FYTTD1	green	-0.0772899	-0.28058	-0.22031	0.0742556	0.0660281	0.129631	0.165314	0.462293	0.0334735	-0.060902	0.000162023	0.101332	0.375899	0.229129	0.30736
PFDN2	turquoise	-0.0615694	-0.252143	-0.240078	-0.0140913	-0.029986	0.0788813	0.0964991	0.0522836	0.0972552	0.102078	0.214578	0.192382	0.0822756	0.218905	-0.0294187
MTMR12	salmon	0.0516972	-0.113329	-0.0278131	0.027044	0.768921	0.0423207	-0.0501258	0.0207695	0.0397493	0.200257	0.0617432	0.12163	0.132424	-0.0129414	0.386003
PRUNE	turquoise	0.15563	-0.139889	-0.210822	0.118227	0.166721	0.138332	0.126783	0.181575	0.0848562	0.275579	0.074161	0.165571	0.352724	0.333359	0.433756
AHCYL1	grey	0.100388	0.068811	0.0187011	-0.0429726	0.168727	-0.06916	0.016035	0.133755	-0.118683	0.118902	-0.0686502	0.0404926	0.130074	-0.0813254	0.253365
DHRS7B	turquoise	0.0736615	0.019833	-0.118144	0.0623455	-0.106686	-0.0586109	-0.0186535	-0.035964	-0.0593472	-0.269797	0.0103509	0.0446526	-0.147884	0.299244	-0.109658
CMTR2	grey	0.130802	0.0970246	-0.00687841	0.153261	0.0705425	0.0498489	-0.0560025	0.111038	0.026265	0.00614023	-0.270581	-0.0497798	0.139308	0.207729	0.144238
ARFGEF2	grey	0.0669317	0.0734536	0.0654222	0.0985734	0.18459	-0.0349075	-0.0246821	-0.0510766	-0.102076	0.370691	-0.0621849	0.00872179	0.117334	-0.247263	0.327911
HOOK1	grey	0.158847	-0.117079	-0.0845865	0.226859	0.279372	-0.0519554	-0.159463	-0.10736	0.0493009	0.274119	0.0524106	-0.00612843	0.0516163	0.00418473	0.240524
VMO1	grey	0.0418226	0.238856	0.0600644	-0.0262998	-0.048703	-0.0780975	-0.154926	-0.188783	-0.0187542	-0.114199	-0.078813	-0.0199627	-0.131715	0.0314315	-0.178
SLC25A36	magenta	-0.000299839	-0.249898	-0.29484	0.0187498	0.046824	0.193129	0.239043	0.49796	0.260319	0.320038	0.156943	0.11613	0.654556	0.139597	0.401565
DNAJB6	grey	-0.112014	-0.105432	0.0282218	-0.0746879	-0.0876046	-0.113761	0.0280667	0.0748869	0.0435543	-0.103983	-0.0638851	-0.0330248	0.0122662	-0.0513241	-0.142962
TMEM63A	blue	0.152589	0.293844	0.0470595	-0.135591	0.0697208	-0.00801428	0.0910682	-0.172311	0.0384126	0.489937	0.105286	-0.128907	-0.0215997	-0.19201	0.112869
PARP10	grey	0.0338763	0.338973	0.00617883	0.012051	-0.111866	0.01267	0.0109904	-0.227234	-0.0467265	0.294062	0.210673	-0.0416299	-0.0961586	-0.184191	-0.0697175
AHCTF1	blue	-0.133083	-0.311037	-0.228757	-0.0649377	0.0962847	0.175883	0.283295	0.449633	0.129635	0.445193	0.304808	0.23242	0.264702	-0.127861	0.473324
CSNK2B	turquoise	0.0613543	-0.0721238	-0.191237	0.0542643	0.120196	-0.0221271	-0.125631	-0.250822	0.124941	0.117464	0.14762	0.0473661	0.0622021	0.297481	-0.0492764
CDK2	blue	0.0176283	-0.156931	-0.293967	0.0910493	0.212306	0.196979	0.292781	0.160817	0.176482	0.504294	0.347473	0.311391	0.31682	0.267329	0.543468
CTSV	grey	-0.100367	-0.242071	-0.0413558	0.119073	0.0355775	-0.0079504	0.147938	0.0763119	0.0301561	-0.00966497	-0.0178703	0.0567945	-0.00456293	-0.0615201	-0.0840119
INSIG1	grey	-0.0421986	-0.170193	-0.165775	0.0595723	-0.0167192	0.125957	0.20905	0.368391	0.0132432	0.0550187	0.144952	0.115117	0.139702	0.0915231	0.250633
NDRG2	grey	0.0817423	-0.0402982	-0.0995579	0.159721	-0.106764	-0.0822914	-0.059351	-0.0136693	-0.0159948	-0.0513003	-0.0152994	-0.133948	0.114578	0.0658646	-0.0918793
NFX1	cyan	0.0179258	-0.0496536	-0.107343	0.12865	0.0879774	0.758482	0.209405	0.195189	0.102313	0.303323	0.207387	0.0642666	0.101881	-0.115113	0.307565
TCEB1	turquoise	-0.00860071	-0.0945113	-0.239074	0.15223	0.130327	-0.00378099	-0.147122	-0.160037	-0.0186597	-0.245206	-0.137854	0.0681851	0.0186182	0.570414	-0.0883728
GINS3	grey	-0.152777	-0.310906	-0.318861	0.214051	0.00229509	0.255581	0.323434	0.454379	0.0713678	0.0567258	0.26285	0.107827	0.198811	0.199133	0.236061
DNA2	blue	0.0466211	-0.157657	-0.297979	0.223808	0.215444	0.202383	0.204255	0.138965	0.212739	0.494521	0.234867	0.241897	0.274793	0.302524	0.551863
PTRH2	yellow	-0.092239	-0.303956	-0.513512	0.0860917	0.00574505	0.210455	0.168261	0.313421	0.166042	0.203967	0.227085	0.234394	0.255532	0.433294	0.304457
NPTXR	grey	0.133781	-0.0679682	0.145655	-0.0532811	0.215719	-0.0591972	0.00202129	-0.0203869	0.0632246	0.200927	0.0450713	0.0942366	0.0714252	-0.122562	0.121981
RFK	turquoise	0.427135	0.143626	-0.052257	0.0947851	0.00670192	0.0689316	0.107718	-0.025381	-0.0589537	-0.105971	-0.167327	-0.00894892	0.0261973	0.472232	0.168045
GULP1	green	0.0455971	-0.0282303	-0.144416	0.0500207	-0.00686497	0.113803	0.0795803	0.272309	-0.00782229	-0.147133	-0.0685117	0.0244238	0.0802915	0.247562	0.156239
ARNTL2	greenyellow	-0.190536	-0.155365	-0.0459188	0.0458062	-0.08643	-0.0539859	0.0446478	0.194226	-0.106053	-0.230303	-0.13266	0.395526	-0.0811941	-0.00262112	-0.128893
RPS17	turquoise	-0.148875	-0.255252	-0.377797	-0.060541	-0.070073	0.100358	0.0890816	0.160463	0.0671302	-0.0677522	0.0921945	0.177054	0.0322554	0.428435	0.0259791
TMED3	turquoise	0.0547335	-0.11873	-0.136839	-0.0633239	0.014142	-0.0281978	-0.189243	-0.0664006	-0.00162411	-0.363659	-0.161072	0.0466884	0.00899907	0.480479	-0.232288
IFT46	turquoise	0.293988	-0.0272914	-0.137036	0.240348	0.0840761	0.000303737	-0.187431	-0.019703	0.0697887	-0.156578	-0.171962	0.00613912	0.145361	0.517558	0.14031
PTPN11	grey	-0.0356268	-0.115375	-0.00799888	0.0465907	0.187448	0.0646798	0.122566	0.17545	-0.0146359	0.272465	0.152712	0.076079	0.00426383	-0.19062	0.360493
SLC50A1	turquoise	-0.0147999	-0.115633	-0.337975	0.138667	-0.0453711	0.09275	-0.0935722	0.190442	0.114733	-0.186661	-0.105958	0.0873011	0.18404	0.572067	0.0116002
NUDCD1	turquoise	0.00930895	-0.0945132	-0.21191	0.251875	0.191518	0.149597	0.0163094	0.0124927	0.019517	-0.0541572	-0.0538021	0.214545	0.0737774	0.490381	0.258092
CS	grey	-0.0324886	-0.153852	-0.311058	0.02474	0.109434	0.145961	0.173541	0.19596	0.003499	0.254475	0.301512	0.224623	0.0715109	0.0190256	0.465939
ZNF12	grey	0.00203538	-0.186127	-0.0746047	0.126032	0.0910841	0.0523689	0.183504	0.254439	0.0527034	0.281164	0.0290807	0.147787	0.283566	0.00450998	0.329637
PJA2	grey	0.266179	0.263387	0.321688	0.116347	-0.0700221	-0.0451792	-0.135243	-0.0554212	-0.172365	-0.142578	-0.437802	-0.167105	-0.019505	-0.110161	0.0591016
B3GALTL	green	-0.0397033	-0.141971	0.0339955	0.00135518	0.0939964	0.0772938	0.0860505	0.286699	0.149045	0.0183289	0.0273114	0.0100187	0.241486	0.104711	0.185727
RAD1	salmon	0.112458	-0.11556	-0.0765973	0.0317052	0.833165	0.119322	-0.0414251	0.0113075	0.118542	0.0760226	-0.00464071	0.0937633	0.219452	0.322305	0.295661
SLC22A23	grey	-0.114445	-0.24435	0.0886401	0.0763641	0.123095	-0.148057	-0.131912	-0.0859136	-0.0257358	0.115686	0.0130564	0.00351167	0.0728685	-0.343402	-0.10286
FAM91A1	grey	-0.128255	-0.163851	-0.0567957	0.232779	0.250068	0.0293293	-0.0831804	0.0163626	-0.0315242	-0.0391202	-0.0886625	0.149946	0.0428202	0.0336553	0.0766296
UQCRH	turquoise	-0.0707895	-0.26185	-0.438828	0.0169961	0.139911	-0.0225172	-0.107539	-0.0776729	0.0386241	-0.0502814	0.0401653	0.0791131	0.189845	0.594472	0.0273989
USP39	green	-0.0337173	-0.307876	-0.40936	0.143854	0.138397	0.284841	0.271864	0.444908	0.151266	0.159233	0.290659	0.368248	0.24848	0.308527	0.537215
GZMH	brown	0.0265021	0.532082	0.0274167	-0.14378	-0.120061	0.0582987	0.0321841	-0.143304	-0.00944061	-0.0806913	-0.0173496	0.000827732	-0.107514	0.198906	-0.0671657
FMO3	grey	-0.0250069	-0.0264949	-0.061377	0.0265546	0.120982	-0.074453	-0.192377	-0.0868488	0.0378335	-0.0307609	-0.0192583	-0.0124988	0.0409981	0.0357952	-0.017993
FAAH	blue	0.380813	-0.00134104	-0.129364	0.0402253	0.136888	-0.0421551	-0.0976095	-0.269319	0.0973383	0.343367	0.0981884	-0.0423722	-0.035441	0.0402832	0.0728675
PPIL2	blue	-0.00657501	-0.144441	-0.128714	0.124661	0.0955672	0.105584	0.0915212	0.0824892	0.19113	0.401916	0.317519	-0.0383407	0.0848818	-0.181015	0.162348
ZNF211	blue	0.105157	0.177419	0.172754	0.123202	0.170903	-0.0851792	-0.137872	-0.354317	0.0764806	0.358538	0.0413817	-0.116939	-0.0392234	-0.289645	-0.0165058
COMMD2	turquoise	-0.0151796	-0.172047	-0.242955	0.0430149	0.087658	0.130216	0.012272	0.234607	0.0373003	-0.16637	-0.0956951	0.0854048	0.424899	0.659232	0.206189
NAGA	grey	0.000208428	0.177611	0.250073	0.038362	0.0683675	-0.0115612	-0.138694	-0.0203511	-0.0481865	-0.0933338	-0.0521814	0.0610943	-0.101082	-0.155616	0.0603723
LMNB2	red	-0.17127	-0.305389	-0.162497	0.070815	0.135142	0.159931	0.385251	0.210282	0.0139499	0.395895	0.695657	0.262745	0.11534	-0.254181	0.352436
PLCH2	grey	-0.0498092	-0.0529026	0.106998	-0.0391006	0.0659363	-0.158859	-0.163245	-0.252079	-0.01992	0.128201	0.0564427	-0.0725821	-0.0590138	-0.296997	-0.273449
ARL3	turquoise	0.413169	0.153129	0.143566	-0.0953325	0.171114	-0.0505069	-0.215426	-0.276684	-0.00746018	-0.10512	-0.235016	-0.0277881	0.0302481	0.443023	0.0331552
SUPV3L1	yellow	-0.000857716	-0.185897	-0.309811	0.11675	0.134529	0.167033	0.176273	0.212183	0.0585972	0.203742	0.139129	0.171914	0.163984	0.223509	0.35294
FBXL19	blue	-0.0680161	-0.277344	-0.174153	0.0987077	0.061332	0.0155842	0.161856	0.0302006	0.131159	0.561945	0.454339	0.0331421	0.0262136	-0.287477	0.197963
NDUFA11	red	0.0681281	-0.096013	-0.315798	0.00757049	-0.0170624	0.108405	0.0333948	0.0198558	0.0488737	-0.156418	0.351522	0.00435205	0.107344	0.631921	-0.0633523
CCT8	grey	0.0297069	-0.107764	-0.177057	0.10903	0.0971946	0.0767827	0.0656868	0.0201767	0.031835	0.0606928	0.0619095	0.134537	0.0410497	0.251304	0.246065
RGL2	blue	0.225029	0.091999	-0.0287564	0.0135712	0.0613728	-0.0693977	-0.0733877	-0.260396	0.0558972	0.415549	0.0395704	-0.0522757	0.0490262	-0.027468	-0.0092294
TIA1	blue	0.257106	-0.0215331	-0.168984	0.120154	0.238766	0.0771724	0.0312599	-0.0468975	0.111599	0.453582	0.102215	0.119326	0.309297	0.392089	0.376046
GPX2	green	-0.147182	-0.407354	-0.416262	0.225773	-0.179689	0.159657	0.393224	0.72331	0.0504881	-0.0860931	0.112269	0.0480077	0.10242	0.149296	0.159202
SUDS3	grey	0.0896381	-0.208364	-0.318197	0.0873945	0.155235	0.153328	0.296543	0.246701	0.128212	0.454476	0.311187	0.192322	0.269464	0.0371629	0.510021
NDUFC1	turquoise	0.152455	-0.131011	-0.309463	0.180232	0.0241324	-0.0751566	-0.0867769	-0.0657952	0.0161526	-0.0383937	0.0329971	-0.0277222	0.0370655	0.424226	-0.0561227
TNFAIP8	brown	-0.115563	0.436478	0.0873851	-0.151017	-0.182461	-0.0822371	-0.0660609	-0.221447	-0.135056	-0.0955873	-0.1036	-0.0423772	-0.0667846	-0.0431852	-0.208825
AIM1L	grey	-0.169617	-0.176794	-0.0472903	-0.0150412	-0.111962	-0.181333	-0.0772317	-0.166232	-0.0637074	-0.081941	-0.00458394	-0.18816	-0.0311243	-0.253688	-0.455822
SUN2	turquoise	-0.0221921	0.0265304	0.201382	-0.224737	0.100061	-0.0647124	0.12298	0.0653521	0.0161482	0.192652	0.103501	-0.0145474	-0.0019235	-0.48267	-0.0589286
SLC35A2	grey	0.00231016	-0.114075	-0.1518	-0.0418388	0.134096	0.0355532	-0.0748574	-0.0179184	0.0693757	0.0321798	0.0272146	0.0990075	0.132468	0.111838	0.0375984
CBX6	grey	0.0903449	-0.144834	0.0288845	0.0235925	0.15266	-0.0502596	0.105635	0.218474	-0.000100405	0.116762	0.0926055	0.0414667	0.0825205	-0.268227	0.180918
FRG1	turquoise	0.224726	0.165824	-0.0888827	0.0591499	0.0453977	0.0149452	-0.00163776	-0.0815586	0.0229855	-0.000562033	-0.00487744	0.0675061	0.0770092	0.424671	0.174019
MYC	brown	-0.193829	-0.299849	-0.287122	0.146055	-0.0506127	0.0347977	0.16296	0.242116	-0.0305944	0.0443633	0.240985	0.10357	0.00958018	-0.0120597	0.132177
MAP3K11	turquoise	-0.0260836	0.0938159	0.00808499	0.0343789	0.0157894	-0.125566	-0.0280715	-0.329652	0.0283787	0.282222	0.269351	-0.0951451	-0.129028	-0.361804	-0.126883
KRT80	grey	0.0152314	0.0298414	-0.00520961	0.05356	-0.0849579	-0.0650785	0.0258701	-0.0498137	-0.00925828	-0.043297	-0.0933199	-0.0762037	-0.0417719	-0.0469762	-0.0886572
RCC2	blue	-0.0028441	-0.117423	-0.0667214	-0.0145841	0.27003	-0.0115756	0.0810901	-0.116076	0.0670882	0.525627	0.365429	0.0947626	0.198267	-0.150127	0.360849
TRAPPC6B	pink	0.149585	-0.0317758	-0.0732076	0.618162	-0.00230575	-0.00979029	-0.0816429	-0.0895467	0.069666	0.0375188	-0.129481	-0.0412749	-0.0167737	0.177868	0.0102735
GAR1	grey	-0.0546528	-0.17345	-0.200617	0.136475	0.147317	0.0618418	0.0487369	-0.0604495	0.0693167	0.350982	0.25046	0.0402125	0.00961822	-0.0573605	0.127794
LAMA4	yellow	0.0710257	0.436738	0.869985	-0.120822	-0.0403678	-0.112431	-0.236476	-0.342714	-0.179854	-0.117228	-0.246226	-0.19844	-0.29473	-0.410592	-0.180055
DHTKD1	blue	0.136137	-0.031943	-0.127767	0.0399445	0.164609	0.0652473	0.141486	-0.0643317	0.202192	0.497721	0.224714	0.151938	0.0607803	-0.0301762	0.461849
CD3D	brown	0.0547726	0.709319	0.100074	-0.129956	-0.152323	-0.00661121	-0.0304652	-0.24625	-0.0457955	-0.119028	-0.110155	-0.120001	-0.153887	0.196652	-0.128262
PSMG2	turquoise	0.0812991	-0.0789466	-0.345106	0.172616	-0.0633031	0.164937	0.140665	0.132302	0.136809	0.0143646	0.172048	0.0991107	0.0802539	0.396385	0.156083
ZNF784	grey	0.0315902	-0.0141882	-0.0612557	0.0753538	-0.0111084	-0.0359912	-0.0806285	-0.0697225	0.0321586	0.142379	0.104505	-0.0246603	0.0855348	-0.0479626	0.0459323
SPATS2	grey	0.172006	0.133319	0.00816251	-0.0247432	0.158852	0.00155865	0.0790991	-0.00793041	0.077874	0.240247	0.0250833	0.201354	0.0807826	0.168193	0.361595
TDRP	grey	0.118877	0.0469492	0.0663284	-0.145632	-0.0564381	0.0296319	0.183891	0.0769314	-0.0315662	0.195916	0.184589	0.0126099	0.0281022	-0.096219	0.218918
RFTN1	brown	0.10015	0.664623	0.378414	-0.249508	-0.0583854	-0.0426029	-0.11372	-0.338769	-0.103918	0.00022143	0.0242202	-0.167224	-0.16898	-0.206628	-0.0744553
MAP3K8	brown	0.0219663	0.402282	0.0701608	-0.0208846	-0.150542	-0.0951169	-0.137823	-0.214145	-0.106657	-0.114793	-0.168515	-0.177843	-0.113792	0.0723498	-0.211489
PTP4A1	grey	-0.0274149	0.0514842	-0.0741889	0.0553555	-0.00610051	0.0400678	-0.0337759	0.0523335	0.00663484	-0.166197	-0.215677	-0.00589499	0.00865389	0.183592	0.0121038
TMEM237	grey	-0.055409	-0.267468	-0.119331	0.141727	0.190079	0.0469751	0.0975183	0.158283	-0.0206598	0.0796257	0.0272453	0.128206	0.123638	0.187328	0.286225
SOX15	brown	-0.233342	-0.452169	-0.261083	0.197282	-0.103577	0.00370773	0.167737	0.156345	-0.0610302	-0.0529863	0.17142	0.0340076	-0.0433618	-0.0461987	-0.174733
CDH5	brown	0.142066	0.674597	0.424077	-0.161179	-0.0995697	-0.0833941	-0.179662	-0.300077	-0.123438	-0.0638948	-0.195305	-0.265762	-0.242452	-0.319692	-0.138472
MCCC1	green	0.0135763	-0.145314	-0.182053	0.0451654	0.0208947	0.05235	0.163113	0.333274	0.118735	0.140913	0.122696	0.0883467	0.0645453	0.0199148	0.268279
PRPF4	black	-0.061815	-0.277351	-0.322018	0.0858979	-0.0598255	0.310619	0.736221	0.590316	0.048597	0.0886947	0.259342	0.137081	0.186231	0.116904	0.360231
SH3D19	brown	0.00689502	0.17113	0.269152	0.124066	-0.0826809	-0.149031	-0.139811	-0.0313286	-0.155262	-0.0986471	-0.279351	-0.223014	-0.127994	-0.300615	-0.03078
GATS	grey	0.339605	-0.0192487	-0.139293	-0.0988934	0.0583607	0.070483	0.254705	0.254981	0.201377	0.334799	0.110342	0.0798944	0.176148	0.0733524	0.361585
CDC73	blue	0.0233839	-0.138451	-0.0799526	0.22557	0.187777	0.07611	0.0747011	0.197635	-0.066004	0.0422301	-0.159821	0.120749	0.244082	0.187379	0.386128
FPGT	turquoise	0.117986	-0.0277822	-0.170664	0.159589	0.13877	0.0286168	-0.142389	0.0671606	-0.0426635	-0.206459	-0.260761	-0.00889886	0.28521	0.630313	0.108822
YRDC	grey	0.0937705	-0.10324	-0.116376	0.0349917	0.164862	0.0632555	0.018727	-0.0554463	-0.0540819	0.0973918	-0.0206683	0.024121	0.0797393	0.232307	0.188184
TET3	blue	-0.0882735	-0.354931	-0.206325	0.0693442	0.0719961	0.118696	0.323799	0.389622	0.167975	0.584038	0.359992	0.202473	0.344187	-0.320125	0.509256
CCT7	grey	-0.0399868	-0.328214	-0.395969	0.072962	0.0533869	0.246273	0.292002	0.389691	0.067497	0.0677834	0.209529	0.374799	0.156062	0.385418	0.397867
CCDC120	blue	0.0550803	-0.109265	-0.121021	0.0517481	-0.0495784	-0.0977347	0.124322	-0.0748587	0.0520469	0.315705	0.146433	-0.0529297	0.0225573	-0.241767	-0.0541204
ZBTB17	blue	0.0649711	0.0992745	0.142678	-0.0421396	0.222685	-0.137352	-0.114824	-0.421439	0.0945881	0.473385	0.267548	-0.134033	-0.039359	-0.290718	-0.0952043
AQP4	brown	0.113202	0.516338	0.18885	-0.0529137	-0.0816762	-0.0725078	-0.139827	-0.221996	-0.0870703	-0.131287	-0.207793	-0.210869	-0.177612	-0.129109	-0.145949
APBB1	tan	0.620683	0.308706	0.25173	-0.032204	0.0420092	0.0714154	0.13732	-0.0449056	0.0387414	0.305032	-0.0206143	-0.0783104	-0.0158976	-0.0800477	0.284267
RPS19BP1	turquoise	0.0108394	-0.184864	-0.257362	0.0698117	0.0803708	-0.024371	-0.140019	-0.0383479	0.131062	-0.0475493	0.18388	-0.0202086	0.00169923	0.328931	-0.0707645
DHX34	blue	-0.0506838	-0.249492	-0.250674	-0.00245365	0.205606	0.0932121	0.121412	0.135332	0.258629	0.602179	0.42679	0.128213	0.18162	-0.172329	0.309718
SPINK5	grey	-0.0498463	-0.0823111	-0.0743446	0.0556402	0.0632095	-0.0240141	-0.0671975	-0.0916938	-0.0383346	0.0245845	-0.000491948	-0.11899	-0.0523958	-0.123221	-0.103479
PLXNA1	turquoise	-0.0780268	0.00538568	0.253015	-0.2137	0.126296	-0.124374	-0.0498392	-0.164426	0.00136777	0.22403	0.0665867	0.0235016	0.250942	-0.432226	-0.0905546
SKIV2L2	grey	0.134762	0.0620928	-0.0912472	0.0974032	0.12825	0.0967527	0.0505179	-0.0890668	-0.0313965	0.158423	-0.0301452	-0.00632848	0.0908292	0.108193	0.227913
XRCC6	brown	-0.113531	-0.333061	-0.239629	0.134989	0.179098	0.10793	0.00664091	0.29445	0.012103	-0.107139	0.0275498	0.223538	0.157461	0.2652	0.280652
GPT2	grey	0.0276443	-0.265556	-0.30513	0.136175	0.0465403	0.0839195	0.174222	0.28257	0.140616	0.219495	0.157119	0.0826875	0.0796739	0.103955	0.266685
TXNDC5	brown	0.0360395	0.401055	0.405687	-0.156845	0.0236231	-0.0248575	-0.0800677	-0.138555	-0.00863215	-0.051791	-0.088645	-0.112795	-0.0609915	-0.182847	0.02836
DCBLD1	yellow	-0.0569049	0.147808	0.363539	0.0106441	-0.00300672	-0.154545	-0.281648	-0.359421	-0.153244	-0.259954	-0.267795	-0.123184	-0.222967	-0.126056	-0.459908
TMEM14C	turquoise	0.186115	0.0340986	-0.183373	0.111711	0.0123284	0.0197198	-0.133241	-0.0765813	0.0268226	-0.285602	-0.255108	0.0628236	0.0410223	0.722294	-0.0282623
TIMP2	yellow	0.0808452	0.453493	0.886507	-0.161845	-0.0928943	-0.0993162	-0.23255	-0.319628	-0.175392	-0.173463	-0.284121	-0.199201	-0.254454	-0.35612	-0.170453
XIAP	grey	0.00875104	0.00113627	0.0339263	0.10058	0.0770084	0.00150995	0.0942118	0.128216	-0.0703585	0.208212	-0.0326551	0.0518488	0.0712818	-0.258489	0.226217
PDCD10	green	-0.0918833	-0.306246	-0.394099	0.136676	-0.0291348	0.150174	0.124715	0.490983	0.131101	-0.22678	-0.0598379	0.16514	0.308353	0.572766	0.178813
FCGR3A	brown	0.0465113	0.719957	0.334316	-0.0843981	-0.142014	0.0411803	-0.0879448	-0.206204	-0.131891	-0.242013	-0.264504	-0.113973	-0.165388	0.0126713	-0.114979
ST14	grey	0.0102776	-0.0247997	-0.0214867	-0.076077	0.0591856	-0.147754	-0.119661	-0.206992	0.00782898	0.0227422	-0.0118801	-0.0719245	0.0125243	-0.0749228	-0.142055
KRTDAP	grey	-0.0669183	-0.0478386	-0.0336805	0.0673497	-0.10563	-0.0451827	-0.0166969	-0.0255928	0.00335428	-0.125463	-0.0558614	-0.10385	-0.100823	0.0576619	-0.166263
CNKSR1	blue	0.0592611	-0.0380621	-0.0444305	-0.0698887	0.119223	-0.152468	-0.126982	-0.353319	0.101336	0.35766	0.166956	-0.129584	-0.0416954	-0.241358	-0.201532
TXNRD3	magenta	0.0131788	-0.189576	-0.146093	0.0992297	0.0430439	0.0582619	0.0799556	0.241111	0.0402055	0.164668	-0.000793847	0.137852	0.607046	0.0858985	0.259663
REEP4	brown	-0.193777	-0.322149	-0.314549	0.106076	-0.132999	-0.0759982	0.202679	0.0981719	-0.0345237	0.0658202	0.261143	-0.0244685	0.0698996	-0.0951771	-0.22963
B9D2	grey	0.176598	0.200361	-0.0286079	-0.206327	0.0378238	-0.0621883	-0.165016	-0.300985	0.229163	0.0345537	0.08823	-0.076688	-0.00237722	0.163337	-0.112656
RPS21	turquoise	-0.051258	-0.0828543	-0.290492	0.0471738	-0.0205641	0.00625902	-0.140397	-0.151388	0.0222385	-0.18834	-0.0430815	0.0512633	0.00625452	0.669554	-0.125197
TRAF7	grey	-0.149365	-0.240138	-0.147114	0.0495746	-0.0385861	-0.0453261	0.117358	0.153343	-0.0147388	-0.0217518	0.0650214	0.0552975	0.106499	-0.134691	-0.0143554
TBC1D7	turquoise	0.000407665	-0.256346	-0.295729	0.103928	0.0964256	0.0650603	-0.0466861	0.167701	0.0929617	-0.0431026	0.0329912	0.0620679	0.252975	0.50408	0.152749
ITGB1BP1	turquoise	-0.0469945	-0.152303	-0.14633	0.171824	-0.0114705	0.0509172	-0.088397	0.0920077	0.00311833	-0.243888	-0.127092	0.0279812	0.0679937	0.496043	-0.0937478
PRPF38A	blue	0.181418	0.00549821	-0.151709	0.0435413	0.288967	0.0039781	0.0536101	-0.187965	0.0487818	0.448571	0.114481	0.0759339	0.213562	0.245194	0.38571
PHKG2	blue	0.0880918	-0.120831	-0.334934	0.106859	0.010731	0.0525667	0.118659	-0.0361107	0.208841	0.462461	0.318996	0.0540496	0.106552	0.146756	0.0817607
GPRC5B	grey	0.110243	0.0228526	0.0729967	0.00194801	0.214932	0.0396777	-0.0133948	-0.0563571	0.0465044	0.269937	0.10814	0.000831017	0.0490886	-0.0767835	0.356573
FRMD6	pink	-0.197247	-0.232081	0.209606	0.417189	0.0372241	-0.0650596	-0.0737621	-0.0654339	-0.193295	-0.166793	-0.0473905	-0.0352806	-0.092959	-0.19659	-0.132046
ATP13A2	turquoise	0.0529432	0.0335156	0.147558	0.0335406	0.216459	-0.0832116	-0.0942796	-0.235772	0.0254838	0.147406	0.153495	-0.120703	-0.140294	-0.32849	-0.10955
BTBD10	grey	-0.063692	-0.128099	-0.0546995	0.101495	-0.0265717	0.0184339	0.0235036	0.0626805	-0.0651207	-0.0967203	-0.0796459	0.0452121	0.0164605	0.0416561	-0.0598475
PSMC3	grey	-0.0341088	-0.16143	-0.198037	0.0992497	0.0923378	0.0571017	0.0867436	0.0168913	0.0180908	-0.0333224	0.145918	0.104926	-0.0198771	0.239444	0.0441417
RBBP8NL	grey	-0.0012305	-0.0834151	-0.0695145	0.030267	-0.0562447	-0.0284307	0.0892475	0.0214526	0.0377263	0.10846	0.0402015	-0.00467619	0.0530887	-0.0383338	-0.0107432
GPR161	blue	-0.00913482	-0.162782	0.0847502	-0.0809848	0.0546396	0.0786507	0.28553	0.232754	0.0251838	0.391338	0.15327	0.119734	0.153015	-0.197465	0.355958
MYL9	yellow	0.130615	0.326122	0.694852	-0.201981	-0.0416259	-0.158595	-0.318952	-0.389562	-0.101514	-0.212708	-0.273475	-0.207832	-0.268317	-0.209944	-0.332104
PHLDB2	grey	-0.138796	-0.228175	-0.0574508	0.0570224	-0.0818059	0.0148439	0.265902	0.325013	-0.0618525	0.0229544	0.0614344	0.115113	0.297172	-0.172355	0.035486
BAIAP2	grey	-0.127148	-0.245434	-0.173993	0.0113811	-0.109001	0.0338698	0.138423	0.147881	-0.00796789	-0.00126168	0.204621	-0.0388574	-0.16704	-0.216528	-0.171366
ITGAM	brown	0.0512207	0.563472	0.325693	-0.237659	-0.0729755	-0.0302415	-0.0977055	-0.251296	-0.106662	0.0350529	-0.0212959	-0.11675	-0.136311	-0.244037	-0.0302502
TES	grey	-0.0467032	0.073628	0.136461	0.00611492	0.0975432	-0.0798272	-0.00692675	-0.0389916	-0.0352808	-0.125951	-0.147758	-0.0672775	-0.107626	-0.038762	-0.0645617
SLC35G2	grey	0.185722	-0.056996	-0.0600176	0.0409108	0.0801842	0.0262397	-0.0489887	0.154102	0.187049	-0.100592	-0.2008	0.0608658	0.318308	0.279638	0.0659556
RAP1B	turquoise	-0.0311482	0.0930237	0.0153257	-0.00694344	-0.0479608	0.0162974	-0.0587973	0.124423	-0.0777344	-0.320334	-0.199137	0.0585321	0.0339102	0.315401	-0.0166672
MMP7	yellow	-0.00710497	0.223508	0.305315	-0.151746	-0.0434094	-0.119957	-0.23987	-0.262104	-0.101071	-0.211201	-0.19126	-0.0317158	-0.172672	-0.074996	-0.276587
GSTM2	green	-0.0458329	-0.229268	-0.273703	-0.0140949	-0.0511656	0.0756291	0.309964	0.509022	0.0538309	0.142152	0.0957802	-0.00024554	0.0617687	-0.00945713	0.167478
FAM192A	grey	0.117038	-0.120548	-0.293694	0.0336224	-0.0218067	0.14981	0.210949	0.26315	0.192047	0.197322	0.109607	0.0820274	0.101838	0.225371	0.168076
PAK1IP1	turquoise	-0.0302418	-0.310883	-0.345521	0.245272	0.307312	0.103756	-0.00915161	0.107697	0.112543	0.164367	0.126993	0.211623	0.249001	0.450134	0.359547
ADCK5	blue	-0.0139241	-0.206115	-0.199135	0.196106	0.145617	-0.021844	-0.0765113	-0.227684	0.0469325	0.279029	0.250999	0.0279256	-0.0370688	0.0125705	-0.158741
CRELD2	grey	-0.00400026	0.0352339	0.145542	-0.0676262	0.0313481	-0.0746255	-0.1967	-0.202386	0.00131091	-0.0453145	-0.0560774	-0.0787785	-0.122692	-0.124397	-0.288991
PLA2G3	grey	-0.0309979	-0.0379256	-0.0354599	-0.0629114	-0.00892643	0.0314737	0.130945	0.0777402	0.0261383	0.120818	0.248768	0.0268632	0.0758331	-0.0765861	0.166199
CDS1	grey	0.00041348	-0.112317	-0.140936	0.0336192	-0.0390179	-0.119992	0.0387157	0.0633655	-0.0734585	-0.0465727	-0.1539	-0.10171	-0.00608553	-0.139346	-0.0644406
ATG16L1	grey	0.110367	0.118812	-0.134118	0.192071	0.0280334	-0.0190595	0.0207184	-0.128994	0.0539244	0.142385	-0.0556372	-0.0439441	0.0213974	0.0767648	-0.00937388
COPS3	turquoise	0.0920108	-0.191923	-0.256851	0.148924	0.11345	0.106684	0.0818187	0.218648	-0.00432419	-0.186436	-0.0114402	0.160929	0.149445	0.569989	0.230719
SPC24	red	-0.0936287	-0.298435	-0.419733	0.0724298	0.0396123	0.265413	0.366147	0.362836	0.217319	0.277729	0.598864	0.211798	0.261746	0.301244	0.335208
UXT	turquoise	0.106078	-0.060696	-0.308203	0.0770509	-0.0137147	0.0715973	-0.0709529	0.00689297	0.0342852	-0.251417	-0.0770201	0.0767472	0.155235	0.775105	0.00170801
ALDH2	brown	0.122534	0.508296	0.145193	-0.277604	-0.0454406	-0.110592	-0.106682	-0.237031	-0.0303631	0.0247192	-0.0823835	-0.0674551	-0.120064	-0.0958861	-0.0228808
NDUFS1	grey	0.0967479	-0.122506	-0.167073	0.0565464	0.124804	0.109131	0.184589	0.193009	-0.0819802	0.0914473	-0.0310599	0.108698	0.131977	0.128437	0.370146
RPL37A	turquoise	-0.0119354	-0.14748	-0.33026	-0.0953021	-0.100507	0.0513166	0.061173	-0.0155901	0.00023024	-0.0623149	0.0390066	0.0870623	0.00466108	0.471014	-0.0451809
NR2C2AP	red	-0.0600602	-0.308135	-0.44241	0.0192798	0.0185823	0.20521	0.159251	0.313656	0.205041	0.000857212	0.463889	0.172226	0.180997	0.495983	0.181879
UBE2Q2	turquoise	0.00531649	-0.0708054	0.0753211	0.164139	-0.0396168	-0.00415883	-0.15886	0.0104623	-0.0405493	-0.379837	-0.320829	-0.137738	0.0408349	0.357158	-0.190894
SENP7	magenta	0.20708	0.139047	0.0318254	0.0698414	0.176921	0.00329841	0.0154084	-0.0589806	0.0728906	0.411486	-0.0106759	-0.0682895	0.471768	0.0166225	0.281849
THOC5	grey	-0.0573535	-0.317618	-0.218304	0.155845	0.172161	0.178188	0.053561	0.307988	0.101642	0.15132	0.204983	0.188187	0.176503	0.122898	0.368487
TMED8	pink	0.1686	0.134485	0.0748698	0.479121	0.0765343	0.0811956	0.138958	0.112444	-0.00757641	0.384775	0.1016	-0.00488514	0.0640459	-0.223448	0.355691
TMTC2	grey	0.0270328	0.134183	0.159578	0.0434198	0.291204	-0.120876	-0.119632	-0.247436	-0.114763	0.173848	-0.00473045	-0.0196889	-0.0532704	-0.258423	0.129921
POLE	blue	0.00451629	-0.182003	-0.243401	0.0406803	0.226079	0.102276	0.279657	0.0165412	0.18675	0.792539	0.533937	0.261447	0.22526	-0.121277	0.493453
TUSC3	grey	0.134724	-0.0947599	0.0348962	-0.102685	0.185986	-0.134055	-0.0269715	-0.0887798	0.102793	0.0592741	-0.0893288	0.0690539	-0.00426283	-0.00310553	-0.00575614
NMI	brown	-0.0808742	0.293975	-0.0630339	0.0287432	-0.0809009	0.0335464	0.00378816	-0.16645	-0.104399	-0.122663	-0.170224	0.105721	-0.00508815	0.286586	-0.0931534
IARS2	blue	-0.146529	-0.354932	-0.307323	0.0954487	0.0944395	0.143771	0.249248	0.511115	0.104417	0.194043	0.123238	0.237945	0.195987	0.0423771	0.412033
ACAP3	blue	0.0429437	-0.101444	-0.103079	0.103537	0.0312899	-0.0812257	0.0270401	-0.133959	0.0643429	0.367158	0.256413	-0.126939	-0.0331836	-0.254973	-0.144462
SLC16A13	green	-0.0956166	-0.302628	-0.27167	0.098524	-0.112681	0.182085	0.337698	0.580381	0.0870468	0.116541	0.261308	0.207085	0.0791813	-0.0597379	0.287641
NSA2	turquoise	0.054393	0.172115	-0.10477	0.059366	-0.185934	0.0118504	-0.0491636	-0.144958	-0.0384811	-0.173995	-0.186007	-0.0384486	-0.100161	0.327281	-0.0914067
SMARCB1	brown	-0.0116933	-0.346577	-0.169253	0.126729	0.193142	0.107732	0.10762	0.194894	0.0533006	0.21482	0.35524	0.170732	0.118414	0.0662165	0.336128
SLC25A39	yellow	-0.0561775	-0.271506	-0.421598	0.104079	0.0203048	0.0798452	0.0807951	0.11533	0.147491	0.0442766	0.2329	0.13061	0.0583912	0.30056	0.0369778
SNX17	turquoise	0.0791521	-0.0778861	-0.229017	0.0943083	-0.0254676	0.0983689	0.00294793	0.244879	0.0199584	-0.234897	-0.040362	0.180105	0.186345	0.52907	0.168542
POLDIP3	grey	-0.00963115	-0.186424	-0.0450248	0.0793037	0.114978	0.08408	0.160341	0.120531	-0.0200385	0.237091	0.224482	0.135447	0.0551963	-0.189014	0.294574
FAM189B	blue	-0.0818194	-0.357656	-0.273081	0.0654977	0.039043	0.144617	0.294573	0.348781	0.096451	0.357126	0.372405	0.227767	0.206491	-0.024288	0.295141
RPLP2	turquoise	-0.0147471	-0.018035	-0.2978	-0.0562519	-0.138815	0.125562	0.0150743	-0.074984	-0.00528823	-0.122339	0.157302	0.0595991	-0.110171	0.417493	-0.0764313
LAMB2	yellow	0.10043	0.379937	0.607881	-0.173466	-0.113	-0.0915455	-0.143484	-0.247835	0.0101312	0.10817	-0.034294	-0.240459	-0.288383	-0.481404	-0.160766
ORC3	grey	0.0721261	-0.158052	-0.232394	0.0478559	0.119848	0.189463	0.212802	0.210866	0.0500325	0.309322	0.0820236	0.224577	0.296649	0.215537	0.446204
OASL	brown	-0.0655372	0.274352	0.0701872	-0.033496	-0.08421	-0.0233422	-0.0396495	-0.241708	-0.106727	-0.168463	-0.134608	0.0745853	-0.156864	0.0826487	-0.236072
S100A7	grey	-0.0712607	-0.0115862	0.0100826	-0.0574533	-0.0785291	-0.112855	-0.167001	-0.189645	-0.118106	-0.218826	-0.154208	-0.148848	-0.0222988	0.0449945	-0.372979
LACTB	brown	-0.00773432	0.432353	0.242991	-0.0210373	-0.150931	-0.0628513	-0.160165	-0.253031	-0.191751	-0.290234	-0.267498	-0.146073	-0.246148	0.0164576	-0.285403
TULP3	greenyellow	0.00381523	-0.0786732	-0.0251228	-0.168251	0.119143	0.0707923	0.161745	0.0862513	0.0379329	0.338069	0.239739	0.7182	0.0927284	-0.0844934	0.395431
WDR89	pink	0.0336185	-0.0762142	-0.14598	0.634679	0.0587477	0.0146674	-0.132678	-0.0573967	-0.0520815	0.129251	-0.101562	0.0960387	0.0913919	0.189432	0.210971
FAM160B2	blue	0.0451062	0.0324266	0.0232765	-0.102915	-0.0527758	-0.145825	0.0910117	-0.192788	0.0227951	0.399907	0.228809	-0.0986806	-0.0393654	-0.338608	-0.212277
CNTRL	black	0.0772025	0.141432	-0.084289	-0.0712495	-0.0352254	0.152573	0.597576	0.215832	0.178186	0.599923	0.404643	0.132826	0.109623	-0.263291	0.415501
SMAGP	grey	-0.0889921	-0.131953	-0.235574	0.141615	0.0585761	0.00175319	-0.10654	-0.0669016	0.0824449	-0.0466143	0.0728009	0.0434289	-0.0195724	0.205948	0.0278877
HSD17B8	turquoise	0.225931	-0.1571	-0.255066	0.275986	-0.0610298	0.0347046	-0.116028	0.0542223	0.0582734	-0.161325	-0.10624	0.000694756	0.109848	0.466258	-0.020267
FAM136A	yellow	0.0469087	-0.263978	-0.449423	0.179764	0.0897679	0.219558	0.328013	0.370488	0.132543	0.31442	0.276801	0.2974	0.272398	0.34152	0.441912
HCST	brown	0.0685326	0.79636	0.225355	-0.179108	-0.211532	-0.0235005	-0.0950933	-0.294424	-0.0754987	-0.210289	-0.137883	-0.171118	-0.229955	0.0967618	-0.243648
TSPAN12	brown	0.268507	0.220959	-0.0628317	0.0965276	0.0529966	0.000164981	-0.0873088	-0.0647082	0.0211547	-0.0180341	-0.125055	-0.0875904	-0.0120288	0.247226	0.181119
RPLP1	turquoise	-0.0777994	-0.231487	-0.379129	-0.0747787	-0.0837698	0.0470191	-0.0577971	0.09873	0.0751633	-0.147556	0.123903	0.115037	0.024638	0.478284	-0.00688292
SKI	blue	0.0413333	0.223769	0.44003	-0.0727892	0.207409	-0.195692	-0.206489	-0.448688	-0.0806167	0.243035	-0.0273663	-0.143566	-0.170196	-0.459409	-0.0705611
GUF1	grey	0.0355382	-0.0907148	-0.109729	0.0363339	0.195337	0.125667	0.184478	0.147939	-0.00891244	0.245886	0.12079	0.110866	0.110441	-0.0297578	0.386213
GPRC5C	grey	0.231637	-0.0421554	-0.11359	-0.0292838	-0.0324125	-0.0830158	-0.0521538	-0.0857814	0.0564883	-0.0443367	-0.0347104	-0.0732796	0.0766371	0.091646	-0.138779
RCN2	turquoise	0.0234117	-0.244048	-0.241466	-0.0760633	0.208411	0.0408028	0.132013	0.368884	0.0878338	0.117541	0.0110334	0.232575	0.358232	0.43311	0.431159
ZNF561	grey	0.0612317	-0.0158222	-0.0540627	0.140895	0.030694	-0.0320662	-0.0821166	-0.0931399	-0.101136	-0.0373012	0.094622	-0.10755	0.09545	0.251271	0.0676688
ASCL2	grey	0.104334	-0.0423766	-0.157197	0.0801586	0.0356466	0.0624668	0.19876	0.0198662	0.0729992	0.267353	0.137508	-0.00298333	0.184848	0.165066	0.245583
SNX11	turquoise	0.251702	0.0788854	-0.214521	0.0722958	0.00794366	0.0929893	-0.00204151	0.136024	0.00237957	-0.29036	-0.146008	-0.0196793	0.15752	0.655726	0.109774
TADA1	turquoise	0.136027	-0.171018	-0.322849	0.123901	0.0464201	0.210232	0.211598	0.300514	0.0817742	0.171876	0.0527482	0.129076	0.393748	0.5748	0.39927
ZBTB40	blue	0.19062	0.301115	0.145798	-0.128842	0.210324	-0.0855772	0.0337329	-0.266751	0.0816154	0.669248	0.166369	-0.0680784	0.0656823	-0.367366	0.26443
TMEM107	tan	0.47521	0.0590456	0.0199712	0.17075	0.0155153	0.0123354	-0.0421967	-0.143713	0.0137974	0.0202187	-0.104063	0.0225727	-0.0447955	0.235389	-0.0166947
FBXL3	grey	0.0690813	0.148936	0.101781	0.0570366	-0.0460245	0.0824677	-0.000407976	0.126078	-0.0510012	-0.207293	-0.208347	-0.0386502	0.0287146	0.146327	0.0426555
FITM2	grey	0.38583	0.0767984	0.000754308	0.126714	0.0534361	0.0629461	0.0961845	0.115682	-0.0233136	0.0232965	-0.142383	-0.0939438	0.033958	0.185833	0.217681
SNN	grey	0.0910885	0.0958796	0.0737637	0.066483	0.125158	-0.0758513	-0.0476653	-0.206765	-0.0122383	0.257466	-0.0532763	-0.037747	0.0651068	-0.1425	0.134857
WBP1L	yellow	0.0783346	0.551786	0.68364	-0.114492	-0.00958143	-0.182575	-0.399966	-0.503629	-0.161281	-0.217842	-0.358461	-0.286729	-0.190878	-0.258807	-0.268354
ARPC5	turquoise	0.0474232	0.105099	-0.0971063	0.00659785	-0.104602	0.0957136	-0.0325481	0.0596365	-0.0983816	-0.373944	-0.214644	-0.0583649	0.169329	0.634931	-0.0947578
FHDC1	grey	0.0171556	-0.0941129	0.0363727	0.00999525	0.0960343	-0.0548887	0.0220926	0.110165	-0.0159791	0.119193	-0.0100675	-0.0857611	0.00205046	-0.20502	0.00686019
FAM84B	grey	0.0287101	0.0236061	-0.0347764	0.00688183	0.0398969	-0.0364273	-0.0407792	-0.0744228	-0.00107349	0.0703871	0.0734619	0.115929	-0.0589085	-0.0297571	0.0539112
SFXN1	green	-0.0907996	-0.214721	-0.280686	-0.0272069	-0.108307	0.202686	0.345856	0.66196	0.0853619	0.0258955	0.0787601	0.128499	0.250151	0.124434	0.292492
BCHE	grey	-0.000102261	-0.101561	-0.0146936	-0.0119405	0.0416273	-0.00155953	0.0612822	0.159004	0.0196056	-0.0505316	-0.0446898	0.110672	0.0758763	0.0434965	0.106748
CIC	turquoise	0.0713262	0.0597754	0.270779	-0.0648465	0.146714	-0.0790936	-0.0620998	-0.251879	0.173504	0.449081	0.165015	-0.0900828	-0.0378004	-0.497235	0.0741866
CEP19	green	-0.0906974	-0.211827	-0.12424	0.0369341	0.0545155	-0.0142385	0.243446	0.313722	0.0384923	0.0953682	0.155118	0.0721521	0.146195	-0.0613159	0.168417
CLDN7	yellow	0.0353967	-0.094225	-0.328326	0.0514168	-0.0875773	0.0569657	0.0695842	-0.0113974	0.018121	-0.0916497	0.0753085	-0.0433363	0.00437794	0.235264	-0.15457
ZNRF1	grey	0.0491263	-0.162805	-0.178368	0.132187	0.135908	-0.0574113	-0.0804304	0.0243985	0.115144	0.112221	0.0701845	0.117518	0.0169081	0.0424924	0.0333063
LCP2	brown	0.0431735	0.862186	0.373605	-0.170134	-0.153753	-0.0258202	-0.0804168	-0.281389	-0.125766	-0.167139	-0.201263	-0.172062	-0.188441	-0.0889522	-0.131224
DBF4	turquoise	-0.124154	-0.221237	-0.337264	0.188092	0.103048	0.0729112	0.149408	0.225239	0.0630239	0.00924261	0.107492	0.254165	0.215725	0.431867	0.296181
LONRF1	grey	0.032546	-0.168248	-0.22718	-0.0392409	-0.0175994	0.136737	0.360149	0.37541	0.0612535	0.344797	0.326766	0.131393	0.209201	-0.00609733	0.406369
TADA3	grey	0.182564	0.127543	0.0187425	-0.0163932	0.0235658	0.0716459	-0.0145367	-0.104272	0.0982555	0.000572349	0.0774341	0.0505162	-0.0691876	0.127101	0.0453037
ORAI2	brown	0.195442	0.471185	0.422578	-0.233411	0.117683	-0.0887111	-0.065626	-0.291196	0.0210621	0.174248	-0.015643	-0.131056	-0.124582	-0.239309	0.0142554
GNL3L	blue	-0.0297627	-0.0988878	-0.00419896	0.149705	0.265433	0.0926695	0.082524	0.180862	0.114194	0.273952	0.126345	0.112272	0.188686	-0.207856	0.421325
MPC2	turquoise	0.111861	-0.0702888	-0.260108	-0.0544999	-0.0242787	0.157919	0.0547694	0.262113	0.0520014	-0.143079	-0.0374014	0.0741341	0.20229	0.570881	0.147898
MAP2K4	grey	0.0380464	-0.133223	-0.0870654	0.133826	-0.00301158	0.0152089	0.11315	0.328013	-0.0710696	0.0168477	-0.0633583	0.0470024	0.157162	0.0239484	0.285797
GATC	turquoise	0.091627	-0.113157	-0.281231	0.179588	0.166608	0.141342	0.131647	0.156872	0.0194273	0.0982231	0.090681	0.157533	0.207192	0.525857	0.407352
LTV1	grey	-0.0374474	-0.230893	-0.362543	0.0870054	0.196324	0.136198	0.124788	0.117822	0.149288	0.349246	0.236062	0.222682	0.180871	0.181718	0.37423
C6orf106	grey	0.0539715	0.0314136	0.116971	0.038282	0.147124	-0.0582397	-0.0982798	-0.135181	0.0366088	0.115529	-0.0890508	0.12243	0.0292428	-0.216214	0.0806812
ZNF738	blue	0.125537	-0.0338693	-0.151447	-0.0521267	0.104028	0.057228	0.0911518	-0.00814127	0.270412	0.386178	0.223439	0.103904	0.181722	0.152414	0.328798
BLNK	brown	0.0271032	0.388202	0.239356	-0.198549	0.0279441	-0.17342	-0.279993	-0.388456	-0.0448399	0.035632	-0.0494522	-0.0941484	-0.0922341	-0.21812	-0.213578
EVC	yellow	0.0639059	0.249829	0.694828	-0.159284	0.0398277	-0.0702889	-0.094492	-0.236908	-0.1205	0.190165	-0.0819879	-0.117948	-0.0726827	-0.466875	0.0429885
2023-09-02	grey	0.179653	0.194995	0.111097	0.0980161	0.0325504	-0.116243	-0.156426	-0.210673	-0.161031	-0.134125	-0.298735	-0.0303019	0.116669	0.264257	0.0276853
APOC1	brown	0.0592865	0.480329	0.0763313	-0.0820143	-0.151538	0.00511521	-0.0854303	-0.152734	0.00309361	-0.226524	-0.177519	-0.148883	-0.106755	0.254491	-0.138861
TMEM168	grey	0.0818185	-0.117349	-0.12705	0.0298307	0.153046	-0.0158028	0.0394609	0.207112	0.0143065	0.130672	0.017104	0.106851	0.238155	0.160167	0.32315
YIF1B	purple	0.026898	-0.0536454	-0.0712367	-0.0223005	0.100544	0.107246	-0.0251651	-0.0351807	0.716455	0.0916968	0.118496	0.0122946	-0.000538037	0.124338	0.0167887
FAN1	blue	0.031384	-0.215158	-0.215649	0.0953607	0.154237	0.0821563	0.313339	0.34689	0.0839655	0.476777	0.2543	0.140953	0.268329	-0.0605437	0.481179
PRKCQ	brown	0.102767	0.427846	0.257302	-0.0373331	0.0103397	-0.119171	-0.123527	-0.275644	0.00455265	0.117302	-0.0906036	-0.0401378	-0.0666038	-0.102825	0.0155912
SGPP2	grey	-0.0433345	-0.0673175	-0.123156	-0.0569651	-0.0634671	0.0104894	0.155736	0.185843	-0.0679624	0.0333912	0.103943	0.0545214	0.072933	-0.197597	0.16574
GYLTL1B	grey	-0.0312356	-0.233503	0.0198041	0.0195552	0.12689	-0.0435876	-0.00626759	0.0287709	-0.0714402	0.0510086	0.0547452	0.0621331	-0.0157002	-0.0607865	-0.00334866
SH3BP4	grey	0.0823391	-0.129939	0.062439	0.00132836	0.025919	0.0399989	0.183085	0.26963	0.0567505	0.220354	-0.0159834	0.073765	0.211995	-0.14737	0.331524
TSEN34	grey	0.0828787	-0.131002	-0.221118	-0.00541677	0.092388	0.0786303	0.0179215	0.054832	0.169088	0.14052	0.137481	0.0983515	0.0333416	0.169763	0.174119
SP1	blue	-0.0960174	-0.0467685	-0.0880712	-0.119006	0.0624004	0.0780484	0.251501	0.209234	0.0565034	0.493027	0.262335	0.132823	0.22688	-0.323137	0.406326
DYNLRB1	grey	0.0707799	-0.0685452	-0.0978605	-0.0253941	0.0287259	-0.021828	0.0205725	-0.0835752	0.0788784	0.0675807	0.0892263	0.0147571	-0.0235652	0.144335	-0.0430375
CAPS	grey	0.0841662	0.234799	0.0621336	-0.122697	-0.0957151	-0.0995524	-0.0751606	-0.216616	-0.0731347	-0.0251359	0.00815653	-0.17827	-0.112297	-0.0467866	-0.220486
ATP11C	blue	0.0457868	0.0764183	-0.0144695	-0.0124104	0.13001	0.102068	0.0683118	0.0235672	0.0463599	0.418398	0.182775	0.134131	0.113631	-0.0743612	0.421261
CBX7	brown	0.455095	0.340678	0.07516	-0.19188	-0.0182075	-0.019159	0.104869	-0.0144496	0.0415235	0.214024	0.0892411	-0.156429	0.0231807	-0.224966	0.0113488
KCTD12	brown	0.117769	0.679134	0.596014	-0.142789	-0.0264247	-0.0222795	-0.198936	-0.294282	-0.120002	-0.207592	-0.289021	-0.247763	-0.267527	-0.252745	-0.151404
SLFN11	brown	0.16765	0.460002	0.319592	-0.0621089	0.104347	0.0404313	0.0211708	-0.237631	-0.070128	0.187335	-0.117265	-0.0189478	-0.0125983	0.00451016	0.175794
SART3	blue	0.0561049	-0.0924762	-0.205172	0.000449691	0.199296	0.175465	0.340384	0.162175	0.129576	0.689252	0.464445	0.263444	0.17995	-0.172099	0.59054
VPREB3	brown	0.0600863	0.400779	0.0327009	-0.0780832	-0.0894057	-0.0205651	0.00558727	-0.0879925	0.0139425	0.0672726	0.0480497	-0.1019	-0.0902088	-0.0423426	-0.0396989
CYBA	brown	0.071569	0.507403	0.0691181	-0.0862746	-0.178882	-0.0781826	-0.151747	-0.376522	-0.0370367	-0.272058	-0.144781	-0.130081	-0.153795	0.299041	-0.364
[truncated: 8,002 more rows]
