# Supplementary material for: Identification of a cancer-associated fibroblast classifier for predicting prognosis and therapeutic response in lung squamous cell carcinoma
Source: Medicine (Baltimore). 2023 Sep 22;102(38):e35005. doi: 10.1097/MD.0000000000035005 (PMC10519496; doi:10.1097/MD.0000000000035005)
Supplement: Supplementary file 5 [file medi-102-e35005-s005.xlsx]

## Sheet: Table S2.WGCNA for GSE157011
Supplementary Table 2. WGCNA module genes in GSE157011
Gene	Modulecolor	MMmidnightblue	MMyellow	MMblack	MMblue	MMpurple	MMgreenyellow	MMred	MMcyan	MMsalmon	MMturquoise	MMtan	MMbrown	MMmagenta	MMgreen	MMpink	MMgrey
C2	blue	0.396117	0.284263	0.50258	0.731697	0.371435	-0.0608143	-0.353195	-0.271147	-0.211888	-0.133244	-0.284191	-0.370936	-0.445038	-0.195824	-0.199859	0.0707011
C3	blue	0.244542	0.440072	0.681104	0.721123	0.480179	-0.107069	-0.113243	-0.397491	-0.356047	-0.283204	-0.38576	-0.601626	-0.521314	-0.309148	-0.350721	0.0654194
C5	black	0.00952433	0.0674127	0.486572	0.225302	0.064395	-0.0957427	-0.152238	-0.110105	-0.101763	0.0463803	-0.0393423	-0.13883	-0.101969	-0.0191643	0.158251	-0.0746331
C7	black	0.0801996	0.316983	0.7979	0.566514	0.353509	-0.0703461	-0.18634	-0.256066	-0.194948	-0.113592	-0.209135	-0.476613	-0.387833	-0.301993	-0.251995	-0.109121
CP	grey	0.103514	0.000734489	0.22655	0.150048	0.0394839	-0.0721455	-0.271243	0.0031772	-0.0124744	-0.127431	-0.0717405	-0.163701	-0.234284	-0.186602	-0.285758	0.229344
CS	brown	-0.00611388	-0.246272	-0.143027	-0.215577	-0.119155	0.147572	-0.0276156	0.232738	0.266843	0.300527	0.236074	0.423768	0.176328	0.0973755	0.204179	0.0141724
F3	grey	0.0430287	0.219697	0.293705	0.106526	0.0498432	-0.0818924	0.304025	0.112178	0.107162	0.154386	-0.0546148	-0.114569	-0.0971296	-0.23967	-0.144145	0.254833
F5	blue	0.133133	0.341673	0.215942	0.409072	0.31214	-0.0806554	-0.0584475	-0.118778	-0.127142	-0.014586	-0.125818	-0.234695	-0.25007	-0.173934	-0.137529	0.126814
F8	blue	0.215297	0.105816	0.457649	0.360233	0.146507	0.00238184	-0.1129	0.0228895	0.075097	0.361291	0.134483	0.0452539	0.0377263	0.0594399	0.197103	0.0399284
FH	brown	0.0730107	-0.330121	-0.317811	-0.291554	-0.220776	0.205283	0.0649728	0.262559	0.264266	0.439301	0.449153	0.657848	0.455191	0.468853	0.421293	0.143469
GK	grey	0.149702	0.11902	0.261607	0.423217	0.321847	-0.153055	0.0397328	-0.0775793	0.000770947	0.2559	0.0676449	-0.00676397	-0.0251576	-0.0354228	0.0507075	0.119884
HP	black	0.0585006	0.104168	0.605752	0.270766	0.0555877	-0.0250179	0.0640346	-0.119982	-0.102457	-0.0122137	-0.0502189	-0.173366	-0.131801	-0.0756662	-0.0791286	0.126066
IK	turquoise	0.33574	-0.0299201	0.103594	0.137552	-0.0687011	0.211214	-0.0923157	0.198874	0.276852	0.470359	0.319207	0.335527	0.0685965	0.015677	0.218188	0.184654
MB	grey	-0.0429107	-0.0561699	0.0763159	0.0279269	-0.0515043	0.063454	-0.275138	0.0668227	0.0433141	-0.0545805	-0.0508311	-0.0317632	-0.248028	-0.214778	-0.207699	0.262497
PC	green	-0.0895603	-0.116763	-0.192381	-0.26326	-0.241252	0.0355042	0.31938	0.0726762	0.0983916	0.026112	0.0946791	0.160906	0.165238	0.400485	0.242138	0.195505
TF	grey	0.0548851	-0.0241488	0.0386516	0.0680325	0.0136253	0.0122171	-0.0539221	0.1015	0.069335	0.00724764	0.0435597	-0.0185409	-0.115383	-0.063844	-0.0321636	0.199587
XG	grey	0.0429983	0.078267	-0.217168	-0.132481	-0.0596784	-0.0908318	0.371748	-0.0782506	-0.103914	-0.103954	-0.100996	-0.0400029	0.0329298	-0.0230148	-0.0170256	0.111277
XK	grey	-0.0493222	-0.16518	0.0375697	-0.0847011	-0.122842	0.0809669	-0.0449269	0.238864	0.202395	0.233863	0.16473	0.264112	0.214418	0.0804703	0.285891	-0.070351
HIATL2	pink	-0.0728412	-0.147904	-0.297663	-0.205708	-0.0635614	-0.0750195	0.187273	0.186342	0.198007	0.392544	0.298292	0.345403	0.448417	0.27317	0.664278	-0.15754
RP11-97C16.1	turquoise	0.129515	-0.0400396	0.0924785	0.123172	0.135239	0.132451	-0.122113	0.188939	0.207906	0.517213	0.248999	0.279432	0.188094	0.0453619	0.277673	-0.212062
MIR1244-3	grey	-0.0882088	-0.271775	-0.0815774	-0.139236	-0.0895554	0.153065	-0.393184	0.0678442	0.201501	-0.154644	0.00843974	0.0563994	-0.144949	-0.260415	-0.14186	-0.24834
RP11-769O8.3	blue	-0.150802	-0.24895	-0.194347	-0.28881	-0.222266	-0.155396	0.0242528	-0.0711378	-0.108457	-0.246004	-0.0333483	-0.0943989	0.0468796	-0.0544074	-0.0143517	-0.394691
POLR1B	brown	-0.190133	-0.381014	-0.319209	-0.461674	-0.305027	0.229813	-0.0885679	0.296276	0.220265	0.313854	0.296883	0.558531	0.397984	0.30987	0.27095	-0.239539
POLR1C	brown	-0.136103	-0.35235	-0.272921	-0.418722	-0.30451	0.326527	0.0196576	0.379698	0.506047	0.37982	0.413236	0.625033	0.369332	0.210368	0.249699	0.107962
POLR1D	brown	0.0634126	-0.0677251	-0.0972752	-0.178696	-0.214913	0.245993	0.203696	0.299884	0.302211	0.292986	0.258792	0.308932	0.20794	0.00705924	0.036131	0.255914
POLR2B	turquoise	-0.0211431	-0.103193	-0.0839861	-0.160218	-0.0584767	0.0977139	-0.0864503	0.365685	0.424949	0.592033	0.46691	0.491449	0.340952	0.054554	0.305744	-0.0861891
POLR2C	grey	-0.145651	-0.102865	-0.109245	-0.186175	-0.211415	0.305987	-0.109483	0.119745	0.0416931	0.0071818	0.0245684	0.278987	0.153484	0.249827	0.083161	0.352171
POLR2D	brown	-0.237337	-0.437849	-0.396357	-0.54035	-0.307526	0.115114	-0.00724692	0.395185	0.379426	0.261377	0.397373	0.660307	0.564882	0.391477	0.446999	-0.0393972
POLR2E	grey	-0.176223	-0.260331	-0.178095	-0.324336	-0.21267	0.139095	0.126954	0.341431	0.258038	0.305055	0.231338	0.454476	0.35946	0.183661	0.226733	0.110528
POLR2G	grey	-0.0711481	-0.209535	-0.205005	-0.265163	-0.262423	0.37574	-0.0292966	0.298916	0.326723	0.0885539	0.13175	0.401943	0.16388	0.0520394	0.0128596	0.36574
POLR2H	magenta	-0.178559	-0.451974	-0.424413	-0.517867	-0.306923	0.196978	0.155462	0.283335	0.260329	0.219791	0.362571	0.616722	0.745926	0.454615	0.409748	0.0912649
POLR2I	brown	-0.17539	-0.349767	-0.20646	-0.311054	-0.26939	0.29955	-0.130521	0.11479	0.183426	-0.0309968	0.101968	0.305244	0.167949	0.130923	0.109081	0.0669214
POLR2J	blue	-0.239507	-0.34277	-0.265721	-0.36984	-0.236081	0.297905	-0.0392421	0.217935	0.197289	0.0811442	0.25939	0.456402	0.350059	0.27115	0.186571	0.169226
POLR2K	brown	0.0155935	-0.127163	-0.105696	-0.191656	-0.137893	0.332313	-0.0382701	0.426911	0.4702	0.384212	0.37049	0.501304	0.198869	-0.076674	0.0587499	0.361376
POLR2L	grey	0.083402	0.0245039	0.248796	0.0544633	-0.15817	0.262988	-0.15605	0.108922	0.169043	-0.0628188	-0.120402	-0.0023437	-0.292857	-0.244006	-0.211109	0.32795
POLR3C	brown	0.142652	-0.169274	-0.195256	-0.211826	-0.179645	0.228247	-0.0275674	0.379678	0.3424	0.539265	0.41923	0.606364	0.404754	0.309331	0.276228	0.257068
POLR3F	turquoise	0.0690915	-0.0609619	-0.177004	-0.201434	-0.0906168	0.125259	0.0974492	0.366821	0.412956	0.619011	0.464043	0.58823	0.437395	0.239511	0.407474	0.137348
HMGB1P4 /// HMGB1P4	brown	0.0289128	-0.241274	-0.205386	-0.187821	-0.0778994	0.24616	-0.102727	0.408435	0.423527	0.518331	0.456251	0.595647	0.391287	0.141948	0.306707	-0.0737467
RP9 /// RP9P	blue	-0.154749	0.0519769	-0.247504	-0.377458	-0.332552	-0.00898214	0.0103096	0.129714	0.117183	0.0998774	0.0474086	0.229151	0.17395	0.0780097	0.137017	-0.0383555
GPRASP1	grey	0.100166	0.351987	0.334298	0.279022	0.256638	-0.181586	-0.166481	-0.0925195	-0.0162126	0.219552	-0.0539012	-0.230625	-0.112442	-0.262382	-0.075656	-0.392486
RP4-710M16.1	greenyellow	0.0382459	-0.0534379	-0.0761749	0.0637241	0.0228943	0.492321	-0.0381726	0.136032	0.168177	0.346562	0.110313	0.352467	0.076439	0.0751168	0.0854917	0.305188
CCDC102B	black	0.181135	0.465284	0.598101	0.512512	0.184185	-0.0208198	-0.139253	-0.13293	-0.0566447	0.0933191	-0.100454	-0.264677	-0.284693	-0.234029	-0.0588866	0.0433251
CCDC109B	blue	0.330425	0.241851	0.0821432	0.345316	0.155742	0.0509191	0.021832	-0.0201679	0.0698367	0.13927	-0.0405913	-0.0292854	-0.118389	-0.218434	0.0846275	0.217905
JARID2	blue	-0.196328	-0.196455	-0.252572	-0.410187	-0.232352	-0.0741281	0.337017	0.328708	0.254532	0.319057	0.361399	0.343799	0.426648	0.247746	0.285543	-0.173766
ANKRD20A1 /// ANKRD20A12P /// ANKRD20A2 /// ANKRD20A3 /// ANKRD20A4 /// ANKRD20A5P /// ANKRD20A8P	turquoise	-0.164605	-0.165992	0.00841174	-0.211976	-0.136777	-0.0115135	0.050353	0.250815	0.23802	0.334216	0.246079	0.268016	0.341927	0.203755	0.270925	-0.16917
HAUS4 /// MIR4707	turquoise	0.0515386	-0.131743	0.103487	-0.00606822	-0.096225	0.200705	0.0946874	0.170154	0.201014	0.329932	0.235765	0.262385	0.153608	0.0838145	0.117204	0.266329
G3BP1	turquoise	-0.130871	-0.103007	-0.163082	-0.0858502	-0.014552	-0.191497	-0.0778028	-0.257083	-0.292426	-0.559364	-0.323215	-0.370784	-0.217512	-0.115361	-0.198888	-0.410445
G3BP2	turquoise	0.108357	0.0445054	0.0147134	0.0226688	0.0579726	-0.0132211	0.0639921	0.314849	0.390568	0.636291	0.349017	0.415243	0.296597	0.047323	0.276425	0.0955746
FRAT2	brown	-0.0506464	-0.374707	-0.196356	-0.265594	-0.0942466	0.115595	0.0611164	0.267326	0.280976	0.465685	0.450144	0.519912	0.430902	0.26515	0.342258	-0.11262
FREM2	green	-0.314113	-0.0618945	-0.0680001	-0.271347	-0.135218	0.0333231	-0.0210817	0.122066	-0.0508273	0.146403	0.102996	0.260971	0.364659	0.538345	0.319665	-0.128388
FRMD3	blue	0.257948	0.0452459	0.415506	0.420261	0.136649	0.00251794	-0.291824	-0.173311	-0.0821406	-0.00290796	-0.111459	-0.215647	-0.277159	-0.175913	-0.00208753	-0.135531
FRMD6	red	-0.0496214	0.329756	-0.199153	-0.149019	-0.0331536	-0.209833	0.629694	0.0384125	-0.0633566	0.120858	0.0420215	-0.0461651	0.180868	0.000229347	0.0771725	0.137852
HIBADH	turquoise	0.0320185	-0.127231	-0.0886863	-0.164432	-0.100012	0.0796588	0.100351	0.356082	0.33454	0.718388	0.462621	0.578587	0.454115	0.330597	0.363503	0.226087
A2M	black	0.144931	0.390709	0.829025	0.660562	0.370743	-0.0713369	-0.294962	-0.270678	-0.149958	-0.105364	-0.267117	-0.518866	-0.491334	-0.364802	-0.326261	-0.0754248
ABR	blue	0.274289	0.356981	0.37592	0.378286	0.065224	-0.119264	-0.0752718	-0.0150016	0.0590937	0.338172	-0.0524123	-0.118129	-0.188059	-0.155583	0.0775173	-0.0339271
ACD	grey	-0.098448	0.0259476	-0.268595	-0.25194	-0.225955	0.123091	0.00341253	0.222139	0.0998992	0.184285	0.15563	0.366772	0.227668	0.25906	0.282763	0.124833
ADA	grey	0.0720157	-0.0687028	-0.209236	-0.00658452	0.0569535	0.129916	0.162452	0.0439612	0.0227443	0.147433	0.213762	0.269114	0.272343	0.236141	0.249438	0.0542213
ADK	grey	0.22294	-0.121943	0.0454883	-0.0298741	-0.199194	0.219033	0.162918	0.150836	0.188119	0.298169	0.187262	0.282784	0.108911	0.0425888	0.118722	0.455857
ADM	red	-0.0897276	0.0113073	-0.321389	-0.294607	-0.155443	-0.175894	0.531278	0.0656718	-0.0653008	0.0826807	0.1475	0.146288	0.34776	0.396204	0.2021	0.213162
ADO	turquoise	0.0364463	-0.0304819	-0.148515	-0.148054	-0.0877589	0.0517884	0.162345	0.201256	0.15912	0.449312	0.38995	0.43091	0.436975	0.35306	0.410041	0.106793
AES	grey	-0.012633	-0.131157	0.111963	-0.0683252	-0.156043	0.127166	-0.0650558	0.00457465	-0.0280083	-0.249885	-0.126169	-0.0730704	-0.126267	-0.111245	-0.0680841	0.127248
AGA	turquoise	0.174229	0.0523879	0.0602538	0.116878	0.193335	-0.0169865	0.134304	0.154052	0.120473	0.380774	0.234361	0.157368	0.108908	0.0658824	0.104619	0.230026
AGK	brown	-0.046389	-0.256266	-0.261286	-0.281932	-0.112798	0.162776	0.140703	0.291797	0.270506	0.469989	0.442579	0.594246	0.505616	0.325388	0.395401	0.0270741
AGL	turquoise	0.0313576	-0.241925	-0.039543	-0.228402	-0.158304	0.0176387	0.0715153	0.430883	0.456114	0.473739	0.459632	0.410059	0.342396	0.18681	0.194572	0.031883
AHR	grey	0.0896728	0.267654	0.160543	0.14042	0.0339963	-0.0685271	0.214434	-0.0485122	-0.136352	0.136975	0.0303616	-0.0650034	0.00181936	0.194082	0.081599	0.248682
AK2	turquoise	0.300496	0.108413	0.210195	0.246356	0.0814142	0.0993026	-0.0545731	0.181765	0.411258	0.430548	0.183172	0.19737	-0.060905	-0.141388	0.102178	0.263629
AK3	turquoise	0.248404	-0.147284	-0.081698	0.0459906	0.028222	0.0834321	0.0280337	0.19479	0.163292	0.525808	0.352424	0.390124	0.340981	0.261026	0.353904	-0.0195681
AK6	turquoise	0.219157	-0.132253	-0.0854582	0.021182	-0.0684444	0.240743	-0.0340747	0.235525	0.278431	0.451547	0.294301	0.484894	0.2688	0.237811	0.266505	0.277957
AMN	grey	-0.11054	-0.280455	-0.0977549	-0.222826	-0.103495	0.032967	0.234137	0.0651412	0.0864262	0.0525043	0.034189	0.0968146	0.119425	-0.0191331	0.0793314	-0.0632764
AMT	brown	0.0482963	0.191864	0.330517	0.2171	0.0736482	-0.0232495	-0.206321	-0.0953587	-0.175968	-0.0660054	-0.22212	-0.322525	-0.314831	-0.264491	-0.289293	-0.134467
ANG	blue	0.18381	0.355513	0.403182	0.429394	0.299075	0.0128255	-0.135666	-0.135958	-0.0313376	0.196172	-0.0759898	-0.174594	-0.248039	-0.172049	-0.105128	0.301575
APP	grey	0.112508	0.290901	0.108833	-0.0344966	-0.18885	-0.176534	0.00500647	0.186513	0.0629683	0.125292	0.0437087	-0.101717	-0.140725	-0.199946	-0.0894035	0.0194158
B2M	blue	0.379356	0.164304	0.288046	0.577629	0.395737	0.0625481	-0.346136	-0.253802	-0.145136	-0.192659	-0.279401	-0.34321	-0.414272	-0.3404	-0.286262	-0.0271702
AQR	grey	-0.080469	-0.203367	-0.022533	-0.124259	-0.0607158	-0.0297476	-0.0126981	0.108939	0.0389891	0.220844	0.185747	0.202493	0.223662	0.113281	0.289734	-0.381581
ASL	grey	0.236012	0.103572	0.296516	0.225594	-0.0467122	0.0727473	-0.0486446	-0.00590134	0.0447814	0.0223013	-0.0270776	-0.0584117	-0.242228	-0.133385	-0.163976	0.511603
ATR	tan	0.00993613	-0.23678	-0.296444	-0.310328	-0.160329	0.0422033	0.231406	0.354012	0.30402	0.586911	0.793909	0.615635	0.636235	0.425879	0.515863	-0.00218991
AUH	pink	0.0460075	0.0244546	0.111846	0.167515	0.114023	0.167148	0.086526	0.135044	0.0949029	0.309488	0.235711	0.158587	0.0937385	0.116402	0.411804	0.154046
AXL	yellow	0.302433	0.768895	0.377655	0.625069	0.403519	-0.249993	-0.0931989	-0.309983	-0.270892	-0.126681	-0.35644	-0.54477	-0.500853	-0.369134	-0.328814	0.0969562
BAD	grey	0.0299588	-0.0549903	-0.102262	-0.138516	-0.134026	0.0504417	0.0784005	0.150473	0.064811	-0.0313457	0.0436217	0.162093	0.183889	0.143673	0.0724389	0.339383
BAX	turquoise	-0.116089	-0.0681847	-0.0869066	-0.0794975	-0.107431	-0.000378957	-0.073422	-0.197191	-0.188207	-0.6528	-0.356911	-0.30291	-0.291067	-0.107758	-0.332492	0.0589591
BBX	tan	0.008798	-0.147184	-0.125099	-0.165914	-0.114404	-0.0633718	-0.0780739	0.164146	0.0645886	0.11478	0.496958	0.175546	0.187938	0.154261	0.182666	-0.186728
BCR	grey	0.00999831	0.0807419	0.057754	-0.201229	-0.251797	-0.069861	0.113332	0.180658	0.184533	0.209363	0.0561272	0.0793589	-0.00603567	-0.132754	-0.0123851	-0.0191274
BGN	yellow	-0.0256018	0.808322	0.277154	0.342344	0.14701	-0.24475	-0.0948334	-0.317485	-0.360769	-0.36826	-0.462669	-0.610182	-0.533528	-0.307992	-0.334875	-0.0562093
BID	grey	-0.0240152	-0.0964903	-0.173043	-0.163348	-0.0595883	0.0714848	0.177286	0.121455	0.12881	0.121809	0.322704	0.228227	0.292314	0.192572	0.118675	0.0704843
BIK	grey	-0.14956	-0.193444	-0.139732	-0.228452	-0.159828	0.0674703	0.2658	0.0546367	0.0914367	-0.0660798	0.0642852	0.0991753	0.127291	-0.00275072	0.103469	0.114282
BLM	brown	-0.0849774	-0.365795	-0.363081	-0.350469	-0.0987381	0.167528	-0.0101754	0.367208	0.376459	0.407191	0.4365	0.703337	0.555971	0.310835	0.465186	-0.141643
BOK	brown	0.0389067	0.336429	0.351705	0.167348	-0.102037	-0.0241796	0.0378774	-0.224632	-0.239323	-0.22441	-0.287644	-0.404442	-0.374249	-0.0958028	-0.164419	0.143629
C1D	brown	-0.135046	-0.197272	-0.181706	-0.307649	-0.195656	0.274701	0.10621	0.212795	0.221556	0.245597	0.365994	0.47471	0.448849	0.252906	0.160516	0.265264
C1S	blue	0.398486	0.564014	0.176057	0.524564	0.384685	-0.142308	0.0517865	-0.123032	-0.153277	0.264075	0.0289205	-0.106298	-0.0788559	0.074154	0.0423563	0.206231
C1R	yellow	0.307616	0.737362	0.31905	0.610092	0.402008	-0.249423	-0.0765032	-0.372988	-0.410446	-0.254172	-0.390472	-0.564347	-0.454001	-0.207892	-0.2744	0.0142437
BRE	turquoise	-0.00293001	0.0609813	0.0272228	-0.0609785	-0.0554443	-0.0487032	0.103218	0.223712	0.255064	0.559236	0.3153	0.315752	0.240964	0.118232	0.176471	0.10752
BSG	turquoise	-0.086216	-0.148151	-0.0872994	-0.114079	-0.0876801	0.238867	-0.0158945	0.0331935	0.072335	-0.313246	-0.159853	-0.0225388	-0.153809	-0.218185	-0.160047	0.20395
BTC	grey	0.0811975	-0.047779	0.216623	0.023301	-0.0549795	-0.0686097	-0.0422729	0.098681	0.108869	0.141314	0.1679	0.0616113	0.0245718	0.000617754	-0.00412342	0.107724
BTK	blue	0.338082	0.262783	0.463151	0.827521	0.69051	-0.116345	-0.163109	-0.435593	-0.37313	-0.371317	-0.40032	-0.588814	-0.514117	-0.288746	-0.341488	-0.00758053
CA2	grey	0.166461	0.146084	0.0677987	0.105287	-0.122258	0.0204741	0.305718	-0.0454407	-0.0272092	0.0166352	-0.0274358	-0.0567196	-0.0828917	-0.0562606	-0.0108738	0.376505
CA9	grey	-0.0887619	0.165602	-0.129432	-0.164677	-0.107482	-0.0521077	0.123014	0.0685065	0.041827	-0.134737	-0.147714	-0.0867973	-0.123806	-0.228926	-0.163723	0.153241
CAT	turquoise	0.0798019	0.0114594	0.280929	0.188411	0.105889	0.0712232	-0.0552391	0.226708	0.24349	0.428975	0.208405	0.200294	0.125757	0.10563	0.133337	0.163711
CBL	turquoise	-0.240266	-0.110063	-0.105943	-0.0915762	-0.0297038	-0.182785	-0.106364	-0.137863	-0.176408	-0.442008	-0.258206	-0.304895	-0.138958	-0.123477	-0.256311	-0.273354
CBS	brown	-0.119953	-0.311145	-0.207298	-0.332644	-0.236874	0.207803	-0.192942	0.278107	0.326966	0.294424	0.360166	0.488419	0.302252	0.253108	0.234831	-0.104859
CD2	blue	0.501952	0.196583	0.348596	0.861829	0.676048	-0.0732394	-0.238271	-0.332899	-0.234733	-0.101911	-0.255422	-0.356556	-0.382674	-0.259612	-0.141475	-0.0208957
CCS	green	0.00300322	0.126843	0.107092	0.0351759	-0.023735	-0.055029	-0.274318	0.0387721	0.103995	-0.0841564	-0.231435	-0.167382	-0.294327	-0.35433	-0.307814	-0.0128273
CD9	blue	-0.139385	-0.213088	-0.156014	-0.298795	-0.144148	-0.146191	0.287769	-0.0881658	-0.148129	-0.121077	0.0265673	-0.046001	0.237692	0.161514	0.0750773	-0.377455
CEL	grey	-0.046474	-0.31808	-0.181275	-0.250195	-0.185657	-0.0491666	0.138994	0.115101	0.00718629	-0.0524132	0.215952	0.107616	0.260639	0.261246	0.189617	-0.070512
CFB	blue	0.457702	0.39971	0.438945	0.620975	0.385624	-0.110069	-0.00676657	-0.225178	-0.162626	-0.118311	-0.239134	-0.382626	-0.452756	-0.317661	-0.288129	0.281167
CFD	blue	0.144719	0.164271	0.611123	0.549204	0.244514	0.0504395	-0.105523	-0.287444	-0.19866	-0.101749	-0.196506	-0.356239	-0.291624	-0.133928	-0.178854	-0.000931682
CFH	blue	0.381329	0.525323	0.396385	0.479009	0.2448	-0.0653721	0.0337242	-0.101728	-0.137388	0.0130777	-0.155937	-0.304143	-0.361731	-0.253376	-0.209748	0.330139
CFI	blue	0.268368	0.511456	0.596364	0.506607	0.174952	-0.123617	-0.0894282	-0.0519685	-0.0664641	0.165691	-0.106651	-0.281165	-0.289294	-0.244134	-0.13988	0.197669
CGN	grey	-0.079846	-0.141275	0.320994	-0.0123728	-0.114319	-0.0194928	-0.274603	-0.0246743	0.0746972	0.0400649	-0.0369412	-0.0885517	-0.171003	-0.169105	-0.212137	-0.0636296
CKB	grey	-0.228803	-0.0973286	0.150418	-0.181613	-0.155045	-0.0347362	-0.00170208	0.146004	0.286975	0.0175906	0.008378	-0.00311624	-0.0192802	-0.241725	0.0113886	-0.0159738
CLU	blue	0.0762473	0.187005	0.444861	0.38507	0.236163	-0.0520978	-0.0763975	-0.23335	-0.28191	-0.122058	-0.207362	-0.312907	-0.229492	0.0520791	-0.130172	0.0586381
CPD	grey	-0.0628422	0.00966676	0.0610347	-0.0620038	-0.066411	-0.00942831	-0.0792481	0.259732	0.0934994	0.286723	0.124702	0.244108	0.106618	0.117202	0.105867	0.332746
CPE	grey	0.0266452	0.288641	0.143912	0.0108199	-0.018967	-0.110252	0.0194759	0.169046	0.192706	0.166881	0.030595	-0.0256469	-0.0684056	-0.29224	-0.123033	0.0653708
CPM	black	0.116157	0.228051	0.713909	0.591591	0.236054	-0.0813897	-0.259639	-0.311183	-0.239225	-0.272072	-0.405408	-0.53542	-0.55128	-0.361963	-0.332478	0.016666
CPQ	yellow	0.213995	0.654855	0.397504	0.545844	0.281391	-0.0301496	-0.195405	-0.24471	-0.235174	-0.171587	-0.322667	-0.468649	-0.439805	-0.294865	-0.292214	0.110993
CR1	blue	0.175566	0.305512	0.507066	0.733762	0.548098	-0.113988	-0.101669	-0.29333	-0.258506	-0.0752495	-0.214685	-0.381452	-0.287921	-0.143176	-0.158269	0.0351397
CRK	grey	-0.0871744	0.0670625	0.0766351	-0.0922231	-0.113642	-0.000571623	0.126439	0.179355	0.190265	0.262789	0.118138	0.191453	0.122175	0.0951109	0.180044	0.14521
CSK	grey	0.0902079	-0.131396	-0.0119804	0.056561	0.062726	-0.171105	0.0410656	-0.0301307	-0.0865359	-0.101468	-0.0522962	-0.0261584	0.0165738	0.0258303	0.0248181	-0.175016
CTH	grey	-0.0351225	-0.0732957	-0.0318524	-0.0818665	0.0529996	0.0541728	-0.0390766	0.152879	0.28125	0.286315	0.174863	0.267755	0.155536	-0.0249837	0.0363312	0.146474
DAP	cyan	-0.0301197	0.1755	0.141022	0.0508369	0.0226457	-0.0772085	-0.263099	0.560949	0.247478	0.159119	-0.00269733	-0.00823196	-0.140252	-0.284215	-0.10105	0.0937895
DBI	yellow	-0.153033	-0.428256	-0.0666665	-0.235753	-0.149071	0.226974	0.174512	0.197649	0.189557	0.169468	0.312789	0.403104	0.402204	0.257561	0.308086	0.0579139
DBT	turquoise	-0.063588	-0.21699	-0.0623118	-0.253249	-0.130541	-0.084843	0.239667	0.339043	0.421406	0.38419	0.404614	0.285833	0.333839	0.0226321	0.198656	-0.085311
DCK	turquoise	-0.0498306	-0.192125	-0.107945	-0.0493628	0.00914916	0.203777	-0.129314	0.170715	0.264493	0.304603	0.287734	0.424238	0.302912	0.0803335	0.292254	-0.0204177
DCN	yellow	0.221794	0.738259	0.378752	0.531566	0.397007	-0.133967	0.0177773	-0.247649	-0.2333	-0.101918	-0.269752	-0.457329	-0.366508	-0.290753	-0.283934	0.0753509
DEK	brown	-0.102227	-0.352123	-0.242881	-0.366861	-0.219814	0.157807	-0.0837653	0.47267	0.546494	0.538861	0.591016	0.700528	0.528067	0.26831	0.444599	-0.0700231
DLD	brown	-0.11689	-0.378562	-0.327123	-0.369102	-0.170564	0.13148	0.173814	0.314286	0.259051	0.499673	0.517685	0.660753	0.612829	0.488162	0.416736	0.0276543
CCNDBP1	turquoise	0.225965	0.0247702	0.0458628	0.191334	0.128986	0.0647629	0.148974	0.121136	0.155893	0.570529	0.339536	0.327482	0.316049	0.30299	0.277008	0.191027
DPT	yellow	0.182026	0.591509	0.153263	0.512713	0.413585	-0.0785395	-0.149209	-0.235222	-0.214475	-0.12889	-0.225412	-0.33419	-0.339131	-0.145863	-0.175108	0.142617
DR1	turquoise	0.14594	0.113921	0.0835072	-0.0355574	-0.0466274	-0.0858993	0.247323	0.35022	0.508584	0.457912	0.236509	0.154673	0.102811	-0.223111	0.0291772	0.131466
DSP	blue	-0.151607	-0.129173	-0.275127	-0.418437	-0.17889	-0.141475	0.578954	0.225843	0.225547	0.250612	0.317358	0.281322	0.413643	0.152711	0.236166	-0.090568
DST	magenta	-0.080729	-0.00188068	-0.239911	-0.236679	-0.0404367	-0.121513	0.374899	0.157065	0.112313	0.369232	0.331977	0.284983	0.516472	0.440992	0.370157	-0.178866
DTL	brown	-0.112399	-0.441142	-0.481105	-0.535298	-0.306474	0.118575	0.0614488	0.355317	0.313445	0.337132	0.527382	0.737845	0.615885	0.473066	0.521059	-0.0770978
DUT	brown	-0.0154711	-0.315012	-0.324521	-0.2889	-0.222656	0.165771	0.102493	0.170761	0.18051	0.212824	0.324112	0.443499	0.393563	0.300916	0.332835	-0.106189
EBP	blue	-0.0592792	-0.355267	-0.335578	-0.371224	-0.266348	0.153668	0.20811	0.297502	0.288546	0.183184	0.313168	0.469326	0.34853	0.126206	0.218846	0.275841
ECD	turquoise	0.240667	-0.0537947	-0.146635	-0.0855366	-0.102786	0.141941	0.172116	0.295148	0.331851	0.681797	0.472976	0.571416	0.399796	0.232569	0.366226	0.281353
EED	turquoise	0.147405	-0.049559	-0.129095	-0.0531361	-0.0259067	0.0468359	-0.0160075	0.420966	0.391945	0.638911	0.388824	0.495126	0.345315	0.0679567	0.261019	0.0907844
EFS	blue	-0.146115	-0.155875	-0.259134	-0.476699	-0.275604	-0.187512	0.354392	0.218957	0.211618	0.183299	0.305345	0.250154	0.433391	0.202558	0.248064	-0.168327
EGF	green	-0.0305728	-0.268195	-0.0549581	-0.157313	-0.188169	-0.00981154	-0.0792325	0.122446	0.0364819	0.234221	0.255086	0.307011	0.333797	0.557508	0.26548	0.0276058
EHF	green	0.0726492	-0.11914	0.0518807	-0.0672808	-0.000854861	-0.232345	0.212065	0.136201	0.134649	-0.0223813	0.0831531	-0.0987625	-0.0582157	-0.310381	-0.150691	-0.0145547
EMB	blue	0.347495	0.288897	0.452288	0.657423	0.435026	0.0341122	-0.238554	-0.142502	-0.0745547	0.236472	-0.114468	-0.160221	-0.281645	-0.261531	-0.0322023	0.0646821
EMD	blue	-0.0798771	-0.205565	-0.228641	-0.320184	-0.245673	0.066265	0.0562474	0.147451	0.111543	0.0986439	0.188295	0.314774	0.301152	0.303452	0.215332	0.0854897
ENG	black	0.18519	0.578733	0.631323	0.683501	0.3433	-0.161098	-0.157372	-0.426705	-0.349397	-0.370094	-0.508523	-0.701467	-0.655572	-0.398436	-0.403692	0.0195762
F12	grey	0.00387865	-0.197009	-0.313884	-0.210042	-0.140653	0.131292	0.297956	-0.113955	-0.136061	-0.0904524	-0.0443001	0.165439	0.197662	0.284868	0.103864	0.193824
F2R	yellow	0.139901	0.524324	0.126198	0.293137	0.168888	-0.0383799	-0.0842781	-0.0299745	0.0240841	0.247567	-0.0458178	-0.0517416	-0.0986139	-0.118472	-0.037787	0.0902642
ERH	grey	-0.00369547	-0.218212	-0.177375	-0.258367	-0.209401	0.338022	-0.0124531	0.325156	0.426964	0.316844	0.295266	0.442152	0.164617	0.0134804	0.160843	0.328661
ERG	black	0.116447	0.299395	0.547352	0.309347	0.119146	-0.141767	0.0924374	-0.0256616	0.014364	0.161577	-0.0129141	-0.212146	-0.0923267	-0.195081	-0.0993682	0.00739322
ESD	turquoise	0.0690899	0.190922	0.0787239	0.0609532	-0.106473	0.279107	-0.0490081	0.144	0.113074	0.335242	0.196303	0.255451	0.14444	0.110549	0.195693	0.0791466
EVL	blue	0.23606	0.356336	0.418824	0.573988	0.401082	-0.230044	-0.175567	-0.260328	-0.171483	-0.14415	-0.323044	-0.548037	-0.448101	-0.422655	-0.277574	-0.311693
EZR	grey	-0.101152	-0.137629	-0.00462166	-0.146697	-0.123816	-0.109443	0.190433	0.165692	0.232744	0.21296	0.106162	0.102997	0.0657976	-0.104841	0.0567287	0.0984529
FAH	green	0.0936377	-0.108961	-0.114587	-0.128723	-0.220409	0.210003	-0.00213562	0.0900882	0.00417613	0.128775	0.159776	0.303168	0.220735	0.438714	0.124262	0.268018
FAP	yellow	0.17394	0.820675	0.133222	0.3929	0.283208	-0.103642	0.0919715	-0.0373955	-0.0155644	0.312996	-0.0208183	-0.106349	-0.131409	-0.0923688	0.0228616	0.250149
FAS	blue	0.483699	0.333726	0.284097	0.558665	0.29936	0.0507747	-0.0493006	-0.116232	-0.10938	0.199773	-0.0542381	-0.0617182	-0.162069	-0.103662	-0.0284624	0.274269
FAU	greenyellow	0.00333705	-0.133729	0.0387203	0.0438263	-0.0650059	0.709671	-0.165781	-0.0393862	0.0919141	-0.128851	-0.107122	0.0925096	-0.139292	-0.0742207	-0.117382	0.327441
FBL	brown	-0.155556	-0.396967	-0.333138	-0.380192	-0.194553	0.315536	-0.0137129	0.283443	0.252768	0.301615	0.31762	0.591659	0.441243	0.328883	0.230915	-0.0283951
FER	turquoise	0.188111	0.122832	-0.0310252	0.0732411	-0.00550989	-0.0479932	0.19824	0.0699356	0.0521539	0.504184	0.259401	0.233051	0.237157	0.0686005	0.2931	0.0733309
FGG	black	0.0470453	0.110993	0.677845	0.281061	0.0194598	-0.0344097	-0.128602	-0.0633402	-0.0244869	0.0192367	-0.0909741	-0.182445	-0.225266	-0.190325	-0.149743	0.0844469
FGR	blue	0.255196	0.249053	0.470597	0.697028	0.366349	-0.126176	-0.0772668	-0.332967	-0.254706	-0.143613	-0.291222	-0.426816	-0.417606	-0.243735	-0.244665	0.0823341
FN1	yellow	0.077749	0.783241	0.287686	0.419532	0.225763	-0.148579	-0.190417	-0.179996	-0.143601	-0.0875795	-0.262432	-0.372368	-0.399247	-0.253719	-0.206138	0.0613364
FOS	grey	0.0527665	0.255169	0.400626	0.282601	0.112133	-0.0669631	0.0573036	-0.179578	-0.13502	-0.0612601	-0.173711	-0.325391	-0.211489	-0.118673	-0.141724	0.0539055
FRK	grey	-0.0185717	-0.230863	-0.109127	-0.280521	-0.14565	-0.141843	0.28797	0.254346	0.241551	0.28501	0.440249	0.330686	0.412353	0.200646	0.292758	0.0212306
FST	red	-0.185934	0.0468016	-0.205539	-0.260753	0.00316993	-0.110616	0.439435	0.0396524	0.0364032	0.121288	0.127496	0.150248	0.366686	0.171776	0.211131	-0.0947539
FTL	blue	-0.0275507	0.0251498	0.221245	0.281567	0.121521	0.143532	-0.222489	-0.202251	-0.161281	-0.180025	-0.156807	-0.178149	-0.131074	0.268777	-0.0978209	0.066919
FTO	yellow	-0.0157471	0.387288	0.115454	0.0573652	-0.0889575	-0.0837972	-0.0975041	-0.0130957	-0.114775	0.000623138	-0.100857	-0.166034	-0.24416	-0.0701041	-0.168668	0.112524
FTX	grey	-0.0421808	-0.0423601	0.00683463	0.0236087	0.0474074	-0.245441	-0.145448	-0.200724	-0.233263	-0.232726	-0.209314	-0.333628	-0.134827	-0.0650755	-0.0900525	-0.610751
FUS	grey	-0.0789441	-0.274864	-0.219792	-0.237217	-0.072209	-0.196588	-0.169136	0.151495	0.216347	0.136648	0.155836	0.146789	0.143156	-0.0580179	0.0433248	-0.516053
FYB	blue	0.338336	0.204978	0.290761	0.695107	0.388545	-0.0290015	-0.200959	-0.2714	-0.26153	-0.287912	-0.344327	-0.440298	-0.520234	-0.298556	-0.28531	0.0797332
FYN	blue	0.116001	0.340174	0.2715	0.47958	0.377977	-0.0591472	-0.321694	-0.0659742	-0.0367465	0.130784	-0.112616	-0.157102	-0.214132	-0.246637	-0.0486313	-0.159177
GAA	grey	0.0515418	0.125264	0.119247	0.0895169	-0.0401321	-0.0857178	-0.108787	-0.188954	-0.282628	-0.122964	-0.170016	-0.168199	-0.0941751	0.122676	-0.118326	-0.0471549
GAK	grey	0.106164	0.134796	0.239347	0.18474	0.00569857	-0.252101	-0.0771691	-0.130514	-0.0662625	-0.0604516	-0.162442	-0.309252	-0.368016	-0.283723	-0.212355	-0.216307
GAN	blue	-0.201598	-0.203213	-0.340494	-0.444614	-0.319446	-0.000955385	0.46123	0.233168	0.116588	0.353038	0.324862	0.419389	0.52991	0.507831	0.379948	0.117229
GCA	blue	0.298057	0.00628539	0.34407	0.456053	0.201946	0.132491	-0.346248	0.0651872	0.13259	0.175942	0.0848587	0.0575137	-0.159317	-0.181513	-0.0500646	0.202209
GDA	green	-0.156236	-0.151275	-0.164203	-0.253947	-0.0660466	-0.181524	0.414926	0.0363562	-0.0548685	0.182447	0.219503	0.197214	0.498748	0.501097	0.370817	-0.0464988
GEM	yellow	0.0725472	0.593634	0.338572	0.384451	0.286196	-0.0517293	-0.060361	-0.178418	-0.128104	0.110655	-0.187025	-0.271449	-0.227056	-0.194564	-0.137773	0.078428
GGH	brown	-0.151238	-0.192145	-0.350303	-0.383405	-0.179699	0.203051	0.169326	0.291321	0.348358	0.196853	0.328195	0.497224	0.36441	0.13193	0.186512	0.17283
GHR	grey	-0.0589593	0.0288037	0.0543801	-0.103223	0.0241111	-0.0666053	0.296858	0.361376	0.135339	0.204772	0.20742	0.0920361	0.22283	0.00404016	0.11299	-0.0177656
GLA	green	0.145916	-0.057173	-0.139163	0.104256	0.0615229	0.0377025	-0.0037137	0.0848608	0.0105102	0.374366	0.210558	0.362555	0.358543	0.575312	0.42401	0.0925372
GLS	blue	0.123531	0.366528	0.377574	0.401916	0.196138	-0.0781209	0.00905669	-0.116431	-0.124198	0.266091	-0.1356	-0.162244	-0.178081	-0.11962	0.00502191	0.0183012
GNE	grey	0.123447	-0.0672591	-0.0465448	-0.0458341	0.00900971	-0.0353225	0.00931883	0.0913055	0.0500778	0.116485	0.0918229	0.109278	0.0976615	0.0857604	0.0168454	0.18746
GNS	turquoise	0.195883	0.233314	0.249026	0.351942	0.232432	-0.125057	-0.105054	0.181348	0.207153	0.607892	0.189313	0.188586	0.101808	0.0246022	0.218551	0.190184
GPI	green	-0.12128	-0.295016	-0.404977	-0.377729	-0.239288	0.0761852	0.201598	0.123413	0.0358816	0.194766	0.289689	0.469684	0.485075	0.597557	0.379973	0.116246
GRN	blue	0.315805	0.284973	0.336326	0.477488	0.186053	-0.162395	0.0651197	-0.079651	-0.0914651	0.0885357	-0.107098	-0.282209	-0.293362	-0.167275	-0.0787614	0.209445
GRP	yellow	-0.0935362	0.439953	-0.0583419	-0.082676	-0.0761417	-0.0859504	0.203687	-0.125241	-0.0830565	-0.0505798	-0.118504	-0.147353	-0.0292058	0.0155944	0.0335417	0.0273344
GSS	blue	-0.116401	-0.254456	-0.270195	-0.384435	-0.299841	0.0786301	0.180684	0.332139	0.298632	0.347455	0.379168	0.479119	0.326291	0.227705	0.344474	0.177084
GSR	green	-0.139469	-0.339128	-0.305134	-0.293467	-0.19794	0.0801344	0.126988	0.028891	-0.0767196	0.0734044	0.191422	0.358895	0.443629	0.790062	0.354052	0.118127
HBB	blue	0.0453213	0.130845	0.398572	0.345907	0.165393	0.110836	-0.118422	-0.226723	-0.0999311	-0.1755	-0.21459	-0.265335	-0.229229	-0.132019	-0.121179	0.0628874
HCK	blue	0.208079	0.0926795	0.200095	0.501311	0.339052	0.0199096	-0.142579	-0.188169	-0.206394	-0.114754	-0.136328	-0.193837	-0.112087	0.101001	-0.0539499	0.0448724
HK2	blue	-0.22203	-0.155078	-0.217709	-0.332033	-0.202375	-0.123678	0.360574	0.171816	0.0698551	0.179085	0.201448	0.27705	0.346926	0.20047	0.157762	0.134091
HK1	green	-0.0908109	-0.157963	-0.243519	-0.2759	-0.264578	-0.0589943	0.396667	-0.0663498	-0.255698	-0.0227244	0.0722529	0.118653	0.312052	0.624874	0.247924	0.0593505
HK3	blue	0.258844	0.231863	0.314486	0.640011	0.284672	-0.110063	-0.13273	-0.396127	-0.331062	-0.296469	-0.394523	-0.420013	-0.414414	-0.177686	-0.198649	0.0522525
HLF	grey	-0.105476	-0.200467	0.113626	-0.0998895	-0.0733683	-0.075104	0.267184	0.0467148	-0.0398883	0.181806	0.187647	0.0872608	0.337241	0.202983	0.272744	-0.219651
HLX	yellow	0.137401	0.630996	0.362833	0.500269	0.279791	-0.172416	-0.0870597	-0.268045	-0.313961	-0.130432	-0.285029	-0.419423	-0.29305	-0.0817845	-0.167119	-0.0478753
HN1	brown	0.0747811	-0.237489	-0.261673	-0.305099	-0.278549	0.0988256	0.143343	0.305991	0.233526	0.403955	0.354359	0.543418	0.355974	0.303715	0.353074	0.203949
HYI	grey	0.0670796	0.193356	0.279326	0.161817	0.0719799	0.0243872	-0.236196	0.102856	0.375858	0.175433	0.010168	-0.0319539	-0.179908	-0.227253	-0.131881	0.119202
AHCYL2	black	0.144041	0.0710477	0.55923	0.282496	0.0259712	-0.00248373	-0.0821676	0.0646766	0.102525	0.323988	-0.0326195	-0.0137446	-0.15662	-0.18448	0.0044716	0.179845
AHCYL1	grey	-0.108792	-0.0832963	0.0711597	-0.0721467	-0.191026	-0.0507128	-0.150109	-0.00189686	0.0641287	-0.154685	0.00370104	-0.115762	-0.113012	0.0882885	-0.0862568	-0.0319826
ICK	magenta	-0.136229	-0.285482	-0.203643	-0.311189	-0.110656	0.0456709	0.23949	0.34989	0.267486	0.553601	0.449892	0.570526	0.61118	0.459108	0.440446	-0.0197977
ID2	blue	0.18129	0.229643	0.364079	0.49772	0.279746	0.0626707	-0.330667	-0.123139	-0.000880342	0.0956233	-0.115209	-0.143448	-0.233381	-0.155833	-0.006928	-0.147768
ID1	red	0.0716605	0.135231	0.0762814	-0.0308461	-0.07804	-0.0990396	0.467806	-0.0436455	-0.0927132	0.0954157	-0.00796784	-0.0694905	0.0418776	0.105794	-0.0133926	0.279112
ID4	black	-0.0784349	0.244739	0.469965	0.204784	0.0792052	-0.0581757	-0.0712671	-0.0790114	0.0639296	0.0579287	-0.0951943	-0.249453	-0.207004	-0.258675	-0.0561435	-0.148774
ID3	yellow	-0.0920566	0.41332	0.262447	0.18877	0.0379621	-0.00965083	0.0263498	-0.172952	-0.074866	-0.125615	-0.24357	-0.24886	-0.17053	-0.0802586	-0.0828916	0.11731
IDE	turquoise	0.0415126	-0.188079	-0.228462	-0.228384	-0.0217858	-0.0252038	0.352708	0.172728	0.149271	0.440702	0.281269	0.430512	0.449929	0.349771	0.257361	0.181812
IGK	purple	0.145168	0.183498	0.0593755	0.510174	0.909573	-0.213281	-0.1205	-0.140427	-0.124277	0.0389067	-0.0998158	-0.195141	-0.104929	-0.113086	-0.081504	-0.117356
IGJ	purple	0.186649	0.151487	0.3359	0.581131	0.780609	-0.126876	-0.118042	-0.192828	-0.134018	-0.106237	-0.132694	-0.294911	-0.223802	-0.210101	-0.204138	-0.0468514
IL6	blue	0.0959297	0.3134	0.263319	0.327957	0.210769	0.000605675	0.0430672	-0.214903	-0.21172	-0.0783409	-0.181311	-0.211201	-0.152911	0.0959549	-0.0607924	0.114698
IL7	blue	0.426378	0.287332	0.312372	0.469718	0.247098	-0.100775	-0.0236526	-0.110157	-0.136764	0.0936808	-0.00941903	-0.163012	-0.151752	-0.107877	-0.0785897	0.15774
ILK	yellow	0.201585	0.580227	0.261996	0.37514	0.0476942	0.102319	-0.130094	-0.203907	-0.0749857	-0.12501	-0.328703	-0.310648	-0.494434	-0.348252	-0.247962	0.407212
INA	grey	-0.163509	-0.0781274	-0.171085	-0.171895	-0.0365624	0.0646721	0.0045279	0.135668	0.130902	0.0512633	0.087294	0.212988	0.134565	0.172947	0.207183	0.0737616
ITK	blue	0.431851	0.213773	0.355077	0.79483	0.676408	-0.100834	-0.167184	-0.272145	-0.198511	0.0714837	-0.138977	-0.265159	-0.244244	-0.195792	-0.0691896	-0.0676087
IVD	grey	-0.00424641	-0.215701	0.107014	-0.0742386	-0.0823117	0.0341583	-0.108024	0.172231	0.0851983	0.263147	0.114423	0.232445	0.19475	0.172252	0.14722	-0.0743005
IVL	red	0.0428865	0.110292	-0.00856476	-0.0298138	-0.0603861	-0.200692	0.709406	-0.156612	-0.0442738	-0.0151614	-0.0200555	-0.150101	0.00752818	-0.0247548	-0.00185013	0.192456
JMY	turquoise	0.0014019	-0.118558	-0.0639792	-0.130537	0.0447562	-0.0546703	0.229307	0.23926	0.205378	0.54062	0.422358	0.330157	0.461364	0.308606	0.333459	-0.121043
JPX	turquoise	0.0209743	-0.246424	-0.159082	-0.229281	-0.0598358	-0.0707706	0.0673828	0.268197	0.235229	0.512206	0.432984	0.382124	0.464947	0.24377	0.429286	-0.392856
ARID4B /// RBM34	brown	0.0443836	-0.190306	-0.359181	-0.348623	-0.238683	0.070143	0.1832	0.336846	0.316455	0.615234	0.505976	0.646959	0.594148	0.486034	0.541759	-0.027834
JTB	brown	-0.0520194	-0.299343	-0.132064	-0.142703	-0.0912463	0.41709	-0.212934	0.0734737	0.0796236	0.03587	0.132725	0.327049	0.21493	0.310589	0.0627372	0.205876
JUN	grey	-0.0502973	0.245877	0.266291	0.108671	-0.0414604	-0.168881	0.0694722	-0.0160528	0.07077	-0.0174113	-0.116537	-0.278556	-0.170082	-0.216774	-0.149116	-0.0751113
JUP	red	-0.121174	-0.225085	-0.305977	-0.425753	-0.27736	-0.18355	0.70128	0.0193252	-0.0910101	-0.0537759	0.153333	0.108788	0.303882	0.267048	0.184122	0.0313192
KDR	black	0.113154	0.368476	0.617929	0.432357	0.154107	-0.109311	-0.231483	-0.136557	-0.0711213	-0.0237663	-0.205883	-0.355181	-0.4049	-0.274703	-0.162043	0.016869
KIT	grey	0.0316906	0.06131	0.350743	0.130892	0.0587976	0.0332431	-0.367487	0.228499	0.276619	0.260236	0.0898508	0.030321	-0.141921	-0.282854	-0.111539	-0.139006
KIZ	grey	0.124672	0.244541	0.0276006	0.0568988	0.0225364	0.0607501	0.206584	0.158914	0.11138	0.147709	0.114956	-0.0319696	-0.0621629	-0.175669	-0.0588692	0.236445
KMO	blue	0.354444	0.201806	0.445055	0.771144	0.452987	-0.00441259	-0.272383	-0.270361	-0.166883	-0.0213273	-0.203223	-0.26904	-0.33498	-0.184646	-0.0917583	0.165927
LBH	yellow	0.054463	0.440901	0.365729	0.282148	0.175432	-0.134305	-0.162918	-0.0657684	-0.0935911	0.09913	-0.0819903	-0.217525	-0.054593	-0.0397149	0.00640262	-0.130175
LBR	brown	-0.104354	-0.338678	-0.247227	-0.310441	-0.186636	0.18113	-0.173418	0.190653	0.135807	0.200702	0.296124	0.513133	0.371512	0.448473	0.310821	-0.132192
LCK	blue	0.492388	0.231015	0.361299	0.813704	0.642558	-0.0815602	-0.24662	-0.243245	-0.123865	0.0373893	-0.184892	-0.272468	-0.332161	-0.277376	-0.0804255	-0.0453507
LIF	yellow	-0.019326	0.449306	0.308353	0.212257	0.0702275	-0.0404688	-0.0358237	-0.134241	-0.185819	-0.121894	-0.213793	-0.275981	-0.306651	-0.147101	-0.21383	0.168246
AHCTF1	brown	-0.162606	-0.390971	-0.372487	-0.503759	-0.316685	0.17419	0.104842	0.311802	0.219054	0.466869	0.487069	0.679286	0.609447	0.52027	0.490022	-0.0840217
LOX	yellow	0.103465	0.447168	0.0879298	0.122531	0.0229049	-0.146482	0.195609	-0.00958175	0.0299012	0.118033	-0.00723421	-0.0825296	-0.110748	-0.223183	-0.151617	0.373282
LPL	black	0.053431	0.235941	0.682483	0.453364	0.161924	-0.0144851	-0.165245	-0.226598	-0.0699191	-0.018413	-0.188776	-0.330329	-0.321398	-0.275857	-0.204541	-0.08571
LPP	grey	-0.162708	0.00134004	-0.118515	-0.167355	-0.109251	-0.346905	0.0450231	-0.125057	-0.240621	-0.285512	-0.0807183	-0.284441	0.0792513	0.0419135	-0.0647542	-0.397766
LSR	grey	0.0915399	-0.117342	-0.0291914	-0.146323	-0.186797	-0.0575588	0.103446	0.123923	0.0671909	-0.0274534	0.0558216	0.0480627	-0.00923049	-0.0771032	-0.040056	0.209777
LTB	blue	0.317059	0.247177	0.430827	0.725093	0.561911	-0.113966	-0.192368	-0.361807	-0.239613	-0.189183	-0.323242	-0.474591	-0.423135	-0.377557	-0.274334	-0.137774
LTF	black	0.082096	0.123271	0.517817	0.357486	0.248303	-0.130895	0.037208	-0.188391	-0.13155	-0.153802	-0.163992	-0.294281	-0.224792	-0.158303	-0.194427	0.056035
LUM	yellow	0.188948	0.684356	0.295532	0.493798	0.41174	-0.116358	-7.80301e-05	-0.249382	-0.225106	-0.110805	-0.251302	-0.397865	-0.327571	-0.269945	-0.277368	0.0868947
LXN	blue	0.265024	0.39179	0.370657	0.538012	0.33467	-0.00287196	-0.15934	-0.206937	-0.180667	-0.0264347	-0.0701205	-0.219097	-0.155106	-0.0326747	-0.0601181	0.174652
LYN	blue	0.313975	-0.0103851	0.254679	0.440664	0.234129	-0.0115354	0.00595675	-0.0783503	-0.159926	-0.00578217	-0.0210421	-0.121131	-0.170793	0.0618545	-0.0473733	0.271755
LYZ	blue	0.28033	0.179507	0.361891	0.740315	0.558421	-0.0481988	-0.244323	-0.188403	-0.0870383	0.0546219	-0.120444	-0.20166	-0.232254	-0.181554	-0.103476	0.000638894
FSCN1	red	0.0356455	0.262842	-0.173506	-0.202977	-0.231456	-0.150906	0.55714	0.0599926	-0.00973443	0.0231645	0.00129152	0.0114076	0.0400016	-0.0326879	0.0289579	0.266407
MAL	grey	0.0882945	0.0786697	0.186768	0.277795	0.210371	-0.0707118	0.0987278	-0.198104	-0.0899116	-0.00360409	-0.11891	-0.154764	-0.116887	-0.130206	-0.00343189	0.064726
MAX	grey	0.153325	-0.088977	-0.0686261	0.0814529	0.130039	-0.0184223	0.21377	0.0417471	0.0826868	0.181825	0.0694772	0.0649178	0.127538	0.0478449	0.124477	0.165202
MCC	red	0.102135	0.224729	-0.181884	-0.16897	-0.127437	-0.202645	0.607934	0.042732	-0.0443239	0.222624	0.171507	0.0698601	0.299051	0.227126	0.199233	0.0606538
MCU	grey	0.0191099	0.0486046	0.104359	-0.0576362	-0.167433	-0.0276099	0.202021	0.0102652	0.0182391	0.0633767	-0.035134	0.0266729	-0.0338703	0.00604898	0.0886334	0.375888
MDK	grey	0.110711	-0.0789132	-0.0330873	-0.0211905	-0.0189077	0.0340258	-0.340737	0.234275	0.13838	0.17138	0.180727	0.229248	0.0750254	0.0804671	0.171085	0.0625325
ME1	green	-0.137248	-0.305872	-0.339547	-0.271947	-0.189855	0.0327209	0.222721	-0.00920122	-0.146082	0.110217	0.277144	0.386377	0.525066	0.876921	0.478676	0.0316284
ME2	turquoise	0.131028	-0.0342159	0.00552052	0.0599388	0.0494045	0.0690718	0.0123013	0.288781	0.360442	0.698878	0.390506	0.470564	0.36417	0.177902	0.3051	0.086836
MET	turquoise	-0.0175276	0.0343546	0.046203	-0.0465416	-0.0997911	-0.0698726	0.155479	0.116383	0.0999928	0.31795	0.180655	0.120346	0.156495	0.121417	0.124513	0.17462
MFF	turquoise	0.0350801	-0.0593793	-0.0428709	-0.073603	-0.0712208	0.107625	-0.127372	0.290534	0.29407	0.524738	0.40588	0.417813	0.26419	0.282569	0.289521	0.14174
MGA	turquoise	-0.0631062	-0.213563	-0.167162	-0.315889	-0.185814	0.00547315	0.00382335	0.300535	0.387038	0.489668	0.424165	0.44095	0.381325	0.142975	0.329568	-0.270393
MGP	black	0.0768555	0.44589	0.605741	0.553652	0.371664	-0.049806	-0.272891	-0.223325	-0.162491	-0.0441726	-0.234202	-0.423012	-0.389615	-0.291617	-0.257086	-0.0829371
MIF	blue	-0.275229	-0.239334	-0.43758	-0.498461	-0.265854	0.245622	0.0511966	0.153546	0.127222	0.0159103	0.203112	0.409357	0.375465	0.345233	0.122822	0.121176
MLX	brown	0.0286415	-0.256022	-0.114867	-0.0943014	-0.0482121	0.263413	0.091567	0.211428	0.197824	0.43532	0.329159	0.553991	0.387816	0.30396	0.304256	0.300431
MME	grey	0.0922665	0.135533	-0.1309	0.013534	-0.111011	0.0547663	-0.0947628	0.198432	0.152322	0.13234	0.108184	0.124272	-0.0175513	-0.0410124	0.0626835	0.197502
MMD	yellow	-0.0732339	0.503641	0.120394	0.161715	0.0971492	-0.013784	-0.111649	0.0882406	0.116683	0.157342	-0.086824	-0.0434715	-0.119233	-0.218282	-0.0341948	0.10156
MN1	yellow	-0.158091	0.316848	-0.0356707	-0.126196	0.002748	-0.188564	0.351505	-0.00737368	-0.122821	-0.115191	-0.0874796	-0.18864	0.039738	-0.105818	-0.0677828	0.00246713
MOK	grey	-0.0174795	-0.131175	-0.0405299	-0.181889	-0.143168	0.0800809	0.00589251	0.227651	0.187192	0.0856933	0.0491934	0.11507	0.026715	-0.135332	-0.086557	0.118426
MPG	turquoise	-0.0101936	0.101746	0.0577065	0.135134	-0.0642399	0.314854	-0.160808	-0.235878	-0.208197	-0.361379	-0.23576	-0.149463	-0.292095	-0.0444471	-0.131389	0.361927
MR1	blue	0.436573	0.156259	0.207427	0.350161	0.124553	-0.088869	0.174163	0.0161631	-0.00134863	0.319982	0.147504	0.0142001	0.0255497	-0.0154514	-0.00166817	0.393869
MSC	green	-0.0089682	0.0341471	-0.226521	-0.0466663	-0.0530643	0.120678	-0.0225229	-0.0103544	-0.1563	-0.00676147	0.0634093	0.165259	0.142572	0.481932	0.101309	0.163512
MSN	blue	0.351499	0.471818	0.259242	0.3619	0.0288734	-0.140001	0.156646	-0.0614868	-0.119682	0.210348	-0.0370411	-0.153405	-0.183278	-0.0430301	0.0473189	0.178682
MTR	turquoise	0.0043115	0.025068	-0.0397745	-0.075254	-0.0859875	0.0563242	-0.165401	0.0567713	0.0558266	0.373266	0.22679	0.27474	0.262729	0.294588	0.361151	-0.363716
MUT	brown	-0.0723706	-0.257422	-0.0609326	-0.246327	-0.226402	0.26096	-0.0799681	0.336448	0.393862	0.418365	0.422278	0.447315	0.277622	0.143623	0.255018	0.0258672
MVP	blue	0.342235	0.392698	0.427592	0.541354	0.15343	-0.218892	-0.0421616	-0.385391	-0.388455	-0.452047	-0.490985	-0.664312	-0.650797	-0.383499	-0.452219	0.176962
MX2	midnightblue	0.687489	0.0767006	0.155321	0.33265	0.159395	-0.105694	-0.109614	-0.0507064	0.0382074	0.0379309	-0.0687416	-0.111186	-0.169038	-0.244408	-0.140727	0.00576134
MX1	midnightblue	0.857108	-0.029108	0.0762718	0.328027	0.159954	-0.153482	0.0276817	-0.084703	0.0667557	0.142215	0.057436	0.0146953	-0.00901831	-0.00685043	0.0743733	-0.0123631
MYC	green	-0.110489	-0.198754	-0.213483	-0.232009	-0.206919	0.197888	0.228877	0.0328704	-0.073456	0.073155	0.0994415	0.227956	0.225581	0.334364	0.149065	0.0426644
MYB	brown	-0.0654242	-0.309414	-0.0643017	-0.149168	-0.0741976	0.177308	-0.31005	0.30966	0.374268	0.224201	0.265765	0.346635	0.163242	-0.0678642	0.165241	-0.263295
NBN	turquoise	0.238073	-0.0738843	-0.064217	0.0918095	0.0847517	0.0584544	0.00928573	0.22746	0.270205	0.525621	0.29845	0.354958	0.146433	-0.0888892	0.129383	0.0954188
MACROD2	black	0.0425725	0.0988188	0.701124	0.301492	0.0607026	-0.0449421	-0.0876713	-0.110458	-0.0911421	-0.131521	-0.175186	-0.32906	-0.303077	-0.300618	-0.257669	-0.000869148
NCL	turquoise	-0.0501336	-0.142344	-0.184564	-0.334218	-0.191851	-0.0401439	0.0360471	0.393054	0.432326	0.665522	0.452248	0.564371	0.422785	0.149621	0.365355	-0.207636
ND2	grey	-0.107503	-0.262116	-0.0562022	-0.178632	-0.168083	0.137642	-0.160497	-0.025038	0.0207227	0.0827077	0.105216	0.14233	0.028442	0.0465541	0.0857826	-0.201049
ND4	grey	-0.224883	-0.173542	-0.00596785	-0.168946	-0.159839	0.175241	-0.166523	-0.143223	-0.083635	-0.282272	-0.126457	-0.153408	-0.202757	-0.0791436	-0.160487	-0.199645
ND6	grey	-0.132775	-0.232614	-0.141695	-0.184782	-0.155571	0.00752941	-0.0831845	-0.00550509	-0.0780048	-0.143943	-0.00205894	-0.0223025	9.67993e-05	0.0317204	-0.0854029	-0.30294
NDN	yellow	0.0795919	0.556402	0.297533	0.311199	0.221633	-0.145361	-0.0538318	-0.00833872	0.0194463	0.124273	-0.0036545	-0.190783	-0.180287	-0.250417	-0.122034	-0.0121572
NEB	grey	-0.0695814	-0.268051	-0.179854	-0.269508	-0.0835424	0.00792879	0.175082	0.179528	0.177887	0.298636	0.253011	0.326816	0.366438	0.189206	0.298027	-0.153046
NES	grey	-0.00586766	0.300369	0.276358	0.225834	0.0301196	-0.0223807	-0.25261	-0.133169	-0.191426	-0.296721	-0.330267	-0.324719	-0.389658	-0.205716	-0.215884	-0.0355883
NHS	grey	-0.0762915	0.0892993	-0.0930791	-0.227784	-0.118741	-0.169951	0.0629986	0.195586	0.0643698	0.102564	0.101542	0.0357627	0.186515	-0.0520803	0.0177427	-0.174175
NIN	turquoise	0.0667044	0.0947593	-0.0510129	0.0380666	0.0364118	-0.0506269	0.274525	0.204174	0.243005	0.634355	0.309001	0.310028	0.295856	0.182235	0.360052	0.0843797
NLK	brown	-0.10375	-0.305786	-0.194866	-0.240088	-0.160195	0.0812967	-0.206977	0.222647	0.162245	0.217373	0.244582	0.355759	0.282201	0.225114	0.238072	-0.249128
NMB	grey	-0.0715474	-0.0379642	-0.1689	-0.243093	-0.206332	0.119638	0.262172	0.101132	0.0483495	0.110447	0.156928	0.229345	0.21998	0.380501	0.0187409	0.310627
NMI	midnightblue	0.642589	-0.052118	0.0279398	0.306738	0.0816844	0.0783919	-0.07579	0.0438965	0.173208	0.145384	0.118628	0.132145	-0.0650236	-0.113936	0.0351376	0.275915
NMU	grey	0.0326294	-0.206321	-0.0438582	-0.135822	-0.140738	0.131454	0.122455	0.259087	0.319099	0.22026	0.273433	0.284538	0.15726	-0.118871	0.134778	0.0833113
NNT	cyan	-0.0449961	-0.155794	-0.0910804	-0.15441	0.0373472	-0.0935863	-0.0565197	0.597388	0.247279	0.393385	0.363792	0.3567	0.366441	0.149835	0.221084	-0.215624
NOV	grey	0.010836	0.00731699	0.0616216	-0.0737949	-0.193876	0.0454409	0.190385	0.0229633	-0.00757835	0.0898877	0.0954787	0.0925698	0.05935	0.0349206	0.112425	0.127449
NPL	grey	0.132869	-0.167002	-0.00429831	0.118996	0.135618	-0.169886	0.312363	-0.0016546	-0.0956446	0.255579	0.21294	0.13156	0.405366	0.348345	0.31505	-0.178571
NRM	grey	-0.102839	0.0373581	-0.197675	-0.265925	-0.168653	-0.0208824	0.144379	0.304634	0.312778	0.369115	0.244521	0.36168	0.259997	0.0378514	0.234701	0.0594313
NTS	magenta	-0.117013	-0.255929	-0.0935734	-0.211308	0.0108118	-0.0530976	0.316326	-0.0139753	-0.0698881	0.0162996	0.167157	0.151798	0.385081	0.21698	0.0614682	-0.0438505
NVL	brown	0.118236	-0.237868	-0.118009	-0.234797	-0.161628	0.101623	-0.0690634	0.355686	0.437432	0.504355	0.442531	0.503321	0.27189	0.097721	0.319951	0.0457953
NXN	yellow	0.0756928	0.555036	0.109635	0.0629136	-0.0285414	-0.188739	0.175926	0.0455949	0.00668299	0.0130513	-0.147531	-0.244325	-0.257359	-0.368989	-0.161205	0.103511
OAT	turquoise	0.0604663	0.0534056	-0.0662149	-0.109452	-0.0759766	0.131506	0.107294	0.303187	0.225912	0.386823	0.250633	0.297842	0.150782	0.0739165	0.0472692	0.378226
INO80C	grey	0.00391863	-0.0538502	-0.162657	-0.125474	-0.0960718	0.0674055	0.319085	0.0153534	0.012307	0.184898	0.141884	0.252845	0.291606	0.228602	0.311622	0.0123827
OGN	black	0.0871016	0.387418	0.478983	0.371316	0.164048	-0.0282421	-0.0981426	-0.234059	-0.191029	-0.0385469	-0.189507	-0.318523	-0.282872	-0.190423	-0.147657	-0.0162786
OGT	turquoise	0.258015	0.0636016	0.0901493	0.24108	0.305218	-0.0398003	-0.0942544	0.0981288	0.117481	0.525145	0.229271	0.148744	0.110723	-0.00560348	0.132341	-0.144523
SMIM14	blue	0.0849791	0.0256783	0.410551	0.330723	0.105294	-0.0101617	-0.213056	-0.157053	-0.13962	-0.219679	-0.206914	-0.365942	-0.379808	-0.239336	-0.186466	0.041105
SMIM13	brown	-0.0581528	-0.097534	-0.286617	-0.307833	-0.127022	0.056406	0.179054	0.342556	0.353436	0.377374	0.373695	0.535341	0.482227	0.310842	0.218064	0.257552
SMIM15	turquoise	0.141685	-0.122764	-0.0534011	-0.0469262	-0.0619237	0.159898	0.0559121	0.263967	0.273217	0.664964	0.450145	0.564969	0.405777	0.314111	0.383314	0.234154
SMIM19	brown	-0.0548375	-0.199939	-0.100154	-0.212122	-0.124341	0.194879	0.074439	0.248945	0.240132	0.28029	0.269716	0.36882	0.312157	0.113842	0.19034	0.120701
SMIM20	greenyellow	-0.050305	-0.0396193	0.0758052	0.039102	-0.000257353	0.365552	-0.162995	0.141652	0.205749	0.157796	0.118578	0.227326	0.0573853	0.114491	-0.0107843	0.322623
SMIM22	grey	0.111986	-0.0706972	0.177631	0.0771418	-0.102266	0.140756	-0.230205	0.0263358	0.0837184	-0.0099975	0.0174767	-0.0196467	-0.22305	-0.127805	-0.177156	0.301988
OMD	yellow	0.0965448	0.639548	0.00963124	0.257545	0.218312	-0.0917035	0.0377658	-0.176112	-0.210027	-0.021531	-0.148356	-0.23781	-0.136897	-0.0344152	-0.0477909	0.0641094
OS9	grey	0.043026	0.20221	0.125289	0.108824	0.0520774	-0.093385	-0.0356242	0.0574142	0.0193817	0.121065	-0.0673368	-0.101895	-0.16856	-0.185241	-0.116514	0.119617
PAM	yellow	0.130754	0.596123	0.320672	0.28835	0.0711016	-0.199475	0.0470142	-0.00966611	0.00161811	0.328584	-0.0597651	-0.15679	-0.165733	-0.197227	0.0430557	0.102925
PBK	brown	-0.0668581	-0.390159	-0.466217	-0.438176	-0.246723	0.240722	0.0962921	0.286227	0.284163	0.321627	0.406114	0.738423	0.549578	0.436491	0.461876	0.182412
PGC	black	0.0746034	0.057804	0.737906	0.326134	0.0777749	-0.0202766	-0.10714	-0.0892555	-0.0633188	0.0859108	-0.125438	-0.218623	-0.222784	-0.186194	-0.109143	-0.00346152
PGF	blue	-0.155979	0.156253	-0.102043	-0.286082	-0.30583	-0.204881	0.244177	0.092329	0.0467322	0.0920814	-0.0211142	-0.0832368	0.0137836	-0.095164	-0.0678878	-0.0922178
PHB	brown	-0.0734372	-0.442196	-0.299113	-0.357377	-0.276602	0.438068	-0.139187	0.292306	0.329621	0.245962	0.328797	0.656691	0.321316	0.22592	0.215975	0.274554
PI3	red	-0.000237256	0.0755624	-0.132833	-0.0391398	0.0421592	-0.0919054	0.531048	-0.17815	-0.223162	-0.139628	-0.0128232	-0.110092	0.0718882	0.239718	0.0359944	0.166991
PIR	green	-0.0946638	-0.457363	-0.406558	-0.427509	-0.207688	0.0433445	0.285427	0.159971	0.0772421	0.235838	0.424175	0.51623	0.653591	0.70883	0.456786	0.00952066
PKM	grey	0.055043	0.0836115	-0.290327	-0.187099	-0.238481	-0.063448	0.227586	0.073533	-0.0715682	-0.0670712	-0.0273547	0.0731549	0.0139307	0.163729	-0.00934121	0.299436
PLN	yellow	0.12572	0.630671	0.275915	0.471471	0.378733	-0.0667637	-0.134554	-0.148717	-0.101078	0.0462044	-0.133716	-0.250784	-0.270383	-0.193704	-0.150312	0.159416
PNN	turquoise	-0.0936196	-0.219291	-0.177446	-0.345137	-0.252961	0.0792403	0.0514736	0.393146	0.425102	0.661887	0.454392	0.544304	0.440027	0.188965	0.378637	-0.164473
PNP	turquoise	0.161421	0.0647401	-0.0316446	0.0695917	-0.0146705	0.10976	0.252512	0.143254	0.192071	0.395962	0.124694	0.269715	0.0818669	0.0310929	0.175977	0.428141
POR	grey	0.00836572	-0.116406	0.0604142	-0.195099	-0.273397	-0.0312328	0.236519	0.174568	0.165717	0.27441	0.210602	0.235899	0.201991	0.207378	0.166238	0.312072
PPL	red	-0.0391208	-0.108533	-0.0340807	-0.179209	-0.196084	-0.186423	0.585831	0.00435546	0.023817	0.149686	0.117516	0.0274467	0.220759	0.163728	0.235453	0.0744195
PTN	grey	-0.0183277	-0.00821064	-0.0196054	-0.158738	-0.0756761	-0.244541	0.29954	0.173759	0.00956815	0.0645184	0.148755	0.0332684	0.18368	0.0313645	0.058842	-0.0169429
PTS	brown	-0.163658	-0.198072	-0.29886	-0.309163	-0.163836	0.240568	0.225419	0.30245	0.228145	0.163491	0.271142	0.437103	0.457491	0.373562	0.176464	0.30997
QKI	turquoise	0.125807	0.236888	0.0330886	0.146644	0.0705266	-0.167326	0.214333	0.0557781	0.0795022	0.45778	0.162119	0.166196	0.233494	0.105237	0.298439	0.0218223
RAN	brown	0.0321353	-0.298749	-0.328501	-0.323979	-0.221439	0.234726	0.18	0.400349	0.441781	0.578516	0.543187	0.74405	0.557062	0.340961	0.506752	0.105936
RB1	grey	0.164128	0.11261	-0.0313776	0.0986177	0.0423986	0.0750213	0.152733	0.00550236	-0.0398101	0.163763	0.102012	0.0757161	0.0878739	0.00376971	0.0540522	0.0832232
RDX	turquoise	-0.00830877	-0.074346	-0.0433655	-0.0562664	-0.0687573	-0.0039766	0.0549936	0.308044	0.232476	0.460749	0.285192	0.341747	0.30833	0.163156	0.177267	0.160995
REL	grey	0.0074434	-0.00130632	0.0256358	-0.0497273	-0.00282108	-0.203791	0.268794	-0.0936779	-0.223641	-0.136138	-0.0854042	-0.190287	0.00360512	0.00280903	-0.122421	-0.167184
RFK	pink	0.0641897	0.00659299	0.0859938	0.136668	-0.0104432	0.326169	-0.242022	0.0364059	0.147906	0.125582	0.0366528	0.201502	0.00822821	0.0579131	0.304985	0.324501
RGN	black	0.148609	0.257286	0.595512	0.44033	0.257361	-0.0866586	-0.269399	-0.082944	-0.0875548	-0.103046	-0.189542	-0.381957	-0.36077	-0.368458	-0.301854	-0.00144228
RLF	salmon	-0.183483	-0.0478932	-0.119072	-0.265191	-0.148968	0.0138757	0.0240458	0.234725	0.59713	0.127621	0.136605	0.164048	0.161852	-0.104295	0.0202669	-0.0503002
RPE	turquoise	0.0194396	-0.106608	-0.113929	-0.191973	-0.202874	0.124436	0.0440091	0.335289	0.371549	0.559669	0.538491	0.549792	0.388673	0.211651	0.344734	0.2778
RYK	blue	-0.281805	-0.237121	-0.326267	-0.478112	-0.296095	0.0473822	0.0447644	0.153368	0.120347	-0.0532911	0.514889	0.26562	0.365591	0.219654	0.0904988	-0.0600989
SCD	grey	-0.0432258	-0.150135	-0.240382	-0.228932	-0.125106	0.0315076	0.224473	0.0295156	-0.0360975	0.089865	0.128033	0.266906	0.234562	0.213944	0.220474	0.206115
SF1	turquoise	-0.0633879	-0.0937573	0.0477545	0.0315733	-0.00645267	-0.125761	-0.158217	-0.166322	-0.165959	-0.351823	-0.303851	-0.337712	-0.262908	-0.18162	-0.235643	-0.463139
SET	pink	-0.139799	-0.309855	-0.355418	-0.365483	-0.232176	-0.0269636	0.0402362	0.256778	0.241157	0.41583	0.405001	0.521322	0.487409	0.384257	0.775615	-0.250566
SFN	red	0.0761768	0.0270079	-0.237077	-0.198793	-0.157808	-0.198039	0.80337	-0.030874	-0.0619957	0.000205502	0.0799971	0.0181862	0.233868	0.294543	0.132961	0.288721
SKI	brown	-0.0835262	0.367015	0.20429	0.101886	-0.0549513	-0.29544	-0.109065	-0.164856	-0.160379	-0.445013	-0.448819	-0.586644	-0.51051	-0.457157	-0.417016	-0.256988
SLA	blue	0.400179	0.333964	0.487377	0.866923	0.61726	-0.156772	-0.182133	-0.374314	-0.2833	-0.145951	-0.321866	-0.491278	-0.455591	-0.309004	-0.252119	-0.0248173
SLK	turquoise	0.0816449	0.0650595	0.0972023	-0.0860411	-0.134921	-0.0543575	0.350142	0.270755	0.250577	0.626551	0.312007	0.257775	0.206957	-0.0415454	0.178382	0.166237
SMS	blue	-0.252167	-0.230347	-0.306721	-0.407209	-0.214739	0.0931048	-0.0612269	0.304278	0.235084	0.23079	0.28327	0.502538	0.492275	0.340347	0.323035	-0.0452693
SNN	grey	-0.0305112	0.0273555	0.0945953	-0.024362	-0.153293	0.00756185	0.0243586	0.115826	0.221812	0.0975008	0.187065	0.0821859	0.005757	-0.0254183	0.0253581	0.18994
SON	turquoise	0.0887537	0.0439159	0.123677	0.0602797	0.0482195	-0.253281	-0.0784286	0.202602	0.253534	0.448757	0.273347	0.065769	0.079714	-0.0958978	0.167527	-0.453135
SP3	grey	-0.021017	-0.0940326	-0.0498721	-0.0888369	0.0272282	-0.0805753	-0.113364	0.104969	0.158014	0.155564	0.113685	0.0565698	0.0526961	-0.0131481	0.116441	-0.388406
SPR	green	-0.147118	-0.27061	-0.186169	-0.237995	-0.190732	0.151517	0.0861875	-0.108753	-0.189894	-0.109583	0.0107026	0.210707	0.288408	0.409839	0.18664	0.214818
SRI	grey	0.0148138	0.151711	0.183445	0.113113	-0.0641077	0.335804	-0.202752	0.0599799	0.114195	0.123674	0.0476167	0.11744	-0.115082	-0.0652074	-0.0758528	0.41809
SRM	grey	0.00252558	0.137303	-0.081139	-0.00150934	0.0142792	0.0750188	-0.0813878	0.0171149	0.0902922	-0.148482	-0.168251	-0.00437665	-0.263076	-0.139201	-0.214941	0.201148
SSB	brown	-0.144737	-0.385408	-0.358802	-0.445898	-0.303748	0.350461	-0.157179	0.388438	0.385005	0.34508	0.369788	0.689056	0.474353	0.345417	0.286285	0.0316439
ST5	yellow	0.229062	0.464142	0.194862	0.107528	-0.090128	-0.229116	0.0950327	0.0666565	0.062293	0.117132	-0.0816149	-0.227976	-0.289925	-0.357968	-0.156404	0.0482952
SYK	blue	0.12297	-0.0780481	0.138656	0.326879	0.293266	-0.170393	0.0424895	-0.0440117	-0.0290821	0.126517	0.0832859	-0.0819492	0.0287428	0.0833033	0.317517	-0.276003
TBP	brown	-0.0639832	-0.141604	-0.128579	-0.287789	-0.24763	0.151891	0.00258097	0.390552	0.527191	0.462377	0.451557	0.49956	0.305399	0.00427405	0.303963	0.0339199
TDG	brown	-0.0822208	-0.226705	-0.247384	-0.410526	-0.235588	0.078038	0.103908	0.478725	0.487647	0.528107	0.433671	0.624709	0.484856	0.124689	0.248231	-0.0327538
TES	grey	-0.171499	0.0272057	-0.139662	-0.165334	-0.214867	-0.110563	0.0761945	-0.0533174	-0.0486802	-0.166473	-0.0912569	-0.103857	-0.0132108	0.0311584	-0.0380072	0.062561
TFG	grey	-0.126009	-0.166597	-0.214306	-0.244319	-0.0931498	-0.160732	0.123583	0.0388218	0.0183978	-0.018028	0.325998	-0.000335539	0.160892	0.0121324	-0.0111782	-0.298845
TK1	brown	0.043596	-0.329435	-0.398097	-0.343465	-0.169417	0.0777853	0.0975075	0.250776	0.183961	0.18414	0.315788	0.563142	0.424406	0.200899	0.255946	0.125091
TKT	green	-0.0479744	-0.330287	-0.227761	-0.214278	-0.21671	0.212603	0.121544	0.0520208	-0.069853	0.126822	0.17256	0.386704	0.347819	0.714145	0.337639	0.212476
TNC	yellow	-0.00165037	0.391791	0.0407655	0.0569555	-0.0309993	-0.146638	0.211101	-0.0421149	-0.13156	0.0309058	-0.148312	-0.192551	-0.105638	-0.0555744	0.0113323	0.00886621
TOX	blue	0.130967	0.237738	0.394176	0.453718	0.385112	-0.0300645	-0.236398	-0.166067	-0.0166872	0.00668461	-0.175055	-0.175805	-0.170099	-0.20002	-0.0120518	-0.0495736
TPR	grey	-0.0985469	-0.253372	-0.236064	-0.293694	-0.153541	-0.0715661	-0.0463545	0.26199	0.257977	0.35072	0.331378	0.331137	0.308137	0.15309	0.219934	-0.333254
TSN	brown	-0.0478818	-0.180861	-0.214404	-0.315382	-0.222973	0.139017	-0.0187485	0.509732	0.535562	0.677183	0.541955	0.697131	0.481673	0.24448	0.408291	0.155881
TST	grey	-0.0418452	-0.105674	0.109421	-0.0950821	-0.106886	0.034192	0.250737	-0.0818291	-0.0970097	-0.0206491	0.00814915	0.0125841	0.133859	0.194567	0.07179	0.131257
TTK	brown	-0.0828388	-0.407086	-0.492269	-0.505743	-0.327461	0.183122	0.107407	0.498328	0.509188	0.40653	0.56968	0.779447	0.550956	0.257513	0.442719	0.0725164
TXN	green	-0.0432305	-0.325777	-0.385846	-0.257639	-0.23994	0.206166	0.260924	0.0790322	-0.0390064	0.173843	0.296889	0.44514	0.506719	0.825939	0.632581	0.171113
UBB	grey	0.0535164	0.0933184	0.143861	0.15649	0.0926617	0.174297	-0.326623	-0.0462167	0.0218945	-0.209732	-0.206378	-0.14951	-0.28244	-0.224173	-0.179119	0.00411482
UBC	turquoise	0.139468	-0.010806	-0.026084	0.0261	0.00248845	0.0132335	0.103314	0.146229	0.192038	0.478746	0.270061	0.196135	0.173277	0.126812	0.207815	0.0833193
UNG	brown	-0.132648	-0.487532	-0.475854	-0.553388	-0.347402	0.103665	-0.00375485	0.430642	0.395866	0.291586	0.511417	0.68544	0.513812	0.318212	0.382945	-0.0970058
UST	blue	-0.169381	-0.142187	-0.214973	-0.370096	-0.159459	-0.0210901	0.381855	0.163641	0.121596	0.253759	0.32279	0.341365	0.562626	0.418677	0.339941	-0.0874975
UTY	grey	0.0189841	-0.0163098	0.00580377	-0.0735596	-0.0982451	-0.00616018	0.00126345	0.0802177	0.131674	0.136226	0.174847	0.0802109	0.0791714	-0.0831008	0.0287795	-0.0346333
UXT	greenyellow	-0.0090464	-0.0582947	-0.0326187	0.011716	0.00466	0.54417	-0.0761319	0.200148	0.211532	0.234736	0.258143	0.372709	0.158944	0.109607	0.14127	0.405633
VCL	yellow	0.050518	0.516455	0.104148	0.0330689	-0.0854794	-0.161626	0.213356	0.101436	0.0794704	0.356234	0.0623461	-0.0100809	-0.0170552	-0.0914365	0.00198588	0.184082
VCP	grey	0.0555665	-0.189021	-0.213078	-0.199514	-0.112148	-0.00750601	0.0630688	0.179094	0.134285	0.309974	0.262585	0.377614	0.353712	0.335272	0.351893	-0.0334632
VDR	yellow	0.232583	0.632992	0.200065	0.439623	0.237379	-0.219075	0.0857532	-0.173887	-0.201574	-0.0293473	-0.237611	-0.374072	-0.405377	-0.267032	-0.259173	0.210683
VIM	yellow	0.188827	0.697425	0.468096	0.625706	0.380231	-0.197573	-0.127242	-0.190871	-0.127841	0.135692	-0.236588	-0.404082	-0.360298	-0.288484	-0.131069	-0.0781262
VWF	black	0.0532833	0.290735	0.718161	0.528107	0.29904	-0.0537997	-0.0737608	-0.342861	-0.233653	-0.230124	-0.339752	-0.535628	-0.446112	-0.28176	-0.276438	-0.053344
WAC	grey	-0.113984	-0.156321	-0.124913	-0.108843	-0.0211927	-0.0368293	-0.142088	0.105073	0.104684	0.0885792	0.0658078	0.0924871	0.0144735	-0.046916	-0.0624543	-0.157698
WLS	yellow	0.0426005	0.329195	0.294183	0.0578343	0.0133472	-0.215513	0.170921	0.115937	0.192864	0.182968	0.0712436	-0.110444	-0.00956714	-0.180687	-0.0701092	0.0461455
WRB	turquoise	-0.0668768	-0.00646672	0.131506	-0.0554402	-0.071953	0.121714	-0.141045	0.358513	0.325155	0.45975	0.350055	0.360564	0.28056	0.115885	0.226073	0.10575
WRN	turquoise	-0.0782681	-0.0949944	-0.235417	-0.294328	-0.196471	0.0424547	0.0691624	0.393627	0.308812	0.578185	0.40989	0.545126	0.435094	0.268575	0.423137	-0.0612471
WT1	yellow	0.130055	0.376436	0.181043	0.280865	0.170864	-0.0621993	-0.127042	-0.0429619	-0.100834	0.0210575	-0.0665048	-0.100192	-0.130619	-0.11607	-0.0772196	0.0289321
XDH	grey	0.18268	0.247796	0.110479	0.122883	-0.075723	-0.0306893	0.25605	0.0678341	0.0444047	0.132413	-0.0326468	-0.103001	-0.2284	-0.275291	-0.0967077	0.374063
XPA	pink	-0.0730461	-0.215258	-0.200394	-0.189916	-0.121707	-0.0584367	0.306773	-0.0441931	-0.0996516	0.151586	0.216407	0.22917	0.481391	0.559161	0.669629	-0.208708
XPC	blue	0.212784	0.177673	0.340985	0.36233	0.280147	-0.0599644	-0.140362	0.0109159	0.0739943	0.401982	0.00703968	-0.0599188	-0.068016	-0.155337	0.0321858	-0.231893
YY1	turquoise	-0.117725	0.0899754	0.0526649	-0.16657	-0.121143	-0.0141913	0.155328	0.134687	0.219323	0.335587	0.121856	0.0852998	0.0651655	-0.0924254	0.101361	-0.156203
ZAK	grey	-0.167686	0.108933	-0.0313392	-0.194421	-0.221261	-0.00717346	-0.099929	0.210664	0.101308	0.130196	0.0678259	0.164825	0.0975816	0.109323	0.142254	-0.117459
ZFR	blue	-0.219472	-0.257882	-0.270548	-0.390979	-0.182058	-0.114438	0.00372038	0.600991	0.310927	0.274243	0.346342	0.337746	0.342141	0.0776418	0.135058	-0.253533
ZFY	grey	0.0674471	0.0687832	0.0761497	0.0164675	-0.0879573	-0.000300521	0.00318308	0.0153177	0.115037	0.111837	0.0956108	0.0443405	0.00161097	-0.067866	-0.0305581	0.109848
ZFX	turquoise	0.0670044	-0.11436	-0.153933	-0.180667	-0.018673	-0.0914599	0.166529	0.286058	0.198477	0.447514	0.416433	0.380373	0.451113	0.384859	0.327425	-0.0488901
FSTL1	yellow	0.0783234	0.836133	0.298617	0.379901	0.29088	-0.167848	-0.127116	-0.1222	-0.119404	-7.86019e-05	-0.186064	-0.369284	-0.349164	-0.323285	-0.199779	0.010804
FSTL3	yellow	0.103382	0.603326	0.264974	0.26463	0.0128075	-0.0212576	0.0617712	-0.174804	-0.104053	-0.0409812	-0.221409	-0.312858	-0.378544	-0.271072	-0.185321	0.21096
IER3IP1	grey	-0.128734	-0.150649	-0.139719	-0.179296	-0.0606829	0.235686	0.0164103	0.14769	0.134823	0.137879	0.225677	0.307819	0.270107	0.215092	0.281537	0.130626
SCGB3A2	black	0.00543823	0.0207452	0.679918	0.264538	0.116909	-0.0452072	-0.0354055	-0.098288	-0.0743583	-0.04859	-0.0724993	-0.256004	-0.153934	-0.141741	-0.186605	-0.0323961
SCGB3A1	black	0.115301	0.114978	0.679023	0.417752	0.24911	-0.0605408	-0.0672695	-0.229856	-0.150874	-0.211024	-0.281323	-0.436575	-0.374362	-0.343021	-0.279084	0.00739172
SCGB1A1	black	0.0175201	-0.00717628	0.397148	0.0956416	0.0736267	-0.10097	0.114949	-0.0559261	-0.0594054	-0.109691	-0.0725479	-0.244614	-0.157823	-0.155576	-0.221727	0.0919017
XYLT1	yellow	0.0303467	0.711644	0.135975	0.302801	0.218394	-0.214517	-0.0547664	-0.081707	-0.0832771	0.0210827	-0.173496	-0.298004	-0.286634	-0.278528	-0.102185	-0.00746349
ZNHIT1	grey	-0.00874512	-0.0745421	-0.0564021	-0.0735317	-0.150996	0.397105	-0.0378997	0.142149	0.176584	0.11005	0.176169	0.27947	0.054682	0.0501484	-0.0147617	0.492242
ZNHIT3	brown	-0.138443	-0.437878	-0.316637	-0.338638	-0.241291	0.416013	-0.0433872	0.240869	0.237971	0.179781	0.315454	0.596666	0.461682	0.42817	0.378974	0.16771
POMZP3	grey	-0.114567	-0.181602	-0.281667	-0.30834	-0.182393	0.0650546	0.258309	0.0572785	0.0242348	0.108937	0.193236	0.298697	0.362279	0.331625	0.273918	0.0969199
IGHV3-73 /// IGHV3-73	purple	0.148875	0.11017	0.0263486	0.358206	0.626616	-0.102645	-0.0920729	-0.100409	-0.0371357	0.0841107	-0.0530947	-0.0750741	-0.0617859	-0.0504945	-0.0162926	-0.0227793
FLVCR1-AS1	grey	0.0229318	-0.0405684	-0.0728185	-0.0981852	-0.06076	-0.0544681	-0.0601532	0.0240234	-0.040719	0.0832956	0.0878451	0.115448	0.110692	0.17686	0.0689467	0.0317548
FTSJ2	grey	-0.00799879	-0.222326	-0.232442	-0.353769	-0.292066	-0.0120753	0.162601	0.312145	0.312439	0.334608	0.333709	0.486826	0.394307	0.199702	0.335667	0.021372
FTSJ1	grey	0.147424	0.244449	-0.104312	-0.0462013	-0.0575525	0.0230263	0.205864	0.243603	0.28428	0.284293	0.158263	0.214116	0.0577051	-0.0761796	-0.00310346	0.472014
FTSJ3	brown	-0.0175852	-0.230438	-0.210496	-0.269219	-0.178352	0.132189	-0.0638855	0.230558	0.20244	0.161102	0.144629	0.41994	0.212501	0.0990989	0.154256	0.0336069
CRYBG3	tan	0.0915525	0.0451825	0.136315	-0.0333805	-0.0576412	-0.163138	0.349576	0.310872	0.258648	0.508792	0.494876	0.193254	0.234983	-0.0728108	0.204592	0.14468
INPPL1	grey	0.051207	0.0897459	0.109475	0.0710812	-0.0648204	-0.0121069	-0.347939	0.0742976	0.109252	0.115697	-0.0386386	-0.0140855	-0.159291	-0.107016	-0.00783619	-0.19686
COX7A2L	brown	-0.133295	-0.23284	-0.188018	-0.308792	-0.247225	0.511793	-0.0502785	0.256669	0.305298	0.311474	0.373576	0.547693	0.378449	0.278377	0.141946	0.375033
FUCA1	blue	0.292083	0.140311	0.548684	0.69671	0.465657	-0.0904274	-0.270759	-0.136024	-0.0971083	0.0251267	-0.192184	-0.297214	-0.307544	-0.254404	-0.169329	0.0350372
FUCA2	grey	0.253243	0.0767954	0.0918866	0.273216	0.17556	0.0957182	-0.176182	0.209597	0.20287	0.313333	0.233036	0.199137	-0.049034	0.00174339	0.0608204	0.419855
FUBP3	pink	-0.224	-0.302423	-0.395801	-0.399962	-0.283993	-0.0438515	0.0351064	0.103583	-0.0324527	0.0449812	0.181734	0.288065	0.375341	0.37164	0.623304	-0.322956
FUBP1	turquoise	0.0788737	-0.015023	0.0379413	-0.0578897	-0.016175	0.00950476	-0.182401	0.411512	0.517319	0.731161	0.450155	0.419824	0.254004	0.0245129	0.305728	-0.269271
RP5-1092A3.4	blue	0.30569	-0.00472598	0.212904	0.346915	0.423959	-0.084289	-0.21772	0.0757586	0.18613	0.30044	0.0255054	-0.00874924	-0.114451	-0.272443	-0.049314	-0.172738
HIF1AN	turquoise	0.139661	0.00432524	-0.0894417	-0.134913	-0.147112	-0.018526	0.167553	0.296733	0.303026	0.661648	0.471504	0.453757	0.34013	0.200368	0.370995	0.0651477
FUT11	yellow	0.0993425	0.473859	0.0703263	0.168065	0.0902988	-0.201621	0.200483	-0.00383621	-0.0157981	0.267266	0.0180031	-0.0244631	0.0419148	0.0360439	0.0831965	0.292454
CRYZL1	turquoise	0.171237	0.106144	0.075732	0.105746	0.0662232	0.0525703	-0.110867	0.215231	0.320672	0.528071	0.335913	0.270598	0.189904	0.0509778	0.223943	-0.0749939
HIGD1A	grey	0.114995	-0.0655453	0.0142432	0.0153643	-0.0727211	0.329714	0.107507	0.173976	0.25521	0.287511	0.241444	0.360997	0.194332	0.107456	0.191279	0.476622
HIGD1B	black	0.0442472	0.136905	0.752834	0.405068	0.0957953	0.144085	-0.141603	-0.152972	-0.0614382	-0.10563	-0.145258	-0.294826	-0.281057	-0.190657	-0.195359	0.0960354
HIGD2A	grey	0.198235	-0.0382833	0.0468069	0.229565	0.0591352	0.387306	-0.0429868	-0.145683	-0.110025	0.0571231	0.0252352	0.128468	-0.0342819	0.233539	0.0742611	0.345781
RP4-635E18.8	turquoise	0.0403255	0.0309223	0.215711	0.0492685	0.0708993	-0.0383797	-0.0580339	0.346908	0.389758	0.551645	0.318668	0.185124	0.100722	-0.127836	0.185737	-0.232737
LOC101929087 /// SUMO2 /// SUMO3	blue	-0.0559065	-0.402683	-0.244148	-0.314272	-0.275969	0.363418	-0.147059	0.170983	0.14692	0.0274424	0.162741	0.400407	0.254453	0.153876	0.200192	-0.0146015
ID2 /// ID2B	blue	0.258002	0.297144	0.447267	0.579765	0.318394	-0.097167	-0.242943	-0.141523	-0.0456713	0.155686	-0.134082	-0.248351	-0.293693	-0.215867	-0.0314153	-0.259005
POPDC3	brown	0.0107092	-0.0344095	-0.241263	-0.164917	-0.199458	0.148514	-0.0397661	0.120333	0.122918	0.202786	0.173432	0.35389	0.187732	0.298851	0.246183	0.102432
SNHG6 /// SNORD87	greenyellow	-0.0149064	-0.239434	-0.204835	-0.231687	-0.209715	0.514198	-0.156458	0.18938	0.199235	0.220733	0.210955	0.429424	0.201547	0.0920238	0.160878	-0.0253852
BMPR1B	grey	-0.0440913	0.0776207	-0.0275532	-0.0868867	-0.141579	0.0155578	-0.21381	0.081818	0.0998347	-0.0999458	-0.0522295	-0.0331995	-0.201661	-0.153673	-0.182347	0.13397
BMPR1A	turquoise	0.0216124	0.105537	-0.0289056	-0.144727	-0.121844	0.171551	-0.0921372	0.273701	0.291528	0.558108	0.313699	0.429383	0.270582	0.0911292	0.24433	0.0786958
INPP4B	grey	0.155625	0.25342	0.18314	0.193281	-0.0562361	-0.0124527	-0.0783963	-0.0232169	-0.01256	0.0193326	-0.111036	-0.150193	-0.328088	-0.211064	-0.183099	0.390982
INPP5B	salmon	0.0499807	-0.0725797	0.100594	0.0412935	0.112965	0.0752826	-0.210588	0.293749	0.589192	0.525687	0.349253	0.296335	0.147723	-0.13331	0.161031	-0.172649
INPP5A	turquoise	-0.0954329	0.174486	0.0491509	-0.16769	-0.191821	-0.0479105	0.293678	0.201407	0.118363	0.39299	0.200259	0.195186	0.239029	0.105588	0.120921	0.202543
INPP5F	grey	0.189796	-0.0727067	-0.247977	-0.0689952	0.00731917	0.017467	0.253939	0.0398743	0.00342009	0.20945	0.146896	0.256475	0.297946	0.156983	0.226273	0.0909394
INPP5E	pink	0.0161746	-0.0938202	-0.211287	-0.152449	-0.147614	-0.0551774	0.0615017	0.0101218	-0.0164105	0.12027	0.176761	0.168476	0.234945	0.216452	0.548806	-0.293129
BMS1P6	grey	-0.0307583	-0.047911	-0.00908314	-0.00950888	0.0250502	-0.178377	-0.0606268	-0.0957048	-0.0257243	-0.0908605	-0.100348	-0.245591	-0.173055	-0.23474	-0.247616	-0.383321
CCNB1IP1	brown	-0.164445	-0.160915	-0.265362	-0.361166	-0.252218	0.398636	0.164203	0.275228	0.232872	0.475224	0.358108	0.568636	0.491605	0.370433	0.454973	0.128213
INSIG2	turquoise	0.0369814	0.313524	0.16465	0.207859	0.155552	-0.104266	-0.0377892	0.149287	0.109938	0.455415	0.190997	0.116947	0.0944386	0.0331698	0.197748	0.142768
INSIG1	turquoise	-0.0453617	-0.0797943	-0.17769	-0.137283	0.00893307	0.0494317	0.129321	0.23153	0.223483	0.549605	0.391828	0.507367	0.500595	0.340909	0.473866	0.0545148
SMNDC1	brown	0.0108643	-0.0571702	-0.242224	-0.194498	-0.138717	0.11416	0.0901353	0.289553	0.318671	0.433335	0.307891	0.477501	0.283594	0.121114	0.200385	0.26547
RHBDD2	grey	-0.0133817	0.0848251	-0.076276	-0.116856	-0.0904949	-0.173626	0.2291	0.00246871	0.0281216	0.193521	0.0943005	0.116353	0.21909	0.287795	0.259251	0.241505
RHBDF2	grey	0.321206	0.231325	-0.0255858	0.261173	0.131889	-0.151453	0.177267	-0.158105	-0.176203	-0.0318716	-0.160325	-0.121798	-0.145827	-0.0650048	-0.0488046	0.113578
RHBDL2	grey	0.158157	-0.0624412	-0.0391172	-0.0567944	-0.0971583	-0.159945	0.249243	0.0799078	0.185193	-0.0535709	-0.0032909	-0.0877856	-0.0597421	-0.145537	-0.144397	0.196171
FXYD3	red	0.150267	-0.192923	-0.223712	-0.179908	-0.0912052	-0.0514827	0.648814	0.0175411	-0.0830413	0.0553695	0.150976	0.130676	0.309409	0.353272	0.160601	0.281596
FXYD6	yellow	-0.146757	0.308865	0.274497	0.136724	0.0981279	-0.133698	-0.225568	-0.137741	-0.116717	-0.210251	-0.208236	-0.312211	-0.123024	-0.135455	-0.106686	-0.302074
FXYD5	blue	0.260486	0.449125	0.289244	0.525581	0.229746	-0.0589541	-0.0435557	-0.342612	-0.310917	-0.322438	-0.4012	-0.513374	-0.572826	-0.352157	-0.352765	0.264573
LOC100996668 /// ZEB1	yellow	0.0930898	0.562883	0.197502	0.327904	0.266592	-0.14335	-0.0154241	-0.0423479	-0.113991	0.335017	0.0196605	-0.0916944	0.0465725	0.187642	0.118936	-0.114243
SNHG16 /// SNORD1A /// SNORD1C	brown	-0.0773884	-0.113382	-0.162707	-0.24096	-0.196502	0.367354	-0.0658448	0.101997	0.0665752	0.152847	0.0319462	0.350258	0.172031	0.106494	0.0945356	0.0467522
C5orf24	turquoise	0.0822755	-0.085231	-0.0470404	-0.0506735	-0.0822124	-0.0401091	-0.0354326	0.248543	0.322992	0.516728	0.352146	0.340841	0.310452	0.0276528	0.231222	-0.171188
C5orf22	cyan	0.013691	-0.119925	-0.133995	-0.196484	-0.0719292	0.00559071	0.116444	0.72283	0.52483	0.785713	0.559777	0.626752	0.510469	0.192143	0.355492	0.163872
C5orf28	cyan	-0.0901264	-0.227483	-0.178452	-0.254066	-0.124211	-0.0747451	-0.148294	0.594851	0.257143	0.336263	0.250656	0.293274	0.223296	0.0174206	0.166514	-0.402355
C5orf30	brown	0.00241281	-0.315251	-0.235143	-0.270859	-0.219517	0.185439	-0.0200141	0.365525	0.279854	0.562589	0.490993	0.625589	0.470788	0.477115	0.430559	0.114841
C5orf34	cyan	-0.144669	-0.210942	-0.195722	-0.302012	-0.213315	0.11334	-0.187205	0.651209	0.417004	0.172365	0.34983	0.395768	0.181167	0.00528433	0.176114	0.0435827
C5orf46	yellow	0.0826328	0.480222	-0.16822	0.149742	0.112713	0.0139628	-0.0304207	-0.0818714	-0.060384	-0.104408	-0.121453	-0.113224	-0.167832	-0.0798505	-0.0836643	0.183174
C5orf51	cyan	-0.0678865	-0.125912	-0.137433	-0.293138	-0.164668	-0.0492776	0.0662728	0.807328	0.451946	0.60175	0.482157	0.526142	0.428733	0.18633	0.358002	0.0144241
C5orf56	blue	0.463367	0.135445	0.368837	0.66952	0.507386	-0.225749	-0.293321	-0.397371	-0.316161	-0.266921	-0.349509	-0.558317	-0.499752	-0.350682	-0.292209	-0.34568
C5orf55	cyan	-0.091311	-0.159603	-0.167262	-0.258907	-0.169983	0.0421989	-0.0257434	0.465579	0.171798	0.162592	0.254326	0.289186	0.274294	0.114897	0.142054	0.0483442
CTA-384D8.35	midnightblue	0.493858	-0.069567	-0.151428	0.125598	0.110328	-0.0806599	0.326228	-0.0329119	-0.0110383	0.148119	0.0546753	0.13068	0.144926	0.0756842	0.0658163	0.201377
EEF2K /// LOC101930123	turquoise	0.130443	0.117786	0.160909	0.115292	-0.00508133	-0.117346	0.0249831	0.0992239	0.180936	0.447329	0.296488	0.126101	0.0579894	0.00645437	0.166625	-0.0132411
MAGI2-AS3	yellow	0.16705	0.624302	0.359812	0.411306	0.161075	-0.101689	-0.193512	-0.202375	-0.167583	-0.0584179	-0.196205	-0.346524	-0.338212	-0.233592	-0.219505	0.0119809
RPS4XP3 /// RPS4XP3	greenyellow	-0.0519047	-0.142489	-0.159017	-0.083988	-0.00421168	0.428735	-0.0253498	0.181093	0.165163	0.375127	0.186026	0.429969	0.254334	0.221311	0.206871	0.12248
PP7080	cyan	-0.203495	-0.169746	-0.255214	-0.409219	-0.278798	0.0169457	0.230456	0.629661	0.252483	0.411222	0.361081	0.444325	0.436012	0.268838	0.348662	0.0660547
PKHD1L1	purple	0.179258	0.165502	0.283202	0.561557	0.77211	0.0236702	-0.187048	-0.221153	-0.168466	-0.185322	-0.223539	-0.318985	-0.296584	-0.24867	-0.276363	0.0327214
RP1-39G22.7	salmon	-0.144884	-0.228348	-0.137016	-0.267844	-0.165145	0.202191	-0.119603	0.272549	0.574522	0.213785	0.336009	0.329829	0.263679	-0.00263286	0.147423	-0.0678442
FZD10	grey	-0.170137	-0.176279	-0.334092	-0.344512	-0.220047	0.0158897	0.371233	0.0982157	0.00502017	0.135112	0.226926	0.310704	0.450681	0.492376	0.423054	-0.0499544
PIP4K2A	grey	0.117204	-0.0210362	0.10966	0.279709	0.231	-0.100281	-0.180272	0.0545026	0.0134292	0.354861	0.142626	0.159837	0.111354	0.117621	0.135749	0.00135422
PIP4K2C	grey	0.0513684	-0.0808217	-0.171647	-0.219218	-0.23669	-0.071658	0.118539	0.155561	0.176612	0.156556	0.0988262	0.211875	0.0964843	0.114717	0.143033	0.253406
ARHGEF26-AS1	green	-0.153117	-0.226317	-0.0925196	-0.217577	-0.147228	0.0441367	0.00247126	0.0131788	-0.047991	0.0254353	0.167969	0.19706	0.340151	0.612881	0.290665	-0.0431509
ADAM1A /// ADAM1A	turquoise	0.0262778	-0.168649	0.0259209	-0.0976775	-0.067882	0.0338671	-0.263158	0.271407	0.356276	0.477733	0.342175	0.374339	0.194758	-0.0467604	0.211823	-0.339132
ASH1L-AS1	blue	-0.0524429	-0.30577	-0.333687	-0.364568	-0.264644	0.0988821	0.0764168	0.251735	0.108796	0.351104	0.405405	0.505829	0.467933	0.376831	0.331627	-0.0440511
PIP5K1B	grey	-0.0475241	-0.117931	0.367737	0.277603	0.325032	0.0392266	-0.193228	-0.0559338	-0.0921093	-0.0246919	-0.0513035	-0.0920933	-0.061428	0.0172064	0.112406	-0.130559
INTS12	turquoise	0.176015	0.0307528	0.036255	0.0352938	-0.00483425	0.076513	0.0401612	0.373263	0.41214	0.640536	0.385418	0.430386	0.233983	-0.000503516	0.300716	0.209426
LOC102725263 /// LOC389906	grey	-0.0675123	-0.173523	-0.141179	-0.174605	-0.0347803	-0.0788197	0.102039	0.105353	0.102371	0.0293167	0.0834657	0.0906306	0.15316	-0.0156019	0.0929438	-0.231867
YARS2	brown	-0.0278793	-0.16985	-0.300355	-0.330483	-0.233952	0.339578	0.111318	0.277428	0.268047	0.424537	0.355685	0.6183	0.427126	0.264499	0.287604	0.192396
HILPDA	blue	-0.252817	-0.0836153	-0.243277	-0.32173	-0.182072	0.0308314	0.15094	0.155619	0.128896	0.0318841	0.110534	0.22291	0.194817	0.0651513	0.0465346	0.24714
MIR1236 /// NELFE	salmon	0.00427754	-0.206371	-0.17428	-0.278681	-0.277114	0.375026	-0.101454	0.407186	0.564298	0.438482	0.455455	0.608407	0.271535	0.150643	0.209531	0.325738
DHRS4 /// DHRS4L2	green	0.0443431	-0.155918	-0.143477	-0.110167	-0.131715	-0.0122109	0.265642	-0.0654313	-0.125089	0.000520284	0.0720988	0.105943	0.212497	0.378973	0.247533	0.162209
NECAP1	brown	0.158327	0.0663939	0.00746343	0.0149259	-0.00866665	0.126761	-0.0239173	0.255514	0.31207	0.585896	0.28525	0.420706	0.216921	0.00783865	0.205962	0.159694
GTPBP4 /// IDI2	grey	-0.0570088	-0.161327	-0.136899	-0.258005	-0.217082	0.158675	0.00260637	0.245653	0.271144	0.307129	0.241367	0.357433	0.194652	0.0265269	0.130626	-0.0362228
MSH5 /// MSH5-SAPCD1 /// SAPCD1	brown	-0.134397	-0.24996	-0.1913	-0.319191	-0.220043	0.223602	-0.174521	0.312027	0.329522	0.417569	0.284377	0.523717	0.294543	0.238984	0.154178	-0.0641872
RP11-174G6.5	turquoise	0.017847	-0.142199	-0.037749	-0.045942	0.0686928	-0.0284928	-0.0477954	0.170379	0.137148	0.425279	0.284917	0.236736	0.196139	-0.00721354	0.234427	-0.183759
RP11-480A16.1	blue	-0.259736	-0.408613	-0.409828	-0.525879	-0.283999	0.0908302	0.0966145	0.308323	0.189046	0.302155	0.443577	0.508331	0.666641	0.452393	0.372018	-0.19134
ALDH9A1	grey	-0.016934	-0.212299	0.130009	-0.0362644	-0.124444	-0.0184277	-0.0178083	0.190428	0.153909	0.209321	0.232615	0.166078	0.154734	0.0694913	0.165631	-0.0766679
ALDH6A1	grey	-0.133096	-0.279625	0.131322	-0.113265	-0.0982748	0.0118852	-0.187323	0.136339	0.175974	0.0868738	0.126926	0.0558859	-0.0309688	-0.154889	-0.11159	-0.0136309
ALDH5A1	brown	-0.00723143	-0.366984	-0.0379752	-0.186407	-0.111672	0.101842	-0.0982519	0.230315	0.159041	0.370974	0.330655	0.430585	0.417815	0.34681	0.350864	-0.186663
ALDH8A1	grey	0.0080397	-0.110359	-0.0600429	-0.0330758	0.0637927	0.0742281	-0.0975064	0.06572	0.108604	0.0675351	0.115554	0.139329	0.0999612	0.0233309	0.0710438	-0.221725
ALDH7A1	grey	0.237737	0.0796096	0.0934339	0.101892	-0.0697097	0.128392	-0.214211	0.0672845	0.148701	0.16069	-0.00407551	0.0581155	-0.132683	-0.128708	-0.147085	0.18474
CENPBD1P1	grey	-0.257727	-0.031454	-0.138893	-0.246917	-0.145488	-0.0612569	-0.0747049	0.0498141	-0.0248853	-0.167176	-0.0800028	-0.00201193	0.029588	0.0791686	-0.0431487	-0.0605473
ALDH1A3	yellow	0.236086	0.457497	0.269256	0.330895	0.175157	-0.0800833	0.0960464	-0.0592384	0.00886788	0.0954377	-0.104263	-0.237155	-0.324287	-0.336304	-0.240987	0.250763
ALDH1A1	green	-0.158364	-0.414578	-0.0790157	-0.222656	-0.0271892	0.0151415	0.0582078	0.171684	0.11181	0.311439	0.363743	0.417466	0.555418	0.561726	0.410469	-0.119069
ALDH3A2	green	-0.145794	-0.325881	-0.116069	-0.256442	-0.194113	0.113631	0.114372	0.134056	0.0236351	0.241364	0.344893	0.384564	0.471667	0.730851	0.432936	-0.0177709
ALDH3A1	green	-0.0815558	-0.277954	-0.293261	-0.224191	-0.111154	0.0459136	0.278518	-0.0352586	-0.169274	0.0188085	0.174148	0.252821	0.404141	0.797569	0.371706	0.0777192
ALDH3B2	red	0.141142	-0.121838	-0.216921	-0.141699	-0.109761	-0.0643083	0.540458	0.0464162	0.0427864	0.205636	0.242187	0.169754	0.22528	0.230693	0.167207	0.29902
ITGB3BP	salmon	0.0094557	-0.223874	-0.141327	-0.170711	-0.170701	0.422226	-0.133261	0.262657	0.549949	0.11594	0.252976	0.360229	0.05784	-0.0986588	0.102874	0.197462
THUMPD3-AS1	turquoise	0.0502326	-0.142591	-0.0387462	-0.00552491	0.0110225	-0.000466789	-0.101889	0.251673	0.158182	0.553833	0.319487	0.325769	0.302766	0.231234	0.291165	-0.187395
GVINP1	blue	0.368575	0.147687	0.359439	0.766606	0.704352	-0.234465	-0.202709	-0.352876	-0.280657	-0.106758	-0.238862	-0.437776	-0.346836	-0.278122	-0.189953	-0.260675
VKORC1	yellow	-0.0468574	0.494567	0.171686	0.224764	0.132286	0.104813	-0.218673	0.0048324	0.0118357	-0.0288923	-0.213633	-0.160343	-0.308031	-0.28121	-0.277161	0.374623
RP11-295G20.2	grey	0.0798577	-0.236722	-0.11742	-0.107127	-0.0485727	-0.0138329	0.133456	0.0646307	0.0454158	-0.0739319	0.190768	0.0850949	0.0218675	0.0689472	-0.0301451	0.142614
AHNAK2	red	-0.012785	0.214069	-0.112341	-0.155509	-0.218784	-0.242714	0.670497	-0.0751001	-0.156193	0.00142386	-0.0398193	-0.194704	0.0205379	0.0616569	-0.00382997	0.239662
CSF2RB	blue	0.381076	0.354082	0.476667	0.870085	0.701883	-0.178267	-0.134473	-0.350574	-0.256	-0.125807	-0.335814	-0.470947	-0.416119	-0.288929	-0.236257	-0.00612432
CSF2RA	blue	0.342469	0.332344	0.385103	0.781129	0.462393	0.0293058	-0.21434	-0.266209	-0.158661	-0.0335791	-0.216821	-0.320024	-0.370898	-0.19625	-0.143654	0.213664
NEDD4L	grey	-0.200568	-0.309014	0.0956328	-0.247568	-0.211253	0.003844	-0.0247762	0.0852745	0.0302713	0.168844	0.157966	0.201135	0.328163	0.25632	0.382267	-0.337588
CTD-2528L19.6	grey	0.0500098	-0.0402828	0.189396	0.0373687	-0.119175	0.0886492	-0.262342	0.0460586	0.143461	0.154073	0.049848	0.06522	-0.0608304	-0.146581	0.010417	-0.11868
GABPA	turquoise	0.0958985	-0.0307562	0.0173858	-0.00378761	-0.000847421	0.0567008	-0.0153493	0.365894	0.473997	0.705253	0.526553	0.492934	0.385257	0.119509	0.377399	-0.0242721
GABRP	grey	0.126305	0.00383695	-0.0529327	-0.0400821	-0.0123188	-0.0583718	-0.0543348	-0.0202785	0.0825257	0.0108011	0.0823687	-0.00523747	-0.0604649	-0.107051	-0.160698	-0.0266435
EPB41L4A-AS1	turquoise	0.0458574	-0.0676458	-0.0387857	-0.0266028	-0.06884	0.449921	-0.0680847	0.146643	0.196282	0.50481	0.218073	0.40757	0.255787	0.199537	0.25814	-0.0383047
GALK2	turquoise	0.192433	0.0504168	0.0457252	0.15836	0.15703	-0.027252	-0.0363081	0.0706123	0.0529565	0.326486	0.0487418	0.0850147	0.0314164	-0.0123727	0.0588222	-0.0756033
MGC70870	grey	0.0293199	-0.157523	0.0142605	-0.107073	-0.120004	0.0548595	-0.156924	0.130246	0.115642	0.219118	0.19307	0.252174	0.19469	0.102396	0.240388	-0.089082
GANAB	grey	-0.0207564	0.0239059	-0.11249	-0.173356	-0.116818	-0.00421711	-0.117314	0.2832	0.177975	0.112385	0.0615989	0.18751	0.0256776	-0.0531479	0.0361879	0.0796499
GAPDH	brown	-0.148755	-0.165867	-0.390353	-0.377225	-0.197369	0.214595	0.0960354	0.276307	0.246387	0.284598	0.286204	0.504396	0.353635	0.231512	0.190766	0.186581
GAREM	blue	-0.244783	-0.248777	-0.127071	-0.397508	-0.333481	-0.00408754	0.243743	0.12602	0.0936573	0.161952	0.191867	0.245652	0.360751	0.363827	0.306875	-0.0276953
ANKRD20A1 /// ANKRD20A11P /// ANKRD20A2 /// ANKRD20A3 /// ANKRD20A4 /// ANKRD20A5P /// ANKRD20A9P /// LOC102723891 /// LOC102725051	grey	-0.196841	-0.134528	0.0709269	-0.121195	-0.0398494	-0.00165337	-0.0481589	0.0777207	0.07461	0.0714357	0.115002	0.0308197	0.127334	0.0974512	0.0838037	-0.317797
GATA6	black	0.131648	0.469758	0.614249	0.513628	0.272874	-0.00808719	-0.171522	-0.137646	-0.0890094	-0.0227125	-0.21334	-0.317167	-0.375594	-0.270747	-0.21129	0.145492
LOC100289097 /// LOC283788	grey	0.169901	0.383285	0.184519	0.281978	0.159507	-0.0827948	-0.147791	0.0951253	0.117511	0.38244	0.113911	0.0185153	-0.0506424	-0.10514	0.118339	-0.0439516
LUZP6 /// MTPN	turquoise	0.0938704	-0.0296937	-0.157077	-0.11156	-0.0917192	0.0926648	0.246622	0.354089	0.314806	0.765654	0.522843	0.577725	0.516286	0.402719	0.499465	0.154531
LURAP1L	grey	0.177052	0.16039	0.23886	0.136649	0.0283731	-0.103948	0.09119	0.0591014	0.061677	0.148964	0.111787	-0.0509157	-0.0240882	-0.0873888	0.00995913	0.216869
GBAP1	grey	0.159646	0.158057	0.120578	0.135543	-0.0751606	0.0194261	-0.116083	-0.0204058	0.0105409	0.0316694	-0.0731961	-0.0517485	-0.175973	-0.0562216	-0.0685534	0.240236
DLGAP1-AS2	green	-0.0845323	-0.193515	-0.263157	-0.22217	-0.110922	0.0686227	-0.0173976	0.0735377	0.032793	0.261764	0.255188	0.415014	0.477152	0.606782	0.406413	0.0328983
DLGAP1-AS1	green	-0.0219724	-0.149347	-0.0131649	0.00937643	0.0398451	0.124674	-0.203156	-0.0523481	-0.0193675	0.172167	0.0942588	0.219435	0.237413	0.40719	0.303988	-0.0592084
GBGT1	blue	0.215082	0.467078	0.402641	0.651803	0.479532	-0.109321	-0.134766	-0.35675	-0.358679	-0.235803	-0.340022	-0.471038	-0.39141	-0.224324	-0.185548	0.0224694
SULT1A1	grey	0.0939371	-0.0744618	0.241554	0.124919	-0.0451796	0.0710088	-0.286367	-0.0142683	0.0213521	0.0745279	0.0272334	0.0254803	-0.0620218	0.129398	-0.000569826	0.0255072
SULT1A2	grey	0.110221	-0.0731464	0.232531	0.108315	-0.075861	0.0917009	-0.265027	0.00956476	0.0509939	0.0816342	0.0516806	0.0533656	-0.0656885	0.114821	-0.00306457	0.110215
SULT1C2	blue	0.155168	0.0595631	0.517182	0.460288	0.156666	0.0160194	-0.259447	-0.119156	-0.0832371	0.0823654	-0.095306	-0.184614	-0.228805	-0.12331	-0.0277266	0.0442876
SMURF2	grey	-0.0709962	0.103363	0.292867	0.0783172	-0.092627	0.0278936	-0.307963	0.0720284	0.00339989	0.205325	-0.0141107	0.0489582	-0.0634601	-0.0343167	0.139195	-0.106398
ATP6V1F /// LOC101927180	turquoise	0.0470039	-0.1594	-0.134138	0.00943726	0.00492349	0.196431	0.171408	0.0285919	0.0683112	0.313239	0.230151	0.354561	0.362895	0.363086	0.319387	0.224787
TRAC /// TRAJ17 /// TRAV20 /// TRDV2	blue	0.488348	0.219381	0.314176	0.808118	0.659287	-0.0805392	-0.226787	-0.20428	-0.100602	0.157164	-0.107198	-0.201392	-0.22965	-0.182504	-0.0388736	-0.049804
RP11-38P22.2	red	-0.0370686	-0.151432	-0.103282	-0.280342	-0.122275	-0.174462	0.667036	0.226265	0.129535	0.306492	0.383026	0.254368	0.527295	0.234092	0.279133	0.0541087
CGNL1 /// LOC101930344 /// LOC101930349	black	0.176635	0.477191	0.587636	0.440136	0.190591	-0.10738	-0.21182	-0.0547274	0.0153176	0.264473	-0.0598725	-0.238271	-0.224902	-0.218911	-0.0242394	-0.0995659
CACYBP	brown	-0.147215	-0.427663	-0.419483	-0.409314	-0.253809	0.332661	-0.129314	0.309481	0.255209	0.321234	0.411039	0.725074	0.533858	0.476136	0.403081	0.11665
GCFC2	brown	-0.185077	-0.266034	-0.304105	-0.446164	-0.252713	0.330372	0.0217215	0.375377	0.432463	0.454553	0.40497	0.69747	0.547597	0.321523	0.277569	0.215524
DFNB59	grey	-0.0274045	-0.0912567	-0.0163977	-0.0799909	-0.036438	-0.0141422	-0.140673	-0.0165483	0.0524467	0.159148	0.175676	0.139041	0.158142	0.151405	0.204288	-0.317916
GCHFR	grey	-0.0153686	-0.0771344	0.377813	0.200084	0.0606089	0.121921	-0.107445	0.000324109	0.107346	-0.00399714	-0.0139126	-0.013521	-0.100427	-0.134127	-0.0955122	0.253619
DNTTIP1	grey	0.023108	0.00804937	0.0191506	-0.0295227	-0.153124	0.184501	-0.19864	0.217917	0.261055	0.239831	0.100549	0.27203	-0.0246107	-0.0407486	0.0165143	0.425845
DNTTIP2	green	-0.059897	-0.27701	-0.272727	-0.314722	-0.285534	0.230376	0.193853	0.235082	0.291266	0.211195	0.353328	0.429844	0.400698	0.59222	0.329604	0.238398
GCNT1	turquoise	0.137672	0.143102	0.033777	0.0593677	0.00460525	-0.0180765	-0.12091	0.242023	0.226097	0.303314	0.146587	0.118666	-0.0214048	-0.14358	0.0552861	0.214197
GCNT2	green	-0.0825657	-0.39781	-0.115437	-0.198647	-0.161129	0.11976	-0.169489	0.084553	0.0288084	0.0700674	0.148944	0.328583	0.386752	0.582172	0.2972	-0.0852904
GCNT3	grey	0.0148385	-0.0853478	0.0467279	-0.015024	-0.0835546	0.0492856	0.0305716	0.00904049	0.0258088	0.0371694	-0.0422051	0.0147076	-0.131502	-0.111975	-0.0753457	0.219204
MRE11A	turquoise	-0.0582785	-0.099747	-0.0917796	-0.161233	-0.0739263	-0.00455102	0.0279009	0.414294	0.393295	0.746712	0.503785	0.504001	0.462774	0.185087	0.418065	-0.220561
CACHD1	grey	-0.127229	0.108741	0.223653	-0.151844	-0.0614084	-0.129849	0.0159377	0.17113	0.242479	0.103669	0.0605716	-0.00995217	0.13089	-0.135872	-0.0365722	-0.225361
CTNNBL1	brown	0.0215198	-0.012729	-0.149338	-0.147422	-0.149978	0.165965	-0.0913472	0.278416	0.286955	0.327381	0.180906	0.367188	0.089823	-0.0620418	0.00539167	0.144361
CTNNAL1	pink	-0.158865	-0.0633803	0.0536687	-0.109815	-0.155271	0.109326	-0.000851008	0.0927002	0.0326325	0.167428	0.0947038	0.261406	0.341487	0.343869	0.564222	-0.0298819
YIF1A	grey	0.097812	0.168849	-0.00220746	0.0609736	-0.134357	0.283434	-0.0212186	-0.0246111	0.0495871	-0.0914208	-0.163818	0.0395217	-0.186118	-0.0648149	-0.118286	0.629447
GDAP1	blue	-0.110018	-0.203731	-0.180789	-0.370404	-0.209771	-0.0298598	0.265508	0.329825	0.319634	0.402234	0.397211	0.421808	0.439068	0.186752	0.22209	0.0121333
YIPF1	blue	0.353045	0.213188	0.277964	0.397837	0.30086	0.00485539	0.0535879	0.097557	0.376889	0.39783	0.148117	0.0141577	-0.119991	-0.214444	0.0325152	0.340333
YIPF3	grey	0.0543575	0.173926	0.17545	0.0611968	-0.0898552	0.142064	-0.124207	0.0604491	0.124912	0.051072	0.0162635	0.00759354	-0.148156	-0.0586237	-0.0107485	0.244733
YIPF5	turquoise	0.278994	0.466303	0.207939	0.328284	0.109123	-0.0205233	0.0794356	0.0688298	0.109012	0.445944	0.168194	0.0884986	0.0516366	0.000699515	0.165104	0.392134
GDPD3	turquoise	0.069476	0.0155278	0.0578473	-0.0263627	-0.136672	-0.0512135	0.182957	0.0864839	0.162361	0.38475	0.144984	0.142418	0.0981871	0.0334942	0.121408	0.142616
HBA1 /// HBA2	blue	0.0396827	0.14458	0.400169	0.318764	0.112775	0.0349385	-0.104396	-0.235336	-0.126909	-0.186995	-0.246292	-0.29618	-0.256728	-0.138733	-0.126324	-0.0063506
CADPS2	black	0.152028	0.337239	0.618425	0.500085	0.23377	-0.0452041	-0.411744	-0.134938	-0.0714067	-0.0344819	-0.260176	-0.332824	-0.438953	-0.3414	-0.188991	-0.0585282
SNHG8 /// SNORA24	turquoise	0.00953411	-0.130949	-0.0338259	-0.110456	-0.112586	0.341514	-0.0669125	0.166262	0.0909666	0.33356	0.0996876	0.30856	0.134864	0.0780587	0.0799094	0.0488724
PRIMPOL	turquoise	0.255995	0.0830823	0.104395	0.113418	0.0442757	0.0302266	0.0605281	0.312968	0.355264	0.666784	0.451067	0.356546	0.245454	0.00410092	0.302898	0.0995515
RPS8 /// SNORD38B /// SNORD55	greenyellow	-0.122739	-0.233301	-0.00299893	-0.102654	-0.170428	0.675746	-0.283275	0.0423266	0.341604	-0.0244556	-0.0208158	0.116378	-0.0893722	-0.173013	-0.141779	-0.0291167
TSG101	turquoise	0.126809	-0.0649139	-0.097192	-0.108464	-0.181277	0.28435	0.151736	0.199086	0.337835	0.462829	0.342908	0.469417	0.28726	0.2769	0.402533	0.350111
PPAP2B	yellow	-0.00339518	0.388156	0.348363	0.249746	0.160724	-0.149695	-0.123491	0.0276285	0.0611429	0.0535703	-0.0770725	-0.224974	-0.184614	-0.156426	-0.14313	0.00796747
PPAP2A	blue	0.328863	0.300172	0.232221	0.330826	0.231418	-0.0426106	-0.045564	-0.0211134	0.00883415	0.257028	0.0865013	-0.0329793	-0.0734182	-0.206815	-0.0801426	0.120133
PPAP2C	green	-0.0687031	-0.247241	-0.211861	-0.298328	-0.244326	0.106013	0.130062	0.199391	0.146809	0.315581	0.33391	0.428335	0.353252	0.470742	0.321455	0.272862
NELFCD	blue	-0.241923	-0.313426	-0.326731	-0.509646	-0.26985	0.138708	0.065	0.397107	0.327699	0.411049	0.372213	0.56938	0.433169	0.321156	0.251572	-0.0605818
GFOD1	grey	-0.0799185	-0.146481	-0.162264	-0.207147	-0.191158	-0.0110015	0.401015	0.0704493	0.00226038	0.129213	0.172798	0.157828	0.268482	0.376342	0.246391	-0.0641251
GFPT2	yellow	0.145721	0.732918	0.211012	0.423979	0.227737	-0.177678	0.0164198	-0.171939	-0.182233	0.0433655	-0.212783	-0.265065	-0.277303	-0.17722	-0.105928	0.147032
GFPT1	brown	-0.0914304	-0.0605453	-0.0408817	-0.189252	-0.145674	0.0330808	-0.169842	0.236505	0.272939	0.36008	0.217877	0.357002	0.259103	0.200096	0.149943	0.157988
LOC340340	grey	0.254818	0.142153	0.00837196	0.117251	-0.0365948	-0.00205467	0.0898789	-0.0107501	-0.112864	0.000582694	0.00660408	-0.0569327	-0.13255	-0.0567171	-0.0799554	0.321755
TSEN15	magenta	-0.0405475	-0.305274	-0.311816	-0.319882	-0.123865	0.0786124	0.127643	0.345642	0.304896	0.573633	0.588489	0.687761	0.677921	0.538678	0.489257	0.122985
TSEN34	blue	-0.160183	-0.178726	-0.270801	-0.35831	-0.231319	0.0659379	-0.0659253	0.379158	0.322499	0.295867	0.231279	0.462777	0.299758	0.22414	0.287672	0.136117
HIVEP3	blue	0.328939	0.422857	0.326785	0.482367	0.279073	-0.194747	-0.189936	-0.144837	-0.0204352	-0.178197	-0.305054	-0.432952	-0.455075	-0.431563	-0.349231	-0.08758
HIVEP2	grey	-0.104992	0.189039	-0.106845	-0.0985725	-0.0459983	-0.213737	0.216744	0.0966132	0.00820955	0.134131	0.0879362	0.0199803	0.0954432	-0.0307257	0.0993221	-0.118951
U47924.27	grey	-0.0466008	-0.26055	-0.0601785	-0.185961	-0.197525	0.256394	0.00837675	0.106701	0.0803594	0.0193764	0.151619	0.179642	0.0379198	0.0518825	0.00320693	0.224207
SERINC1	turquoise	0.164703	0.337455	0.274345	0.294149	0.168329	-0.0300611	-0.0195274	0.221754	0.296283	0.678236	0.316248	0.206167	0.110082	-0.0380324	0.234708	0.144357
SERINC3	yellow	-0.056836	0.338045	0.0360125	0.0367644	-0.0159365	-0.132091	-0.00193482	-0.0165882	-0.0480317	0.0469308	-0.0731551	-0.180876	-0.189824	-0.136102	-0.158986	0.0970944
SERINC5	pink	-0.154391	-0.129237	-0.033886	-0.181093	-0.19787	-0.0344874	0.305996	0.0621655	0.00989242	0.319482	0.220668	0.238478	0.378967	0.395985	0.383236	-0.0626416
YLPM1	blue	-0.184511	-0.130218	-0.199191	-0.307317	-0.160806	-0.245653	0.0131003	0.234935	0.176984	0.278776	0.181881	0.165459	0.197579	0.0509323	0.131708	-0.350472
MRFAP1	turquoise	0.0201872	0.159105	0.119431	0.0170038	-0.0671453	-0.0720999	-0.121555	0.186338	0.205515	0.45438	0.273292	0.204572	0.0396345	0.0419677	0.125101	0.00136104
LOC101927811	blue	-0.062611	-0.292626	-0.289711	-0.338123	-0.223589	0.195001	0.142647	0.164653	0.133655	0.190758	0.290193	0.419181	0.396864	0.37923	0.300027	0.19247
LOC101927841	grey	-0.0871606	0.0504402	-0.180314	-0.213774	-0.184531	0.194013	0.337206	0.0372714	-0.0152252	0.129836	0.0752281	0.23648	0.256519	0.312962	0.201118	0.164862
GGPS1	brown	0.132637	0.00880828	-0.0982941	-0.138761	-0.203416	0.117938	-0.0238335	0.195758	0.146417	0.331832	0.254772	0.332038	0.170224	0.238892	0.309203	0.186452
LOC101927720	grey	-0.166991	-0.0916582	0.0531442	-0.118735	-0.105155	0.170212	-0.255259	0.165345	0.246128	0.0256152	0.0467956	0.12311	-0.0301119	-0.144267	0.051644	0.0161817
LOC101927746	brown	-0.0814533	-0.27608	-0.282523	-0.319722	-0.210612	0.244776	0.0823795	0.158024	0.185445	0.187079	0.211572	0.461501	0.342664	0.267749	0.139485	0.113656
LOC101927752	grey	-0.108397	0.153953	0.104589	0.0849669	0.04031	0.0766296	-0.105694	0.00865933	-0.000688388	0.149047	0.00898685	0.0633853	0.0138632	0.00327325	-0.00487012	0.155722
PTTG1IP	blue	0.207654	0.488296	0.374075	0.41571	0.0976179	-0.0398455	-0.224099	0.030219	0.0624145	0.20459	-0.091223	-0.192259	-0.320905	-0.271789	-0.0282789	0.175249
LOC101928000	grey	-0.215479	-0.169228	-0.0665071	-0.0899883	0.074907	0.295616	-0.332449	0.17203	0.20769	-0.0776484	0.00650177	0.215477	-0.0105688	-0.00508715	-0.02719	0.057681
LOC101928054	grey	0.0933786	-0.0571586	0.0509376	0.0961224	0.0435595	0.105374	-0.0330092	0.0823086	0.0457881	0.212909	0.165951	0.171607	0.073485	0.0766947	0.157194	0.152238
LOC101928076	blue	-0.182763	-0.176674	-0.229144	-0.390132	-0.237171	0.0568007	0.100627	0.282738	0.362855	0.10285	0.242092	0.305834	0.243316	-0.0207704	0.0657411	0.0362396
GHITM	turquoise	0.135166	-0.20978	-0.14548	-0.0663994	-0.0666922	0.261551	0.0831842	0.196249	0.197269	0.559304	0.455923	0.562795	0.382686	0.417501	0.393838	0.312939
MPHOSPH9	turquoise	0.0486897	-0.342721	-0.287827	-0.214298	-0.0550602	0.0671879	-0.117658	0.378364	0.32813	0.509866	0.460843	0.627654	0.450359	0.319812	0.440059	-0.182166
MPHOSPH8	turquoise	0.12991	0.148142	0.1778	0.214776	0.180119	-0.182763	-0.0570129	0.0936232	0.0176445	0.456565	0.159851	0.0762294	0.13875	0.0705587	0.284891	-0.387966
MPHOSPH6	grey	-0.0654787	0.0331966	-0.144005	-0.147355	-0.0672564	0.0309724	0.275791	0.195604	0.135026	0.11447	0.0961264	0.189683	0.168907	0.094114	0.0235872	0.367958
LOC101928100	grey	0.000577723	-0.187821	-0.214999	-0.24001	-0.0763558	0.0905274	0.349189	0.127417	0.133412	0.105358	0.282745	0.272093	0.400912	0.198262	0.233568	0.0409405
LOC101928152	blue	0.27321	0.112672	0.142259	0.497683	0.529245	0.0296971	-0.223103	-0.0990763	0.00105462	0.1353	-0.00114517	-0.110048	-0.207792	-0.21461	-0.110449	-0.0198545
LOC101928173	blue	0.354181	0.468292	0.167794	0.673951	0.52129	0.0423669	-0.0852965	-0.20398	-0.126289	0.0226445	-0.159265	-0.177125	-0.243875	-0.164216	-0.104255	0.284323
LOC101928099	blue	-0.0995979	-0.182614	-0.323918	-0.289066	-0.0786873	0.0300509	-0.00406496	0.140779	0.0501359	0.0554355	0.163262	0.230527	0.322198	0.127954	0.284131	-0.190915
LOC101928837	green	-0.0509057	-0.269838	-0.383988	-0.313106	-0.238122	0.0387747	0.16002	0.0677997	-0.11577	0.0340964	0.169945	0.27322	0.388067	0.639343	0.306244	0.0475967
RPS17P5 /// RPS17P5	greenyellow	-0.0658835	-0.179462	-0.156056	-0.151908	-0.159767	0.623013	-0.00697789	0.150266	0.138119	0.285119	0.169904	0.467004	0.306072	0.287547	0.247067	0.179135
FAM78A /// LOC101927137	blue	0.385825	0.356103	0.526889	0.838845	0.61417	-0.171231	-0.19335	-0.34637	-0.240029	-0.0372468	-0.26887	-0.451143	-0.406347	-0.2622	-0.157772	-0.11503
LOC101926918	turquoise	-0.119243	-0.218236	-0.183595	-0.153621	-0.06812	-0.208925	-0.0709359	-0.187045	-0.215024	-0.414389	-0.23034	-0.307075	-0.124063	-0.0383752	-0.189671	-0.463093
CSNK1D	grey	-0.0238278	0.0133978	-0.058636	-0.164637	-0.188881	-0.0723859	-0.0206204	0.137422	0.116271	0.0475745	0.0116638	0.123585	0.000111364	-0.0705642	-0.0338856	0.167354
CSNK1E	grey	-0.156679	0.173909	0.000791154	-0.0907567	0.0325515	-0.147927	0.291426	0.00291666	-0.0490479	-0.0154776	-0.0258891	-0.159432	-0.070088	-0.124189	-0.161634	0.0685716
CSNK2B	grey	-0.0454596	-0.135253	-0.122366	-0.205339	-0.162574	0.134698	-0.122555	0.265828	0.429086	0.183424	0.22661	0.31585	0.0521375	-0.00848131	0.033561	0.144168
MRGPRF	yellow	0.135657	0.761307	0.342953	0.507517	0.298172	-0.12916	-0.060442	-0.355917	-0.357061	-0.315356	-0.399845	-0.541951	-0.459295	-0.254282	-0.311137	0.115004
AKR1C1 /// AKR1C2 /// LOC101930400	green	-0.107572	-0.267687	-0.291488	-0.270177	-0.143311	0.0417761	0.277967	-0.0183183	-0.151945	0.097351	0.207674	0.30278	0.485872	0.838569	0.413483	0.0278365
LOC101927027	midnightblue	0.374069	0.147559	-0.040689	0.13525	0.0566348	-0.0826584	-0.0305083	0.0483179	0.0364611	0.200085	0.130817	0.121835	0.124371	0.00521325	0.23064	-0.109423
LOC101927151	grey	0.0594269	-0.00566893	-0.0469148	-0.0181748	-0.0885488	0.115109	-0.0168792	0.0886637	0.167563	0.119257	0.0629523	0.0971353	-0.0306626	-0.0392314	0.0614162	0.142356
GINM1	grey	-0.0493135	0.232513	0.00448402	0.0250741	0.0432297	0.000110047	0.1207	0.193994	0.260098	0.262811	0.128165	0.129794	0.114427	-0.0915766	0.101551	0.362474
GINS1	brown	-0.159348	-0.389941	-0.459771	-0.541171	-0.293873	0.187198	0.0425058	0.415439	0.442838	0.286573	0.44903	0.661202	0.43889	0.181758	0.338751	0.0287201
GINS3	brown	-0.133841	-0.307045	-0.369509	-0.424671	-0.313402	0.110453	0.269215	0.304738	0.213094	0.306377	0.394571	0.587708	0.547564	0.5201	0.529757	0.1412
GIPC1	red	0.104619	-0.0413644	-0.0753281	-0.102452	-0.123906	-0.00763255	0.494615	0.0605179	0.0462544	0.296734	0.184319	0.174741	0.228318	0.112181	0.215693	0.222964
LOC101927451	turquoise	0.0185531	-0.190897	-0.0298052	-0.137347	-0.0989848	-0.0523471	-0.128236	0.313104	0.293007	0.534257	0.362749	0.29786	0.238494	0.121922	0.320905	-0.338068
LOC101927482	yellow	0.179361	0.621817	0.316358	0.490931	0.312868	-0.0164487	-0.0206421	-0.192425	-0.0917563	0.0685235	-0.151971	-0.292614	-0.248483	-0.221836	-0.148915	0.208667
LOC101927365	turquoise	-0.0352624	-0.102185	-0.0597146	-0.136032	-0.0424288	0.0187075	0.00653606	0.285219	0.324787	0.590089	0.477398	0.420207	0.337445	0.0742784	0.316128	-0.153983
DQ597730 /// LRRC37A2	grey	0.0642745	-0.0946997	0.0908163	0.0524003	-0.0150983	-0.0576889	-0.292003	0.0846124	0.0618097	0.235251	0.15195	0.0874158	-0.0127179	-0.0522394	0.102877	-0.39536
COX3 /// LOC101929612	grey	-0.0974684	-0.147533	-0.0586761	-0.107939	-0.104963	0.0312632	-0.108068	0.0445355	0.0346691	0.086806	0.0492636	0.0467164	-0.0386381	-0.0816015	-0.0336897	-0.21329
PPFIA1	grey	-0.0708103	-0.0841267	-0.215777	-0.195032	-0.104177	-0.0546964	0.0913115	0.0557824	0.122622	0.176219	0.137477	0.191787	0.217078	0.0669781	0.149657	-0.101883
PPFIA4	blue	-0.182004	-0.0427543	-0.250777	-0.336036	-0.29301	-0.0361745	-0.0578273	0.223478	0.102296	0.155782	0.198222	0.205861	0.212014	0.13509	0.125177	-0.0973161
YPEL5	turquoise	0.223782	0.155364	0.212047	0.225027	0.172326	0.0443454	0.258418	0.0784875	0.0995122	0.480325	0.305348	0.12419	0.196912	0.0750758	0.208685	0.235557
SNHG12 /// SNORA16A /// SNORA44 /// SNORA61	turquoise	0.17554	-0.0445639	-0.0346044	-2.66954e-05	0.000212565	0.112438	-0.0127448	0.293506	0.415496	0.378223	0.131566	0.246759	-0.0233203	-0.215085	-0.0383668	0.00384354
GKAP1	pink	-0.0549385	-0.254248	0.0927177	-0.0287897	0.0109312	0.131453	-0.338146	0.206919	0.267904	0.345051	0.322844	0.330111	0.260689	0.158673	0.461346	-0.19149
AKR1B10	green	-0.0902903	-0.253275	-0.317228	-0.25835	-0.175823	0.00468049	0.364035	-0.00292611	-0.151584	0.00979523	0.193068	0.240645	0.420183	0.822021	0.287257	0.153052
TICAM2 /// TMED7-TICAM2	blue	0.34608	0.50699	0.176891	0.47376	0.229462	-0.085529	0.0723116	-0.0851005	-0.0549617	0.353142	0.0356615	-0.0186645	-0.0123946	0.0146664	0.164653	0.270493
LOC101929243	blue	-0.285097	-0.276989	-0.0825415	-0.345211	-0.213735	0.218306	-0.0180082	0.364804	0.341159	0.226798	0.361131	0.377323	0.290564	0.155625	0.0982485	0.129528
LOC101929272	purple	0.171885	0.190448	0.168668	0.586779	0.905973	-0.0569663	-0.145421	-0.254836	-0.219803	-0.214901	-0.226435	-0.341091	-0.28072	-0.204739	-0.257608	0.00531228
LOC101929122	yellow	0.0499995	0.647822	0.0500723	0.257734	0.178019	-0.170103	-0.0379373	-0.284058	-0.303882	-0.349026	-0.354395	-0.451644	-0.368545	-0.233879	-0.308814	0.00719645
LOC101929177	grey	-0.197873	-0.113739	0.0180906	-0.283055	-0.183819	0.110214	-0.05592	0.293338	0.332656	0.294046	0.26816	0.313987	0.221962	0.117947	0.0200688	0.0653205
LOC101929787	blue	0.303726	0.360544	0.293616	0.452295	0.250041	-0.080898	-0.312355	-0.0265655	0.0375956	0.154809	-0.0464772	-0.188597	-0.284358	-0.301924	-0.0515944	-0.0823373
LOC344887	green	-0.160666	-0.330321	-0.356382	-0.31306	-0.148655	0.00413325	0.270265	-0.0250776	-0.162814	0.0780279	0.248801	0.33148	0.633423	0.91448	0.506539	-0.121958
GLB1L	magenta	0.0594926	0.236513	0.242952	0.273992	0.132408	-0.0399089	-0.289322	-0.15816	-0.165587	-0.386423	-0.358979	-0.424074	-0.495038	-0.405579	-0.395502	0.0188281
CALML5	grey	-0.046835	-0.0659453	-0.0759004	-0.0862125	-0.0548294	-0.0264284	0.16167	0.102597	0.161476	0.0294191	0.0466489	0.0298379	-0.00178202	-0.191504	-0.00288106	-0.021915
CALML3	red	0.00125264	-0.102677	-0.23055	-0.202235	-0.0883876	-0.141359	0.664501	0.0482492	-0.0316243	-0.0591222	0.0947352	0.0118016	0.233285	0.156606	0.0751784	0.103568
LMBRD2	cyan	0.090044	-0.00798366	-0.0372938	-0.0798841	-0.0313915	-0.112159	0.208662	0.651096	0.37475	0.466358	0.321138	0.33623	0.328339	0.0399982	0.154028	0.276506
GLIS3	yellow	0.140187	0.390372	0.233439	0.144988	-0.036721	-0.171823	-0.115875	-0.00993356	-0.051481	0.0596106	-0.0308112	-0.15079	-0.198089	-0.130508	-0.136998	0.106864
GLIS2	yellow	0.00951018	0.744143	0.28804	0.325119	0.145062	-0.283443	-0.192708	-0.24594	-0.238821	-0.125302	-0.313089	-0.461517	-0.383528	-0.255048	-0.237653	-0.063768
GLIDR	grey	-0.0382413	-0.0822652	0.0628732	-0.122305	-0.122905	0.0656175	-0.0625149	0.099027	0.116978	0.165785	0.168919	0.0811717	0.155145	0.0577241	0.197489	-0.197683
CALHM2	blue	0.190076	0.579879	0.392519	0.620279	0.371174	-0.0288583	-0.217972	-0.239958	-0.146135	-0.0585447	-0.240735	-0.388496	-0.425595	-0.275045	-0.214024	0.0330215
GLOD4	turquoise	-0.0300365	-0.177805	-0.137294	-0.22677	-0.122825	0.103161	0.0191564	0.413553	0.41104	0.695062	0.504236	0.622274	0.468474	0.280603	0.477546	-0.0109291
GLRX5	blue	-0.227241	-0.273367	-0.233277	-0.383961	-0.258787	0.264752	0.0040493	0.317852	0.345312	0.241342	0.274515	0.462506	0.271673	0.154165	0.170515	0.29639
GLRX2	brown	0.0675558	-0.192506	-0.305283	-0.174686	-0.164357	0.239669	0.0783342	0.101849	0.0916566	0.0498571	0.067039	0.341136	0.16649	0.23526	0.0970792	0.39114
CALCRL	black	0.113926	0.270388	0.452371	0.315516	0.171844	-0.0831459	0.0809754	-0.0352814	-0.00799052	0.192924	0.0817075	-0.0927773	0.018784	0.0302578	-0.0216476	0.118324
ELAVL1	brown	-0.171815	-0.277076	-0.265752	-0.333524	-0.103642	0.093883	0.0990374	0.341559	0.318458	0.474526	0.4314	0.585333	0.544178	0.317465	0.490222	-0.140708
GLUD1	turquoise	-0.0263276	-0.157559	-0.126779	-0.120799	-0.0837553	0.190771	0.292801	0.0661002	0.0733302	0.314145	0.218946	0.294557	0.288886	0.268866	0.225962	0.261557
GMCL1	brown	-0.235584	-0.362791	-0.200956	-0.434936	-0.174704	0.0925616	0.0109347	0.371231	0.375823	0.45475	0.419122	0.582712	0.607028	0.291981	0.336712	-0.0587603
GMEB2	blue	-0.105054	-0.0710264	-0.103605	-0.330974	-0.264324	-0.0772331	0.143799	0.357439	0.318272	0.488469	0.443392	0.336158	0.268863	0.148218	0.252773	-0.0876472
CAMTA1	turquoise	0.0965627	0.140062	0.15173	0.0206493	-0.0688864	-0.0785882	-0.0561727	0.238685	0.259599	0.317641	0.198009	0.0740967	0.0295745	-0.186082	0.119171	-0.120816
LMAN2L	grey	-0.00152912	-0.0578076	-0.150608	-0.267642	-0.251152	0.00363322	0.0331901	0.340129	0.26974	0.38835	0.310971	0.389048	0.354532	0.127789	0.317263	0.170984
ADPRHL2	salmon	0.242198	-0.0478789	0.0739183	0.0104122	-0.101408	-0.11249	-0.0502994	0.145838	0.599844	0.146853	0.0162708	0.0442296	-0.117643	-0.279466	-0.0748708	0.101564
SNAP25	yellow	-0.01515	0.370332	0.272741	0.168749	0.134085	-0.0473682	-0.143428	0.0541167	0.0489582	0.00328274	-0.0344541	-0.201661	-0.256883	-0.296929	-0.184887	-0.0296687
SNAP23	turquoise	0.162869	0.0532642	0.0494365	0.0851512	0.0975062	-0.0846885	0.159029	0.329129	0.354156	0.831385	0.44428	0.443898	0.39436	0.14614	0.330049	0.06883
SNAP29	turquoise	0.0608332	-0.066609	-0.070735	-0.11437	-0.0838815	-0.0279353	0.143766	0.222503	0.182177	0.311361	0.299396	0.231404	0.240639	0.108086	0.130835	0.081224
CSRNP1	blue	0.153514	0.418269	0.546511	0.500759	0.237551	-0.132424	-0.118534	-0.31764	-0.290644	-0.27696	-0.449299	-0.564417	-0.504568	-0.363398	-0.369072	0.00150696
DEFB4A /// DEFB4B	grey	0.125526	0.137539	0.101071	0.135638	0.0186187	-0.0480979	0.316765	-0.141957	-0.132324	-0.160476	-0.084867	-0.18237	-0.152129	-0.0884635	-0.107676	0.222111
SNAPIN	grey	-0.0864771	-0.33472	-0.249571	-0.28297	-0.21232	0.246644	0.027638	0.14801	0.0437606	0.00131887	0.258112	0.39052	0.371501	0.430095	0.225786	0.247087
SNAPC5	brown	0.0803675	-0.241588	-0.188446	-0.139574	0.0242075	0.162297	0.150814	0.270383	0.226713	0.41986	0.409524	0.576534	0.531407	0.412996	0.370691	0.251172
SNAPC1	blue	-0.117682	0.0828215	-0.233025	-0.269784	-0.199431	0.00130188	0.349201	0.0146378	-0.0196671	-0.135982	-0.0503849	-0.025141	0.064767	-0.0292896	-0.127381	0.299367
GMPPA	turquoise	0.204698	0.34268	0.173319	0.164319	0.0353766	0.0159421	0.00217376	0.117639	0.161729	0.312239	0.114055	0.0929739	-0.107021	-0.0841445	-0.021076	0.424011
CAMK1D	grey	-0.117984	0.0438283	0.0370074	-0.062171	-0.0560658	-0.145175	-0.086516	0.0175088	0.0394427	-0.0123338	-0.0560673	-0.095147	0.0114997	0.00346993	0.118541	-0.332297
CAMK2D	turquoise	0.0828447	0.24361	0.269384	0.141669	0.0142826	-0.162985	0.00859458	0.121689	0.0246897	0.309859	-0.00553957	-0.060238	-0.0988934	-0.115546	0.0113205	0.00634105
GMPR2	turquoise	0.149079	0.0523306	0.0831672	0.0925093	0.0153799	0.126883	0.112026	0.123488	0.185424	0.398415	0.198511	0.199435	0.0735869	0.0491348	0.125095	0.338349
GAL3ST4	blue	0.259885	0.381174	0.101482	0.36384	0.116761	-0.150986	0.100356	-0.18227	-0.20989	0.0681218	-0.0950081	-0.149269	-0.0253341	0.112415	0.183885	-0.00616134
TAGLN2	grey	0.124844	-0.00833532	-0.084481	-0.0328944	-0.218056	0.126872	0.122978	0.022584	-0.00241815	-0.0997087	0.0524609	0.0376409	-0.0627471	0.0314976	0.00763786	0.338909
GNAI3	turquoise	0.0930865	0.0516239	-0.084838	-0.068663	-0.0877286	0.00568873	0.341337	0.334016	0.462182	0.628162	0.467072	0.415063	0.338566	0.169093	0.332839	0.312485
GNAI1	red	0.0390447	0.0968196	-0.0774617	-0.188108	-0.213845	-0.0445451	0.515884	0.205515	0.131782	0.302634	0.26776	0.210349	0.243929	0.121914	0.154496	0.26693
GNAI2	blue	0.240513	0.405363	0.367351	0.570565	0.246153	-0.0902279	-0.169425	-0.404911	-0.39879	-0.572458	-0.527171	-0.641657	-0.649757	-0.387037	-0.394437	0.158472
GNA13	green	0.00445761	-0.170023	-0.247723	-0.131329	-0.0238501	0.04383	0.233177	0.218393	0.0826061	0.540917	0.443625	0.535661	0.623542	0.637924	0.561227	0.0225037
GNA15	red	0.179624	0.118686	-0.0358006	0.0300101	-0.0923225	-0.0938367	0.654683	-0.0667385	-0.0977818	-0.0536063	-0.0315703	-0.105994	0.00434894	0.00682377	0.0429024	0.393592
GNA11	blue	-0.155392	-0.0953332	-0.0411748	-0.300965	-0.319568	-0.108157	-0.00376371	0.111364	0.0611847	-0.0561641	0.0340169	0.0820824	0.124508	0.113121	0.22817	-0.150824
GNA12	yellow	0.0420317	0.401916	-0.00157545	0.0347635	-0.0593897	-0.150826	0.142227	0.0574083	0.0091941	0.197566	-0.00890639	0.0788924	0.0533716	0.0788122	0.16241	0.16267
NBPF10 /// NBPF11 /// NBPF14 /// NBPF15 /// NBPF19 /// NBPF20 /// NBPF25P /// NBPF26 /// NBPF8 /// NBPF9	turquoise	0.0863347	0.0917298	0.0704915	0.0446659	0.0722926	-0.0335206	-0.091042	0.308588	0.350511	0.742149	0.362957	0.300371	0.2085	-0.047871	0.205077	-0.228275
GNGT1	grey	-0.0474197	0.0271423	-0.0897662	-0.21204	-0.133461	-0.0942947	0.0195376	0.208134	0.26274	0.132506	0.148503	0.142724	0.115034	0.00823754	0.000675301	0.0610817
GNG10	blue	0.0721324	0.149607	0.110046	0.285577	0.038066	0.173326	-0.151832	-0.0888415	-0.206033	-0.012931	-0.0879208	0.00337508	0.0248048	0.209291	0.353331	0.169108
GNG12	grey	0.110476	0.160198	0.0279098	0.00748783	-0.0721333	-0.152086	0.32834	0.078637	0.132171	0.123728	0.100476	-0.0860979	-0.0659202	-0.149101	-0.0616211	0.0982427
GNG11	black	0.198479	0.502531	0.743009	0.585275	0.218267	0.117495	-0.194746	-0.205774	-0.0630102	-0.0374677	-0.219827	-0.351773	-0.430474	-0.329943	-0.240363	0.221339
BNIP3L	grey	-0.12479	0.244692	0.112815	0.118577	0.0684452	-0.020678	-0.0445835	-0.0141261	-0.0609494	0.0593578	-0.0303533	-0.105578	-0.0958276	-0.114062	0.00752709	0.115309
C10orf128	blue	0.342646	0.38157	0.615706	0.867955	0.526389	-0.0919074	-0.183248	-0.402797	-0.304123	-0.200298	-0.378181	-0.54978	-0.511821	-0.314589	-0.284766	0.0816449
HLA-DRB1 /// HLA-DRB1	blue	0.37715	0.318595	0.563285	0.870163	0.518339	-0.0691864	-0.292775	-0.329221	-0.220633	-0.148537	-0.318449	-0.478343	-0.478748	-0.293296	-0.220086	0.00372675
GNPAT	brown	0.0721012	-0.122632	-0.107604	-0.159904	-0.136	0.290566	-0.0155143	0.282771	0.250462	0.490955	0.436163	0.518308	0.339278	0.330163	0.309409	0.163781
GNPTG	magenta	0.0968086	0.289481	0.340438	0.344243	0.0281724	0.0331526	-0.176482	-0.250622	-0.133062	-0.336323	-0.344979	-0.461096	-0.578417	-0.381181	-0.454265	0.312083
SNHG5 /// SNORD50A /// SNORD50B	grey	-0.0298022	-0.0110507	-0.0211817	-0.00279154	-0.0421069	0.277766	-0.0645136	-0.0238792	-0.0224541	-0.0142824	-0.0666703	0.033699	-0.0434874	-0.0640323	-0.0364568	0.0626043
KCTD14 /// NDUFC2-KCTD14	grey	0.295575	0.219442	0.363603	0.270595	0.0175697	0.0727702	-0.332189	0.144487	0.125	0.0971534	-0.125736	-0.0620357	-0.32183	-0.325048	-0.158355	0.2379
EIF4A1 /// LOC101928634 /// SENP3-EIF4A1 /// SNORA48 /// SNORA67 /// SNORD10	brown	-0.0722781	-0.105225	-0.190808	-0.185974	-0.17743	0.463895	0.00778792	0.212823	0.244371	0.208231	0.166225	0.458708	0.158301	0.232981	0.153515	0.298937
METTL2A /// METTL2B	brown	-0.188324	-0.465942	-0.377711	-0.43893	-0.284527	0.216962	-0.0611609	0.325809	0.316163	0.340334	0.337984	0.676796	0.534707	0.360089	0.40397	-0.0307943
GOLM1	yellow	0.13105	0.345783	0.0815858	0.152197	-0.03279	0.052273	-0.345768	0.0387635	0.0690992	0.217957	-0.0376746	0.0660154	-0.134359	-0.0605716	0.190161	0.171655
CTC-428G20.3	turquoise	0.212869	0.223046	0.383897	0.368875	0.232183	-0.0144665	-0.0310233	0.00988345	0.133936	0.535713	0.143707	0.059897	0.00701662	-0.0223793	0.185658	-0.081214
GOSR1	brown	-0.0178231	-0.248077	-0.164913	-0.264358	-0.201323	-0.00506643	0.013832	0.387731	0.289884	0.679548	0.536893	0.622912	0.515154	0.389264	0.522745	-0.150982
GORAB	turquoise	0.0820881	0.0111129	-0.109832	-0.138742	-0.0692205	0.0822936	-0.0950643	0.319648	0.285531	0.512548	0.349072	0.43008	0.351496	0.204093	0.303337	-0.0194683
RP11-363E7.4	green	0.045969	-0.201692	-0.118863	-0.179293	-0.168146	-0.0173724	0.219548	0.107035	0.0109009	0.196894	0.234756	0.233185	0.340892	0.372948	0.207401	0.059033
DNAJB6 /// TMEM135	turquoise	0.080453	-0.050079	-0.220087	-0.149284	-0.0723295	0.00612188	0.401732	0.24454	0.252426	0.613459	0.403654	0.480774	0.516531	0.330798	0.382378	0.163526
GPAA1	grey	-0.0948192	0.101997	0.0619105	-0.128445	-0.251773	0.0207704	-0.172748	0.0838712	0.0429771	-0.178825	-0.1165	-0.124928	-0.247245	-0.177287	-0.238905	0.0245975
GPBP1	turquoise	0.225467	0.037396	0.153439	0.162181	0.0619703	0.143545	-0.0676417	0.217724	0.298788	0.662736	0.343618	0.366578	0.169314	-0.0304817	0.301751	0.0409245
GPD1L	grey	0.0765771	-0.174698	0.403327	0.110619	-0.0115612	0.112747	-0.0810941	0.120491	0.14367	0.320122	0.101446	0.105182	0.0128177	-0.0537823	-0.0407372	0.148006
GPAT2	grey	0.0203633	0.140263	0.0955747	0.160619	0.076387	0.03864	-0.124607	0.0261586	0.0896346	0.0378431	-0.0489266	-0.0800467	-0.166625	-0.269443	-0.0928336	0.0274541
CSTF2T	grey	0.0939364	-0.0830908	-0.0385326	0.0488522	0.0990559	-0.0179941	-0.0210851	0.0566928	0.0727339	0.162663	0.189995	0.219807	0.218091	0.137205	0.195749	-0.0128817
GPKOW	grey	0.00975126	-0.187585	-0.217606	-0.276159	-0.289371	0.0221136	-0.103213	0.149987	0.182412	-0.0105008	0.175462	0.246672	0.117999	0.0653826	0.044216	0.101077
GPM6B	grey	0.0491904	0.239567	0.0421779	-0.0505061	-0.0958434	-0.0466946	0.110757	0.124753	0.265697	0.256676	0.150633	0.10337	0.0762607	-0.169295	0.0844614	-0.0332612
GPNMB	red	0.0214761	0.0251979	-0.0957854	-0.0316566	0.0278757	-0.242449	0.405404	-0.12912	-0.210493	0.0319516	0.110323	-0.0384226	0.200488	0.189748	0.0755397	-0.0091643
CAPZA2	grey	0.163534	0.108702	0.158063	0.219498	0.0531319	0.189525	-0.00323031	0.0588468	0.109196	0.311635	0.220251	0.213772	0.11208	0.0950883	0.129049	0.399277
GPR18	blue	0.368439	0.0538548	0.382635	0.698901	0.54208	0.0203304	-0.203147	-0.200227	-0.165267	-0.0352564	-0.154915	-0.251561	-0.296031	-0.211449	-0.086364	-0.0330512
GPR27	grey	-0.0677944	0.00269972	-0.0414636	-0.136841	-0.0622945	0.00769028	-0.132385	0.0779065	0.117062	-0.00505765	0.0866709	0.0498122	0.0258178	-0.148989	-0.0988903	-0.0498813
GPR39	black	0.222578	0.349339	0.49058	0.354781	0.0056056	0.0380716	-0.181146	-0.099062	-0.0345657	-0.0482692	-0.252565	-0.31112	-0.513416	-0.433448	-0.306087	0.327115
GPR34	blue	0.358378	0.405762	0.383267	0.728718	0.489008	-0.0120334	-0.0742555	-0.244893	-0.180335	-0.00148362	-0.171267	-0.303141	-0.272265	-0.112413	-0.114091	0.193682
GPR56	grey	-0.0499133	0.0957521	-0.197448	-0.267735	-0.276413	-0.169597	0.22092	0.155941	-0.0101525	0.222868	0.141336	0.1298	0.154355	0.232436	0.173956	0.145325
GPR65	blue	0.470091	0.273921	0.499767	0.891573	0.580469	0.011953	-0.193764	-0.323864	-0.202273	-0.0597796	-0.246945	-0.336565	-0.365887	-0.175715	-0.14619	0.166335
GPR87	red	0.0643137	0.0306706	-0.18435	-0.213138	-0.118025	-0.0888131	0.678404	0.128042	0.0885441	0.218005	0.35395	0.16635	0.407223	0.184999	0.164313	0.259444
GPR84	blue	0.387746	0.48817	0.161709	0.636216	0.412616	-0.175003	-0.0545138	-0.166741	-0.132469	0.0698823	-0.195269	-0.232216	-0.245816	-0.108496	-0.0391494	0.200339
GPSM2	turquoise	-0.039051	-0.24131	-0.164672	-0.311484	-0.217197	-0.0184442	0.283621	0.402832	0.507276	0.485726	0.431712	0.435094	0.345703	-0.00232127	0.298906	0.0421537
TALDO1	green	-0.0660285	-0.328502	-0.261603	-0.256241	-0.235752	0.111942	0.138369	0.0522972	-0.0107847	0.165259	0.272419	0.380223	0.446066	0.815238	0.451148	0.09355
CAPNS1	turquoise	0.0581743	0.00804724	0.0788759	0.0609384	-0.111181	-0.0490395	0.0882609	-0.172061	-0.144803	-0.303258	-0.252649	-0.237663	-0.254791	-0.0660426	-0.177297	0.227797
CAPNS2	grey	-0.0568759	-0.103157	-0.0990092	-0.293845	-0.217362	-0.0264733	0.494342	0.114408	0.113815	0.0952577	0.170122	0.143401	0.244219	0.0597489	-0.00456775	0.165352
CAPN13	grey	0.0737788	0.0383175	0.269998	0.0941961	-0.0559747	-0.00164783	-0.24549	0.0730974	0.090833	0.0156192	-0.0155946	-0.127426	-0.276512	-0.253686	-0.257005	0.198967
CAPN14	red	-0.061452	-0.0204231	0.0350577	-0.054819	-0.0384713	-0.160566	0.486357	-0.0427605	0.0441007	0.017659	0.0346595	-0.10015	0.0513326	-0.0506769	-0.119761	0.121852
CAPN12	grey	0.0274388	0.057826	0.0901223	0.0763738	0.0625241	-0.120582	0.00164373	-0.0751836	-0.137363	-0.152835	-0.158443	-0.289991	-0.218703	-0.100348	-0.234471	-0.0281508
H2BFS	grey	0.0308654	-0.128204	-0.043626	-0.0995273	0.00868595	-0.0627716	0.111035	0.179994	0.226469	0.341785	0.234381	0.23818	0.217676	0.0453491	0.238297	0.0747559
H2AFJ	grey	0.182177	-0.11149	-0.0172001	0.0150288	-0.0633134	0.133107	-0.0215257	0.0550583	0.111298	0.185584	0.129565	0.173269	0.00626366	-0.142339	-0.00457522	0.257834
H2AFY	blue	0.171196	0.109888	0.18917	0.323482	0.0890425	-0.13757	-0.14967	-0.131457	-0.0675969	0.0160738	-0.10565	-0.280457	-0.260188	-0.235046	-0.107789	-0.331107
H2AFZ	brown	-0.0862747	-0.414391	-0.33584	-0.364915	-0.206453	0.240552	-0.0508041	0.370707	0.387799	0.351609	0.445671	0.680442	0.445053	0.329325	0.358615	0.082078
H2AFV	brown	-0.124622	-0.137544	-0.165368	-0.202595	-0.0989447	0.0350813	0.00354249	0.284247	0.308934	0.350692	0.322892	0.435269	0.324739	0.170814	0.438772	-0.0629459
LOC100506548 /// RPL37	cyan	-0.252448	-0.0967887	-0.14565	-0.251329	-0.13584	0.278567	-0.0741067	0.607706	0.300167	0.427004	0.258094	0.420137	0.279669	0.133703	0.28671	-0.068815
ACTG1P4 /// AMY2B /// RNPC3	turquoise	0.197134	0.00373407	0.224311	0.2064	0.130044	-0.0383055	-0.119321	0.252737	0.340652	0.598873	0.329724	0.148153	0.0598674	-0.087751	0.220309	-0.230854
CARD18	red	-0.0675712	0.0011151	-0.134529	-0.139133	-0.0557368	0.0196414	0.402528	-0.101453	-0.120384	-0.039483	0.0308212	-0.00330258	0.157883	0.247261	0.0950702	0.0555683
CARD16	blue	0.513436	0.229175	0.382593	0.691615	0.423139	0.0329061	-0.0250044	-0.129835	-0.13975	0.13214	-0.0745401	-0.154881	-0.145236	-0.055527	-0.00785873	0.209225
LOC101928061 /// SERP1	magenta	-0.0987929	-0.288929	-0.0760844	-0.245563	-0.132766	0.0903394	0.0269739	0.215491	0.142817	0.204492	0.385742	0.339415	0.475065	0.258912	0.215759	-0.0696676
RP11-119F7.5	turquoise	-0.0182942	-0.0635542	-0.09095	-0.178326	0.00607787	-0.013859	-0.0524529	0.185131	0.203841	0.33656	0.284067	0.297601	0.277005	0.0551928	0.210244	-0.205393
TSPAN8	black	0.055441	0.0635217	0.513655	0.212583	0.0264545	0.0545956	-0.236239	-0.00130282	0.0817288	0.0235285	-0.100639	-0.125771	-0.239358	-0.235598	-0.171934	0.154647
TSPAN6	turquoise	-0.109123	-0.165163	-0.0369742	-0.249034	-0.12744	0.174765	-0.0306424	0.419077	0.500766	0.477242	0.349234	0.447553	0.275989	-0.0325047	0.0897729	0.215199
TSPAN7	green	-0.147696	-0.171042	-0.10594	-0.184426	-0.163584	-0.0147956	0.255768	-0.0444988	-0.188886	-0.0130062	0.140208	0.124827	0.37965	0.752977	0.303608	-0.0283544
TSPAN4	blue	0.172016	0.507235	0.515059	0.663567	0.32277	-0.047072	-0.393699	-0.419573	-0.366701	-0.505616	-0.560591	-0.663472	-0.680063	-0.437704	-0.455566	0.0437907
TSPAN5	grey	-0.128426	0.0850969	-0.023024	-0.118394	-0.10132	-0.112771	0.290344	0.170847	0.1507	0.107429	0.0145255	0.02844	0.0335692	-0.0748431	0.0665866	0.0960602
TSPAN1	grey	0.103118	0.0757003	0.255597	0.126369	0.0140956	-0.0152813	0.209585	0.0667271	0.0782275	0.0326773	-0.0581216	-0.16668	-0.178743	-0.248108	-0.200624	0.415172
ANXA2 /// NHP2L1	brown	-0.192792	-0.235735	-0.215922	-0.373405	-0.219388	0.376037	0.101256	0.270931	0.225571	0.255392	0.281155	0.512082	0.343091	0.229045	0.153197	0.26469
SDHAP1 /// SDHAP2	cyan	-0.0735229	-0.243787	-0.130536	-0.278016	-0.195519	0.0126377	0.0160551	0.721457	0.348607	0.339903	0.302868	0.340044	0.239911	0.0271984	0.174878	0.0441543
NIPSNAP3A	pink	0.0517317	-0.0473777	-0.0206576	0.0235196	-0.0516881	0.129688	0.0954672	0.115257	0.141895	0.247466	0.288573	0.268806	0.297331	0.259569	0.56826	0.0565988
MRPL18	brown	-0.039026	-0.261917	-0.283209	-0.303135	-0.209332	0.310912	0.0914267	0.399607	0.449413	0.50916	0.514468	0.69156	0.478321	0.232432	0.430082	0.258457
MRPL19	grey	-0.147682	-0.192568	-0.124828	-0.250251	-0.145941	-0.0316326	-0.139679	0.228753	0.204446	0.323396	0.297691	0.349004	0.309279	0.161779	0.303935	-0.277284
MRPL16	brown	0.0461786	-0.269395	-0.142477	-0.125339	-0.143956	0.456583	-0.0785011	0.260566	0.369007	0.275517	0.224347	0.525971	0.215593	0.152818	0.184238	0.375314
MRPL17	brown	0.0359307	-0.205929	-0.232746	-0.26381	-0.251023	0.337872	0.0484954	0.173786	0.247302	0.18111	0.256605	0.4904	0.302137	0.286611	0.24822	0.422573
MRPL14	brown	-0.0159119	-0.286845	-0.0213962	-0.17383	-0.265719	0.458624	-0.0355161	0.215751	0.347304	0.183914	0.21613	0.423052	0.155072	0.147598	0.140764	0.383798
MRPL15	brown	0.104345	-0.166427	-0.211562	-0.212477	-0.203687	0.379922	0.139303	0.307054	0.411332	0.403699	0.395121	0.571668	0.265508	0.147297	0.209265	0.464664
MRPL12	brown	-0.0973441	-0.44801	-0.373063	-0.406475	-0.274636	0.451177	-0.0372083	0.198127	0.181056	0.0667323	0.208588	0.594333	0.329306	0.325143	0.1779	0.2556
MRPL13	brown	-0.0294428	-0.270411	-0.276162	-0.333185	-0.264438	0.399142	0.111119	0.354212	0.34289	0.251401	0.357751	0.563253	0.317225	0.163825	0.143325	0.471854
MRPL10	brown	-0.0130119	-0.215282	-0.224947	-0.277993	-0.276573	0.247167	-0.018674	0.274911	0.244885	0.484062	0.356814	0.633943	0.400272	0.351598	0.381817	0.24509
MRPL11	brown	-0.0449137	-0.32736	-0.216054	-0.266653	-0.232629	0.513611	-0.101469	0.344918	0.410617	0.331808	0.363427	0.646259	0.301966	0.213968	0.243257	0.432301
MRPL27	brown	0.0607588	-0.225684	-0.183374	-0.216167	-0.259213	0.4091	-0.0578786	0.189235	0.189965	0.147281	0.174926	0.476825	0.208288	0.147774	0.13572	0.376006
MRPL28	grey	0.000829704	-0.154224	-0.169326	-0.244526	-0.279525	0.155675	-0.0306839	0.267829	0.342918	0.29656	0.260534	0.415059	0.182379	0.0423276	0.169963	0.163722
MRPL24	grey	-0.104593	-0.364203	-0.342955	-0.357441	-0.292531	0.336145	-0.0128531	0.0680197	-0.0493454	-0.0486433	0.238578	0.422453	0.272637	0.481803	0.106025	0.257383
MRPL21	brown	0.0155874	-0.220338	-0.197632	-0.191626	-0.239216	0.362758	0.106099	0.144587	0.214195	0.214218	0.17402	0.395319	0.20525	0.142219	0.206506	0.343281
MRPL22	brown	0.257712	-0.138698	-0.0911743	0.042919	-0.134871	0.425626	-0.0299128	0.0963671	0.212469	0.186651	0.205404	0.403847	0.143913	0.142569	0.232509	0.489659
MRPL30	turquoise	-0.0675205	-0.245331	-0.240062	-0.314472	-0.155225	-0.0478813	0.0242405	0.33965	0.32514	0.547728	0.48319	0.4794	0.462343	0.199105	0.352051	-0.362407
MRPL39	brown	0.0572309	-0.190567	-0.19312	-0.241512	-0.164386	0.100814	0.122331	0.403816	0.506332	0.531267	0.451321	0.574529	0.43469	0.145855	0.366305	0.0881519
MRPL36	cyan	-0.1427	-0.212956	-0.29742	-0.371379	-0.235404	0.30917	0.124208	0.705271	0.346364	0.203559	0.298605	0.50211	0.331486	0.157511	0.179353	0.327209
MRPL37	salmon	-0.0708419	-0.274418	-0.263638	-0.379191	-0.291667	0.181611	0.0724536	0.435089	0.71711	0.407708	0.411396	0.577861	0.334763	0.143094	0.276726	0.205388
MRPL34	brown	-0.109373	-0.283617	-0.227919	-0.157919	-0.0447342	0.403245	0.106595	0.0114302	0.0930284	0.1047	0.139002	0.401266	0.350247	0.344012	0.321656	0.197666
MRPL35	brown	0.00192843	-0.266766	-0.318788	-0.349188	-0.237253	0.13018	0.231485	0.273031	0.306853	0.489021	0.466497	0.655441	0.553171	0.387895	0.449706	0.143751
MRPL32	turquoise	0.17186	-0.00090523	-0.097284	-0.100734	-0.134704	0.207424	0.251844	0.313933	0.375231	0.72289	0.456593	0.583827	0.391003	0.214336	0.412245	0.296628
MRPL33	grey	-0.195611	-0.141875	-0.0206384	-0.181197	-0.254277	0.464285	-0.20527	0.185308	0.168642	0.0394753	0.0978419	0.32719	0.116112	0.106821	0.0248646	0.361502
MRPL42	brown	0.0438254	-0.32807	-0.238807	-0.311348	-0.168222	0.241081	0.121337	0.438113	0.493306	0.535891	0.55099	0.682992	0.500133	0.183758	0.277626	0.184501
MRPL40	brown	-0.0124017	-0.188564	-0.165499	-0.255205	-0.15371	0.305563	0.173089	0.224622	0.268911	0.241127	0.331669	0.4073	0.319071	0.118435	0.0672706	0.344299
MRPL49	grey	0.139197	-0.0745033	-0.00201626	-0.0557675	-0.0698436	0.190292	0.0104272	0.249016	0.344362	0.208677	0.0609505	0.25239	0.0310262	-0.123884	-0.0112507	0.429921
MRPL47	magenta	-0.0812846	-0.362094	-0.44371	-0.461938	-0.234309	0.167277	0.269964	0.329151	0.336883	0.40243	0.49207	0.70366	0.826314	0.497992	0.509371	0.163009
MRPL48	brown	-0.0990089	-0.296398	-0.294823	-0.336961	-0.230662	0.395886	-0.0136173	0.298694	0.243295	0.0411073	0.231181	0.460553	0.218248	0.149422	0.0874975	0.343093
MRPL45	brown	-0.178284	-0.384284	-0.281959	-0.351505	-0.256613	0.429516	-0.0710364	0.231515	0.216747	0.293024	0.310702	0.629667	0.403677	0.431578	0.360445	0.157329
MRPL46	brown	0.0453	-0.337639	-0.139485	-0.178585	-0.202687	0.347307	-0.0330188	0.197101	0.255267	0.187612	0.275582	0.503267	0.296953	0.235914	0.224895	0.304408
MRPL43	turquoise	0.165397	-0.0474253	-0.0641819	-0.069133	-0.0638221	0.280061	0.107266	0.301464	0.387171	0.610994	0.415922	0.523413	0.269111	0.128183	0.208609	0.396158
MRPL44	turquoise	0.202097	-0.0761069	-0.0245785	0.0419501	0.0389241	0.228297	-0.039738	0.299555	0.371189	0.568204	0.382494	0.531979	0.2835	0.10387	0.253524	0.388976
MRPL52	grey	0.012538	-0.111723	-0.129202	-0.148752	-0.217409	0.336182	0.112711	0.0991659	0.174169	-0.0062651	0.0588404	0.256049	0.0573455	0.0869476	0.0118796	0.553239
MRPL50	pink	0.011865	-0.244128	-0.274072	-0.20234	-0.114583	0.19226	0.20532	0.221318	0.205211	0.405409	0.39213	0.591539	0.534206	0.466252	0.727607	0.232797
MRPL51	brown	-0.0827974	-0.207433	-0.309199	-0.36294	-0.237739	0.398388	-0.0134758	0.374617	0.391538	0.433197	0.420415	0.672872	0.402462	0.186034	0.268864	0.160138
MRPL54	greenyellow	0.0877146	-0.187111	0.00484239	0.0819999	-0.020403	0.508476	0.0006708	-0.0435712	0.0163342	-0.0385787	0.0483809	0.193833	0.0592241	0.113269	0.169124	0.346433
MRPS17	blue	-0.0789306	-0.215882	-0.365006	-0.469828	-0.358564	0.214138	0.217714	0.298218	0.300055	0.273944	0.233037	0.548153	0.371549	0.191733	0.282101	0.32708
MRPS15	salmon	0.0315087	-0.186571	-0.135526	-0.201807	-0.158581	0.349719	0.0874257	0.353044	0.744607	0.454349	0.408675	0.567885	0.295084	0.0891876	0.262291	0.354853
MRPS16	brown	0.0521868	-0.292241	-0.255617	-0.243897	-0.206831	0.342488	0.0547667	0.211801	0.29347	0.312508	0.313857	0.544665	0.291244	0.231082	0.213618	0.379849
MRPS14	brown	-0.0167543	-0.235818	-0.0967199	-0.173726	-0.158014	0.271081	-0.156271	0.274246	0.165446	0.308388	0.378425	0.476541	0.348916	0.319634	0.281778	0.166245
MRPS11	brown	0.0452241	-0.281342	-0.196255	-0.249239	-0.172582	0.133247	0.092103	0.380169	0.41452	0.475717	0.447748	0.591755	0.495114	0.261065	0.394696	0.0747717
MRPS10	grey	-0.0757543	-0.29694	-0.255155	-0.303572	-0.254323	0.261963	-0.0432002	0.354091	0.449439	0.303369	0.358871	0.535789	0.295152	0.189259	0.258152	0.240597
MRPS28	blue	-0.0924036	-0.204377	-0.18651	-0.333402	-0.268324	0.371223	0.116472	0.244158	0.27313	0.152216	0.269287	0.447754	0.256661	0.125871	0.0414971	0.441014
MRPS26	blue	-0.097021	-0.318469	-0.333196	-0.466384	-0.278718	0.241916	-0.0435092	0.341658	0.358284	0.359296	0.393246	0.609141	0.463774	0.337825	0.29562	0.0333494
MRPS25	turquoise	-0.0346587	-0.341652	0.022744	-0.158549	-0.211227	0.285775	-0.129882	0.186192	0.151089	0.401111	0.237946	0.380595	0.200036	0.177277	0.205778	-0.165347
MRPS22	tan	-0.0340786	-0.346274	-0.315715	-0.371673	-0.303124	0.299292	0.2019	0.225413	0.279775	0.167509	0.622377	0.49357	0.425276	0.276944	0.273008	0.309117
MRPS23	brown	-0.0762626	-0.374135	-0.272609	-0.327561	-0.25656	0.482199	-0.159934	0.283801	0.279941	0.301148	0.339981	0.705256	0.38032	0.329899	0.295066	0.31933
MRPS21	grey	-0.014721	-0.168402	-0.133103	-0.148053	-0.150936	0.36071	-0.0914075	0.201064	0.180261	0.0562916	0.141411	0.261906	0.0926122	0.186514	0.0938332	0.222191
MRPS35	brown	-0.0557764	-0.290891	-0.261484	-0.320103	-0.256472	0.433651	-0.047868	0.387858	0.362004	0.47968	0.381988	0.720424	0.382596	0.297557	0.306258	0.345209
MRPS36	grey	0.257077	-0.172579	0.0417606	0.170978	-0.00147768	0.391079	-0.0983517	0.0176177	0.124917	0.193037	0.0681293	0.319663	0.0679058	0.120503	0.192476	0.383537
MRPS33	brown	-0.101001	-0.38006	-0.254152	-0.241785	-0.152547	0.528107	0.0356929	0.17122	0.210928	0.190402	0.281503	0.539289	0.324618	0.319242	0.25146	0.36176
MRPS34	brown	-0.0688272	-0.305361	-0.224898	-0.275848	-0.221199	0.277021	0.0682446	0.198347	0.28279	0.185472	0.274042	0.474939	0.250785	0.225699	0.229936	0.33552
MRPS31	grey	0.0390236	-0.184081	-0.0782167	-0.0257589	0.0251626	0.306961	-0.149682	0.152437	0.16952	0.00760996	0.121994	0.173934	0.0419507	-0.0253073	0.0370226	-0.067621
MRPS30	cyan	-0.162015	-0.17069	-0.132042	-0.28217	-0.166873	0.132604	-0.0620571	0.632527	0.267247	0.35698	0.352189	0.405863	0.287392	0.185963	0.29782	-0.11023
YWHAE	brown	-0.159832	-0.249581	-0.261737	-0.391664	-0.281492	0.256393	0.0118693	0.419246	0.372592	0.370532	0.431885	0.617068	0.401799	0.320167	0.374801	0.153675
YWHAB	turquoise	-0.0770574	0.0342704	-0.0231877	-0.0537612	-0.103937	-0.0114797	-0.101349	-0.0154155	-0.0956603	-0.346523	-0.179353	-0.203405	-0.297256	-0.195675	-0.271501	0.0684541
YWHAQ	brown	-0.0592404	-0.167947	-0.331154	-0.360046	-0.252606	0.148759	0.210517	0.370511	0.379708	0.482689	0.463368	0.590887	0.460924	0.378345	0.439649	0.171703
YWHAG	turquoise	-0.0308014	-0.073227	-0.309646	-0.283525	-0.196867	-0.0317906	0.274584	0.229385	0.158131	0.506734	0.44712	0.520267	0.530529	0.509828	0.465639	0.110594
YWHAZ	turquoise	-0.0558061	-0.0642667	-0.17723	-0.312127	-0.198841	-0.0142716	0.418556	0.380627	0.316166	0.650245	0.470467	0.506814	0.468341	0.284497	0.321004	0.166437
GRB14	brown	-0.170342	-0.24461	0.0221223	-0.193996	-0.176001	0.212675	-0.32072	0.141931	0.16067	0.191896	0.208326	0.328785	0.199219	0.269155	0.168322	-0.0718079
GRB10	blue	-0.0952313	0.0817078	-0.128465	-0.298321	-0.253422	-0.0858921	0.191673	0.176778	0.108642	0.120654	0.11137	0.172215	0.192756	0.118397	0.0193454	0.188228
GREM1	yellow	0.0179977	0.678021	-0.0144137	0.291189	0.344563	-0.170909	-0.013112	-0.133832	-0.146143	-0.0244384	-0.153634	-0.194364	-0.155227	-0.0322782	-0.0917483	0.163769
GRINA	turquoise	0.0957387	0.0737126	0.0561511	0.121628	-0.0618194	0.0104405	-0.0819414	-0.326389	-0.381054	-0.653814	-0.427036	-0.415653	-0.442136	-0.177501	-0.417894	0.194535
GRIP1	grey	-0.122057	0.108773	-0.177962	-0.192106	-0.16581	-0.065178	0.16759	-0.0558749	-0.0739585	0.0661926	0.112364	0.0563237	0.136784	0.248379	0.141534	-0.135235
GRHL3	red	-0.108815	-0.237135	-0.239177	-0.335474	-0.156298	-0.223111	0.726509	0.0267088	0.032981	0.0679292	0.221722	0.130089	0.432724	0.343524	0.221276	0.0084494
GRHL1	blue	-0.117129	-0.244339	-0.229555	-0.372629	-0.183217	-0.151935	0.528597	0.279512	0.283606	0.443199	0.416455	0.382977	0.543409	0.23899	0.384567	-0.0242744
GRHL2	blue	-0.140752	-0.452515	-0.250892	-0.522284	-0.33202	0.0083169	0.17374	0.355143	0.289333	0.310466	0.431702	0.455243	0.432824	0.197962	0.19847	-0.117178
GRHPR	grey	0.118672	-0.150435	-0.107559	-0.0843049	-0.181701	0.234202	-0.0881798	0.115662	0.096375	0.204068	0.235829	0.334087	0.257312	0.321871	0.298854	0.24022
SERTAD3	grey	0.143129	0.174884	0.138238	0.10653	-0.0297878	-0.0571246	0.0399962	0.0431102	0.106667	0.213114	0.0496693	0.00703627	-0.0878432	-0.157196	-0.027426	0.286178
SERTAD4	grey	-0.161268	-0.0296953	-0.108665	-0.268709	-0.17444	-0.0210054	0.120254	0.193543	0.0658588	0.233768	0.237009	0.221523	0.325952	0.293584	0.333698	-0.179702
SERTAD1	blue	0.229929	0.252338	0.259825	0.370121	0.0966007	0.0324132	0.0601281	-0.286267	-0.224492	-0.324675	-0.38865	-0.409914	-0.422956	-0.269675	-0.358166	0.386036
SERTAD2	grey	-0.0985806	-0.0598581	-0.0994908	-0.252883	-0.0986523	-0.275957	0.330854	0.146527	0.0650056	0.18165	0.20204	0.109217	0.294447	0.0391224	0.0785566	-0.124813
TSPYL4	turquoise	0.0222913	0.223863	0.0309633	-0.00357911	-0.0517266	-0.0891347	-0.273131	0.276521	0.281912	0.360855	0.24885	0.173836	0.0562229	-0.167419	0.179503	-0.19676
TSPYL5	grey	-0.0838623	0.0529492	-0.011202	-0.0879062	-0.0597297	-0.0550583	-0.161554	0.147429	0.222221	0.0670748	0.144407	0.0701409	0.0595992	-0.150137	-0.0635269	-0.0633645
GRSF1	turquoise	-0.0536199	-0.0600388	-0.0494115	-0.152557	-0.168836	0.119916	-0.117689	0.29513	0.284431	0.417781	0.25737	0.432019	0.241713	0.133678	0.300263	-0.0772418
GRTP1	blue	-0.0975551	-0.255325	-0.236837	-0.326045	-0.205949	0.0450898	0.167854	0.208987	0.182963	0.175143	0.180425	0.302452	0.320641	0.203418	0.202126	-0.00865278
FRG1 /// LOC100289097 /// LOC101930278 /// LOC101930531	grey	0.184085	-0.00941821	-0.028268	0.084721	-0.0539731	0.221195	-0.140349	0.204594	0.218865	0.279307	0.278493	0.242848	0.0695834	-0.0563343	0.193795	0.086364
GABARAPL2	grey	0.0181321	0.0495958	0.0423114	0.149294	0.0417428	0.290277	-0.174907	0.044431	0.0273931	0.166641	0.14313	0.16819	0.0538479	0.134834	0.00165104	0.34072
GABARAPL1	grey	-0.0578794	0.0110886	-0.121173	-0.159514	-0.0519783	-0.0679987	0.135736	0.125223	0.0310531	0.409674	0.305251	0.337204	0.496233	0.487904	0.418095	-0.0635163
BC022892	turquoise	-0.0190172	-0.103463	-0.117134	-0.16499	-0.0443034	-0.0844619	0.0820546	0.302743	0.29771	0.635218	0.437633	0.376085	0.399189	0.150103	0.328875	-0.327178
BC022047	turquoise	0.0802481	0.328174	0.273424	0.164662	0.0901521	-0.0170111	0.0106076	0.073406	0.19267	0.426524	0.136386	0.0250469	-0.0754053	-0.210635	0.0622384	-0.0603067
GSDMD	turquoise	0.254289	0.0920062	0.138429	0.282294	0.0327464	0.0542778	-0.242279	-0.320308	-0.332798	-0.651333	-0.402893	-0.474318	-0.547156	-0.328332	-0.431098	0.138092
GSDMC	red	0.0898643	0.015402	-0.10589	-0.126064	-0.187655	-0.110806	0.573351	0.0159775	-0.00659443	0.0842232	0.0644189	0.0050191	0.131024	0.138207	0.0579889	0.29251
HCFC1R1	yellow	0.0123841	0.486597	0.0596296	0.0891801	-0.0458036	0.0134706	0.0705848	-0.172631	-0.126022	-0.142619	-0.210116	-0.242247	-0.259299	-0.156653	-0.222866	0.389604
GSK3B	turquoise	0.0393933	0.137907	0.130331	-0.0124203	-0.047627	-0.101052	0.122035	0.202378	0.206283	0.481839	0.460412	0.160918	0.127675	-0.0129806	0.221392	-0.101789
GSKIP	grey	0.0529396	-0.00679978	0.0365422	-0.00691036	-0.0971525	0.249868	0.237326	0.135236	0.194099	0.206675	0.0712503	0.187914	0.0390785	0.0134739	0.0718822	0.598747
PITPNA-AS1	blue	-0.35589	-0.259145	-0.257288	-0.415987	-0.220565	0.329075	-0.167961	0.331516	0.179369	0.0711306	0.230274	0.458774	0.32511	0.33189	0.219407	0.0740421
GSPT2	grey	0.180092	0.259558	0.202122	0.175431	0.194954	-0.102698	0.0606384	0.083479	0.0718573	0.24928	0.0810641	0.00409859	0.0351964	-0.272048	-0.0409366	0.0386923
GSPT1	grey	-0.0468852	-0.0440701	0.281646	0.0848117	0.0554495	-0.0973283	-0.0700894	0.0154654	0.0601331	0.170638	0.0125508	-0.0622941	-0.0547072	-0.166217	0.0899284	-0.358506
GSTK1	blue	0.289162	0.13987	0.254728	0.498906	0.235081	0.221423	-0.101552	-0.191605	-0.131136	-0.0797506	-0.183323	-0.213937	-0.352968	-0.140219	-0.15481	0.318335
GSTM4	green	-0.0654418	-0.205762	-0.191724	-0.139027	-0.0917267	0.0530599	0.148193	-0.00522941	-0.00632819	0.048902	0.17363	0.200122	0.348638	0.627414	0.300044	-0.0389461
GSTM3	green	-0.182853	-0.199342	-0.217548	-0.280215	-0.160182	0.104127	0.28453	0.0862659	0.081588	0.174672	0.233326	0.299046	0.481058	0.658607	0.320547	-0.0015924
GSTM2	green	-0.21247	-0.260767	-0.200655	-0.253955	-0.161877	0.0674571	0.240011	-0.0564548	-0.0920401	-0.0603219	0.13226	0.135971	0.320249	0.58769	0.253263	-0.0905534
GSTM1	green	-0.207002	-0.266457	-0.197734	-0.246446	-0.169966	0.0903751	0.229114	-0.0609772	-0.0922735	-0.0801714	0.118867	0.131511	0.290356	0.562796	0.234291	-0.065633
GSTO2	grey	0.0376463	-0.0912915	-0.134287	-0.172357	-0.148434	0.183566	0.105876	0.0614861	0.0412479	0.091419	0.0211161	0.189356	0.0500219	-0.0761463	-0.0989275	0.221625
GSTO1	green	0.0515996	0.0496054	-0.14106	0.0520575	0.0418065	0.249691	0.271205	-0.128097	-0.140829	-0.00854234	-0.00270945	0.169949	0.282037	0.366256	0.24295	0.327309
GSTP1	green	-0.0621571	-0.339433	-0.287273	-0.337738	-0.238175	0.156127	0.342569	0.147323	0.160637	0.16736	0.252023	0.396741	0.413446	0.506369	0.333406	0.200745
GSTT2	grey	-0.109657	0.0775357	-0.0268235	-0.114509	-0.0539568	0.117267	-0.0775951	0.0869823	0.0460404	0.0473939	-0.0195113	0.115508	0.0712168	0.101717	0.025916	0.0791491
GSTT1	grey	0.0218776	0.0449959	0.150633	0.03903	-0.0523669	-0.0413712	-0.0594166	0.0372116	0.0397052	0.117804	0.0395683	-0.00149469	0.0172866	0.0318292	0.0240799	0.0312017
GSTZ1	grey	-0.0875944	-0.203943	-0.060726	-0.196492	-0.216318	0.235127	0.0925011	0.0115458	0.102821	-0.0722262	0.0474619	0.100755	-0.000411508	0.0427926	0.0193754	0.286806
GSTA4	grey	-0.15297	-0.344426	-0.153513	-0.314614	-0.112489	-0.00285522	0.268005	0.139135	0.0902462	0.310462	0.264331	0.36359	0.500267	0.411103	0.363603	-0.215734
GSTA1	green	-0.150154	-0.370084	-0.0769498	-0.200103	-0.0299075	0.00608724	0.180063	0.108793	-0.00242395	0.0605032	0.166552	0.217209	0.405468	0.371047	0.15483	-0.0119494
MCF2L-AS1	grey	-0.169499	-0.158465	-0.0955878	-0.195845	-0.109079	0.0321639	-0.101917	0.110383	0.108721	0.14898	0.223665	0.230062	0.239217	0.238415	0.207605	-0.102274
SNHG19	blue	-0.255866	-0.263504	-0.164416	-0.361076	-0.28695	0.318563	0.0055152	0.194714	0.119311	0.0615226	0.174074	0.325832	0.210632	0.219909	0.17593	0.0108561
SNHG18	green	-0.0804555	0.258275	0.155314	-0.0239129	-0.0522593	-0.123694	0.142126	0.308308	0.111571	-0.0306903	-0.0429948	-0.158126	-0.186092	-0.360022	-0.244315	0.187351
SNHG17	blue	-0.133331	-0.196236	-0.301308	-0.341376	-0.16627	0.160324	0.0849199	0.175612	0.0772821	0.156934	0.173847	0.375771	0.311668	0.267976	0.139636	0.00369248
ALG10 /// ALG10B	brown	-0.108993	-0.186403	-0.165586	-0.246006	-0.109016	0.23756	-0.046126	0.284321	0.350124	0.516565	0.462915	0.539726	0.392416	0.151662	0.321635	0.00463617
LOC100506870 /// LOC283140	grey	0.0323497	-0.095798	-0.0826446	-0.169146	-0.111657	0.0841858	0.174627	0.18577	0.114762	0.0636395	0.125648	0.132166	0.14144	0.0668084	-0.116304	0.257155
GTF2B	turquoise	0.253822	-0.0252126	0.119943	0.156683	0.115112	0.132453	0.0530639	0.291864	0.553548	0.552655	0.35997	0.326796	0.177748	-0.0687576	0.186654	0.227063
GTF2I	turquoise	-0.0780543	-0.227558	-0.236196	-0.311019	-0.151607	-0.0671936	0.165247	0.353101	0.34998	0.522404	0.434775	0.495137	0.484088	0.232531	0.29681	0.0224107
GTF3A	greenyellow	-0.0575493	-0.141597	-0.0532803	0.0189995	0.0114937	0.525676	-0.222323	0.081498	0.104002	0.0499448	0.0945319	0.276314	0.0236192	0.111707	0.0597329	0.219433
HNRNPU-AS1	turquoise	0.0518178	-0.0946558	0.0148358	-0.0679959	-0.0341	-0.029906	-0.121869	0.241165	0.17227	0.542505	0.316538	0.266481	0.213829	0.148872	0.29491	-0.411538
MS4A14	blue	0.297247	0.383898	0.417472	0.571915	0.31284	-0.12859	-0.0151972	-0.108013	-0.0081967	0.219168	-0.0313071	-0.197177	-0.159037	-0.0739232	0.03832	0.000684715
MS4A4A	blue	0.340072	0.341293	0.423998	0.778513	0.470377	-0.0323301	-0.167219	-0.228071	-0.157538	0.0571223	-0.156637	-0.241703	-0.235345	-0.0925212	-0.0750721	0.139012
MS4A6A	blue	0.440807	0.345871	0.460111	0.863529	0.536521	-0.0304137	-0.180688	-0.26143	-0.193398	0.00666351	-0.174522	-0.315801	-0.320841	-0.160793	-0.12454	0.153916
GTSE1	brown	-0.228605	-0.388855	-0.404778	-0.506539	-0.30561	-0.0111132	-0.000864163	0.301674	0.246118	0.0974061	0.307172	0.439794	0.364938	0.17652	0.2689	-0.260836
GTSF1	grey	0.0159567	0.0460429	0.0176111	0.0135719	0.0533621	0.0588223	-0.0678877	0.0475213	0.166793	-0.00397915	-0.0492435	-0.00989372	-0.0962531	-0.248032	-0.178482	0.0399469
RP13-258O15.1 /// RPL26P37 /// RPL26P37	greenyellow	-0.120128	-0.0207931	0.0160384	0.0671378	-0.00219831	0.805516	-0.258986	-0.0745	-0.0368661	-0.118307	-0.114007	0.11748	-0.119194	0.0915324	-0.0181739	0.22635
GUCD1	grey	0.140252	0.054448	0.103422	-0.0180872	-0.0387492	-0.0151362	0.00963848	0.231777	0.264738	0.401801	0.218053	0.264234	0.163857	0.0469407	0.247925	0.0688241
ELK2AP	turquoise	-0.12947	-0.0984429	-0.104202	-0.0802507	-0.111792	0.091324	-0.115647	-0.289593	-0.308855	-0.806844	-0.400514	-0.350448	-0.353852	-0.151411	-0.340642	0.107059
GYLTL1B	blue	-0.188382	0.03606	-0.200899	-0.338768	-0.243818	0.0767996	0.193716	0.0391919	0.0277709	-0.126114	-0.023129	0.0727426	0.0869586	0.103295	0.0235995	0.133888
GULP1	green	-0.128577	-0.0799475	-0.0384535	-0.116137	-0.0572663	0.0276212	-0.00772974	0.0710035	-0.0529637	0.159577	0.159195	0.217877	0.203392	0.420632	0.168649	0.184847
POLDIP2	brown	-0.0461422	-0.32545	-0.301892	-0.362103	-0.280157	0.182289	0.113974	0.281697	0.240731	0.439625	0.409027	0.63648	0.498428	0.468967	0.393806	0.0983952
ZNF667-AS1	grey	-0.144493	0.190678	0.209686	0.101555	0.113921	-0.0305936	-0.183881	0.172855	0.234668	0.100291	0.0747066	-0.0871744	-0.116226	-0.287472	-0.0754472	-0.057582
PPP3CA	grey	-0.067102	0.20837	0.157197	0.0179699	-0.0533876	-0.126122	0.00827604	0.125185	-0.0156961	0.0549496	-0.0587606	-0.175627	-0.201896	-0.21039	-0.0570891	-0.0116032
PPP3CB	turquoise	0.222821	0.286988	0.117358	0.173081	0.0742454	0.120168	0.087472	0.085491	0.143989	0.400189	0.111065	0.155964	0.0239534	-0.0852478	0.0270317	0.255393
PPP1R2	magenta	-0.0414555	-0.152679	-0.201829	-0.224295	-0.015115	-0.0145413	0.229944	0.249991	0.225531	0.494875	0.454935	0.419155	0.661862	0.286222	0.344631	-0.102411
PPP1R7	grey	0.213677	0.031171	0.155505	0.0940092	-0.0536698	-0.0914281	-0.0645039	0.159433	0.168657	0.283037	0.232563	0.130667	0.0101348	-0.0489082	0.217294	0.0950354
PPP1R8	salmon	0.0669678	-0.119573	-0.0986535	-0.171268	-0.0798441	0.121194	0.0469449	0.471343	0.668784	0.481805	0.382158	0.485071	0.258834	-0.0993245	0.235755	0.196861
PPP1CB	brown	-0.175725	-0.153679	-0.196638	-0.342464	-0.173677	0.118707	0.163897	0.321387	0.322485	0.50868	0.443161	0.510304	0.497927	0.30894	0.265146	0.0798395
PPP1CC	brown	0.00048229	-0.296915	-0.261146	-0.251473	-0.0912466	0.26809	-0.060972	0.33229	0.329426	0.452795	0.466181	0.633055	0.470263	0.214107	0.258673	0.000956542
PPP2CA	pink	0.0845674	-0.108857	-0.0292156	-0.0591755	-0.197574	0.105117	0.155551	8.5334e-05	-0.0373688	0.237613	0.247844	0.248998	0.302617	0.356611	0.396275	0.0143089
PPP2CB	turquoise	0.112161	0.145511	0.0676577	0.00413824	-0.106843	-0.0750989	0.214634	0.158556	0.174925	0.556337	0.244652	0.288591	0.221714	0.161022	0.28743	0.229655
PPP1CA	grey	0.150829	-0.0438055	0.026426	0.00853884	-0.112243	0.250942	0.0528843	0.216518	0.340913	0.220076	0.0247666	0.246263	-0.0498039	-0.151665	0.0420968	0.473838
PPP4R1	turquoise	0.159997	0.0183669	0.00611792	-0.168307	-0.223977	-0.0651681	0.412149	0.231816	0.310709	0.455954	0.263604	0.25976	0.164119	-0.0242847	0.164673	0.310905
PPP4R2	turquoise	0.146492	0.191644	0.127087	0.0939983	0.0616738	0.0195837	-0.0168368	0.2734	0.295002	0.726736	0.341111	0.340286	0.20508	-0.0431924	0.258914	-0.0559864
PPP4R4	grey	0.0790946	0.26349	-0.003909	0.0135252	-0.036849	-0.0199136	0.223636	-0.0409493	-0.016322	-0.00926889	-0.0472121	-0.0755521	-0.0966398	-0.119322	-0.0866439	0.306253
BOLA2 /// SMG1P2 /// SMG1P5	grey	-0.0548094	-0.113592	-0.229467	-0.198239	-0.153529	0.186669	0.0994386	0.0991459	0.102698	0.0404344	0.0737021	0.286597	0.183324	0.149423	0.147222	0.201957
PPP3R1	turquoise	-0.27883	-0.2297	-0.310248	-0.312081	-0.167882	0.0111597	-0.0918906	-0.067931	-0.140544	-0.457776	-0.172441	-0.0243115	0.0419027	0.0903126	-0.150377	-0.0429182
TAPBPL	blue	0.456843	0.142997	0.159538	0.517635	0.429205	-0.0536633	-0.0979029	-0.130981	-0.107788	0.0265657	-0.103519	-0.175703	-0.260994	-0.230657	-0.149023	0.104888
RP3-508I15.21	grey	0.188016	-0.0875064	0.0053158	0.0204534	0.1207	-0.149448	0.0791381	0.0488696	0.0837234	0.284751	0.13424	0.0583738	0.136667	-0.0284105	0.174926	-0.38744
RICTOR	cyan	-0.0647767	-0.138712	-0.0806804	-0.17384	-0.125265	-0.0108222	-0.119972	0.639303	0.225507	0.331872	0.299435	0.23308	0.141072	0.104175	0.144769	-0.117246
MIR7110 /// PDIA5	grey	-0.0644308	0.103944	0.00378701	-0.0629317	-0.0417624	0.0275609	-0.0571957	0.132941	0.111824	0.176767	0.36185	0.164043	0.118711	0.11353	-0.0250844	0.18932
HERC2P3 /// LOC101930458	grey	0.0794837	-0.0357557	0.156673	0.031172	-0.0327897	0.0420408	-0.13241	0.0373345	0.157249	0.109378	0.0479229	0.0437645	-0.0544025	-0.0720405	-0.068819	-0.0656736
ANKHD1 /// ANKHD1-EIF4EBP3	turquoise	0.0865907	-0.231842	-0.078543	-0.0833474	-0.0731586	0.00876001	0.110599	0.184753	0.213518	0.519235	0.360822	0.391805	0.393316	0.285099	0.409577	-0.0879551
TARBP1	blue	-0.112965	-0.290774	-0.26949	-0.429449	-0.259348	0.0836455	0.0994208	0.34306	0.273338	0.533181	0.472188	0.563065	0.525072	0.507649	0.40082	-0.18967
TARDBP	turquoise	-0.0102501	-0.0683593	-0.0179943	-0.168737	-0.0857114	-0.104349	-0.0594198	0.486332	0.51683	0.711349	0.477494	0.424862	0.297483	-0.00798531	0.365837	-0.302565
C2orf74 /// KIAA1841	grey	0.203586	0.145607	0.100729	0.23136	0.141551	0.0314503	-0.0198152	-0.152353	-0.155587	0.128739	-0.0277867	-0.00423068	0.0293459	0.114524	0.0424858	0.0866115
MIR29B2 /// MIR29C	blue	0.218352	0.131648	0.586714	0.540272	0.307066	-0.0397279	-0.242427	-0.210296	-0.180558	-0.0559721	-0.192012	-0.390274	-0.375644	-0.183586	-0.211282	-0.0785864
LOC101928189 /// RSRP1	turquoise	0.198842	0.186	0.257889	0.343077	0.250294	-0.192874	-0.0633336	0.166929	0.206375	0.460077	0.101108	-0.0742193	-0.0747979	-0.238334	0.0419427	-0.2416
TP53TG1	grey	0.0337303	0.0137949	-0.109212	-0.188703	-0.200061	0.090477	0.331174	0.142235	0.100876	0.1224	0.202627	0.166717	0.188747	0.101093	0.046627	0.399669
ZDHHC12	pink	0.0356682	-0.184052	-0.224041	-0.159219	-0.259995	0.0603511	0.281431	-0.0748727	-0.0684569	-0.0782286	0.0354497	0.156737	0.17765	0.343349	0.51472	0.219313
ZDHHC13	blue	0.000193228	-0.268275	-0.282635	-0.29327	-0.123347	-0.0915675	0.237753	0.176242	0.211082	0.182336	0.260133	0.242598	0.30043	0.132353	0.290803	-0.164721
ZDHHC11	blue	-0.0786966	-0.299698	-0.126852	-0.315908	-0.232041	-0.0384434	0.179366	0.290623	0.0870745	0.209845	0.197631	0.237652	0.371343	0.30597	0.303757	-0.174123
ZDHHC16	turquoise	0.14158	0.0847342	0.125519	-0.0304064	-0.152204	0.209878	-0.0226537	0.200883	0.220133	0.425469	0.176809	0.310761	0.0593417	0.0747325	0.114531	0.358999
ZDHHC17	turquoise	0.0870018	0.0288311	0.0769356	0.0173337	0.0288861	-0.0507855	-0.162566	0.345982	0.365096	0.711306	0.397343	0.382115	0.256761	0.00744623	0.270059	-0.226637
ZDHHC20	turquoise	0.0373396	-0.0477141	-0.0970913	-0.101421	-0.0788165	0.0544111	0.0730761	0.407264	0.344105	0.603293	0.416949	0.498075	0.369771	0.107696	0.341367	0.0941425
ZDHHC23	tan	-0.0975228	-0.354114	-0.205447	-0.254198	-0.163182	0.130116	-0.143754	0.281555	0.282133	0.396365	0.655325	0.502832	0.403106	0.384025	0.403452	-0.120564
SNHG11 /// SNORA60 /// SNORA71E	brown	-0.0223843	-0.0790218	-0.155578	-0.21957	-0.143148	0.145393	0.0722302	0.206103	0.196469	0.320067	0.216729	0.364044	0.211233	0.105223	0.126038	0.209425
ZADH2	turquoise	-0.132599	-0.137615	-0.0206592	-0.132423	-0.106011	0.0556956	0.0561881	0.201621	0.204378	0.42853	0.370989	0.29879	0.307781	0.176255	0.362828	-0.200862
TP53BP2	turquoise	-0.0149614	-0.076681	-0.0422412	-0.246688	-0.208812	-0.0305657	-0.00818214	0.320487	0.372257	0.594571	0.378821	0.446544	0.290415	0.107788	0.268868	-0.0744939
TATDN3	turquoise	0.130743	-0.239495	-0.0352092	0.00847471	0.0672019	0.141195	-0.0658824	0.213859	0.242322	0.596152	0.41263	0.525652	0.436655	0.332211	0.390709	-0.0139262
TATDN1	brown	-0.078028	-0.2003	-0.272455	-0.339652	-0.273876	0.450828	0.10645	0.353858	0.314396	0.410247	0.344355	0.618037	0.373916	0.273606	0.225719	0.343997
FLCN /// PLD6	brown	-0.195905	-0.328438	-0.302338	-0.38585	-0.199691	0.25274	-0.0311185	0.215612	0.179806	0.334408	0.307267	0.559403	0.512338	0.481938	0.427157	-0.179265
BC027448	grey	-0.0742466	0.0152491	-0.22558	-0.163437	-0.0503498	-0.0258356	0.301765	-0.0557659	-0.176533	-0.0241949	-0.000901861	0.0507159	0.214037	0.272621	0.166087	0.0127913
ELOVL4	grey	-0.0847761	-0.000436306	-0.203063	-0.25112	-0.173857	0.0524008	0.225485	0.20296	0.242143	0.279143	0.213964	0.328494	0.276329	0.0647105	0.229941	0.0914743
ELOVL6	brown	-0.0998889	-0.176971	-0.25123	-0.259073	-0.163958	0.0666567	0.0439627	0.171	0.0104818	0.261381	0.220418	0.411941	0.365193	0.325541	0.319116	0.0391733
ELOVL7	brown	0.0242897	-0.355348	-0.1104	-0.162619	-0.143211	0.0726618	0.0661524	0.17131	0.232931	0.371376	0.243789	0.42092	0.338077	0.213616	0.419411	0.00808131
LEPROTL1	blue	0.231118	0.197501	0.234942	0.441953	0.227759	0.0871562	-0.162306	-0.121543	-0.00280677	0.256938	-0.0727693	0.0218896	-0.0887049	-0.0159194	0.0986659	0.142732
ZBED9	grey	0.00564363	-0.14553	-0.088262	-0.259319	-0.167216	0.0461971	0.188529	0.244901	0.284664	0.349392	0.367354	0.375685	0.409591	0.112187	0.266036	0.0267613
ZBED8	pink	-0.0207053	-0.131209	-0.214373	-0.21766	-0.190485	0.118253	-0.070033	0.21093	0.207792	0.304362	0.420135	0.407596	0.41173	0.286043	0.457511	0.0132754
ZBED2	red	0.089837	0.191307	-0.0308361	0.141099	0.0458423	-0.12905	0.424658	-0.157885	-0.155116	0.0646743	0.0280961	-0.0639208	0.0097622	0.125813	0.206136	0.131625
ZBED1	grey	0.00309679	0.189133	0.0100559	-0.0422718	-0.0196712	-0.256562	-0.0680425	0.0123151	0.070207	0.0292977	0.0707458	-0.0967019	-0.0156212	-0.14653	0.0496818	-0.254547
ZBED6	grey	-0.0892447	-0.022782	-0.160587	-0.173834	-0.0832559	-0.243389	-0.0427418	-0.105647	-0.185642	-0.224619	-0.130497	-0.215888	-0.0524414	-0.0433713	-0.106658	-0.458591
ZBED5	turquoise	0.0543888	0.0331139	-0.0675446	-0.134724	-0.0509077	0.00919019	0.0821512	0.307207	0.343099	0.623427	0.433922	0.396114	0.352513	0.105166	0.356883	-0.105461
ZBED3	grey	0.0054759	0.0117212	0.314857	0.118421	0.0176159	-0.0284674	-0.351363	-0.0253753	0.0207546	-0.105553	-0.132377	-0.1619	-0.259746	-0.289993	-0.203706	-0.310952
ESRP2 /// MIR6773	turquoise	0.00823177	-0.227428	0.00842251	-0.225855	-0.252469	0.0336991	0.278556	0.237361	0.290865	0.472555	0.321621	0.347133	0.26803	0.103041	0.22606	0.129897
SNRPA1	brown	-0.136141	-0.338546	-0.330962	-0.403522	-0.193443	0.127853	0.0204712	0.352115	0.476473	0.467132	0.416593	0.655951	0.500422	0.203435	0.324683	-0.0047831
SNRPB2	turquoise	0.0811531	-0.00906474	-0.133437	-0.178048	-0.127632	0.195041	0.0279619	0.402503	0.446313	0.724748	0.505285	0.598497	0.401745	0.142285	0.360692	0.10665
CDC37L1	turquoise	0.243785	0.00528039	-0.0453998	0.0752618	0.0152837	0.109989	0.042084	0.123291	0.040554	0.459447	0.296915	0.369036	0.315743	0.339408	0.416597	0.0805237
IFT80 /// TRIM59	grey	-0.11956	-0.216681	-0.418488	-0.270578	-0.14428	-0.0145854	-0.0221096	-0.0951049	-0.164781	-0.23041	0.0560019	0.128713	0.294225	0.313758	0.213012	-0.272805
CTAGE5	turquoise	0.155494	-0.0950088	0.0218482	0.0204757	-0.00507669	-0.0204639	0.176285	0.0872848	0.0550217	0.384804	0.179865	0.17467	0.198267	0.272267	0.20198	0.0905669
SNRPD2	greenyellow	-0.139817	-0.295659	-0.314728	-0.288956	-0.211784	0.543305	-0.0816606	0.171985	0.180708	-0.0668587	0.126189	0.389331	0.129503	0.126359	0.0648853	0.274329
SNRPD1	brown	-0.0630033	-0.395831	-0.401195	-0.445975	-0.259887	0.340975	0.0818615	0.372891	0.459447	0.48179	0.479691	0.825876	0.609518	0.419927	0.529882	0.161939
SNRPD3	blue	-0.147722	-0.279742	-0.328352	-0.522242	-0.287371	0.109391	0.141417	0.448882	0.464698	0.398826	0.434511	0.597331	0.507308	0.174646	0.298827	-0.00381658
ZBTB1	turquoise	0.166867	0.219995	0.167586	0.195725	0.131652	-0.138657	0.117054	0.119622	0.223898	0.433698	0.123413	0.0152703	0.0017988	-0.184846	0.0595402	0.0939178
ZBTB5	grey	-0.01422	-0.244413	-0.238068	-0.321574	-0.225998	0.0436301	0.107173	0.22497	0.202126	0.410568	0.380841	0.456013	0.531766	0.390255	0.456555	-0.117383
ZBTB4	brown	0.00517755	0.407235	0.373911	0.219811	0.0715539	-0.252691	0.0611058	-0.14789	-0.244305	-0.0693418	-0.186259	-0.450162	-0.289002	-0.136741	-0.142379	-0.16193
ZBTB2	turquoise	0.0123646	-0.00104957	-0.135372	-0.101673	-0.0333169	0.137022	0.0686755	0.256263	0.207813	0.460752	0.328971	0.444202	0.211173	0.193692	0.338122	0.146048
ZBTB6	pink	-0.046729	-0.214506	-0.276722	-0.201063	-0.0953166	-0.0414751	0.150295	0.235493	0.179286	0.436303	0.437596	0.497719	0.565481	0.446773	0.770508	-0.0730099
ZC3H8	brown	-0.164222	-0.361058	-0.391445	-0.504216	-0.295243	0.150506	0.155253	0.418165	0.269249	0.483636	0.499527	0.648782	0.627001	0.418529	0.479632	-0.135156
ZC3H6	turquoise	0.00980452	0.110047	0.112441	-0.0108563	-0.0688887	-0.0119334	0.0480456	0.166623	0.176011	0.526531	0.333811	0.223521	0.208697	0.0845598	0.210229	-0.0478296
LINC00152 /// LOC101930489 /// MIR4435-1HG	yellow	0.0230991	0.314038	-0.0817037	0.125205	-0.0207479	0.271063	-0.10878	-0.0962996	-0.206655	-0.134468	-0.16436	-0.00220593	-0.0743094	0.24387	-0.0179613	0.424934
NFATC3	turquoise	-0.00751797	-0.0810713	0.0427347	-0.0199431	0.0154045	-0.0891859	-0.156722	0.231556	0.236362	0.52559	0.283143	0.299411	0.259787	0.0860827	0.228902	-0.286442
RP11-391M1.4	grey	-0.133396	-0.0135749	0.128815	0.056347	0.0770508	0.257183	-0.178328	0.077858	0.127325	0.164013	0.0115318	0.143971	-0.0438335	-0.0304974	0.0355341	-0.140447
ZCRB1	brown	-0.0694221	-0.255589	-0.303364	-0.285901	-0.0994722	0.322901	-0.0482616	0.363501	0.267633	0.293754	0.374757	0.532205	0.400361	0.227838	0.195548	0.183736
SPECC1L	grey	-0.167693	0.0506949	0.0242354	-0.239051	-0.13958	-0.104653	-0.0447693	0.115009	0.131833	0.157952	0.0975083	0.0967448	0.152106	-0.00318142	0.15642	-0.262338
IFT122 /// LOC101927266	tan	-0.06535	-0.0831302	-0.066153	-0.242184	-0.244125	-0.0247607	-0.221972	0.273345	0.328982	0.197723	0.457262	0.221422	0.0711559	-0.117761	0.0422141	-0.18715
NFE2L3	grey	0.182181	0.0316263	-0.0522988	0.120105	0.197319	0.0698699	-0.0904213	0.0673575	0.114761	0.230326	0.063507	0.167397	0.0594228	-0.203648	-0.0194413	-0.0263673
NFE2L1	magenta	0.00492531	0.0217622	-0.254804	-0.26013	-0.102029	-0.240197	0.331107	0.21911	0.0878164	0.441787	0.314537	0.333865	0.488485	0.314545	0.384103	-0.0555186
NFE2L2	magenta	-0.109538	-0.312052	-0.331173	-0.34311	-0.12513	-0.133628	0.46463	0.0705859	-0.00719792	0.156266	0.29124	0.270249	0.580658	0.502888	0.403984	-0.14315
RHOBTB3	green	-0.000554912	0.220553	0.0884256	0.0604195	-0.037032	0.0375946	-0.33398	0.140508	0.208521	0.0406355	-0.0824641	-0.0335333	-0.265535	-0.360065	-0.19515	0.0203756
RHOBTB1	yellow	0.0720551	0.547529	0.413487	0.259972	0.065908	-0.00906706	-0.167706	0.0458286	0.150368	0.314282	0.0622705	-0.0561964	-0.142245	-0.22339	0.00387953	0.0585212
RHOBTB2	black	0.0720837	0.300165	0.738354	0.425752	0.0997123	-0.0840359	-0.305494	-0.220397	-0.210048	-0.215258	-0.377998	-0.505341	-0.561537	-0.405489	-0.329318	-0.0311028
ZDBF2	magenta	-0.103578	-0.148216	-0.200728	-0.219575	-0.0882485	0.0596567	-0.0075837	0.0946316	0.0429028	0.208409	0.311415	0.352553	0.46583	0.407307	0.390838	-0.215396
DYNLL1	grey	0.0175315	-0.0541244	-0.225027	-0.241066	-0.216374	0.156055	0.323631	0.176971	0.325979	0.141315	0.259884	0.298129	0.193822	-0.030808	0.127692	0.304717
DYNLL2	brown	-0.000838044	-0.261018	-0.221902	-0.212765	-0.168432	0.135352	0.0695403	0.14853	-0.000686011	-0.00239371	0.14021	0.309316	0.305754	0.365289	0.116788	0.32122
DYNLT1	grey	0.159445	-0.124375	0.032776	0.0275083	-0.0552878	0.249048	-0.0223044	0.196892	0.35364	0.25441	0.264661	0.301927	0.0998737	-0.09321	0.20654	0.294605
DYNLT3	red	-0.11205	-0.0182306	-0.0766079	-0.173001	-0.134885	-0.114409	0.465102	0.0725251	-0.033062	0.216163	0.186477	0.168304	0.452945	0.375396	0.384264	-0.0329383
CENPBD1P1 /// RPL23AP7	turquoise	-0.0374322	0.143876	-0.0374026	-0.1216	-0.237306	0.211056	0.0583308	0.217813	0.18115	0.380964	0.22093	0.32225	0.229366	0.186681	0.165294	0.301145
IGH /// IGHA1 /// IGHA2 /// IGHD /// IGHG1 /// IGHG3 /// IGHG4 /// IGHM /// IGHV3-23 /// IGHV4-31	purple	0.153394	0.202466	0.097094	0.523738	0.910394	-0.23114	-0.11751	-0.164667	-0.132811	-0.0302553	-0.136991	-0.250126	-0.15392	-0.160754	-0.154156	-0.132376
CTDSPL	turquoise	-0.0134051	-0.103472	-0.042616	-0.177218	-0.160244	0.0294878	0.228632	0.266984	0.200433	0.449784	0.349524	0.345781	0.398153	0.274451	0.264864	0.182371
CTDSP1	grey	0.103355	0.361822	0.435363	0.221238	0.00928031	-0.18247	0.011413	-0.116248	-0.0708288	0.00247812	-0.145594	-0.337612	-0.316631	-0.319706	-0.161203	0.0439384
CTDSP2	turquoise	0.0667861	0.299562	0.187441	0.122679	0.0392866	-0.133188	-0.0278081	0.0965301	0.164056	0.355709	0.0691058	-0.014654	-0.0533328	-0.137619	0.00161619	-0.0126761
NCF1 /// NCF1B /// NCF1C	blue	0.345309	0.226601	0.404228	0.801976	0.64006	-0.176819	-0.202383	-0.397363	-0.333695	-0.328705	-0.400544	-0.54191	-0.494019	-0.319247	-0.31564	0.0217428
ZFAS1	greenyellow	-0.11418	-0.107378	-0.139211	-0.202045	-0.193485	0.653644	-0.0752968	0.077958	0.134577	0.0342913	-0.00579614	0.253215	0.0440592	-0.000870672	-0.0568524	0.232453
HACE1	turquoise	-0.0887328	-0.123755	-0.127819	-0.251309	-0.184032	0.0526049	-0.0108549	0.407319	0.45594	0.518114	0.472346	0.45677	0.360507	0.00823284	0.33315	-0.115543
HACL1	yellow	-0.0502987	-0.344686	-0.0972971	-0.111425	-0.109193	0.348351	0.0298314	0.0384053	0.0535699	0.0936885	0.219597	0.358507	0.306205	0.340427	0.299239	0.147192
ZFHX4	grey	0.0509965	0.156362	-0.140337	-0.121927	-0.0560624	-0.0439536	-0.0358381	0.17671	0.145873	0.176354	0.101823	0.134505	0.0569387	-0.127871	0.0220907	-0.0253833
PAK1IP1	blue	-0.177071	-0.299128	-0.222607	-0.42672	-0.254134	0.311315	-0.0124762	0.382214	0.471789	0.268263	0.368996	0.577691	0.406138	0.154442	0.125603	0.0829993
HADHB	grey	0.0987177	-0.126583	-0.0164527	-0.00365428	-0.141932	0.209017	0.0454511	0.0906245	0.0865792	0.22301	0.204063	0.245594	0.138319	0.191695	0.0851808	0.306438
HADHA	turquoise	0.0622212	-0.0787214	-0.0507528	-0.0694692	-0.173663	0.146407	0.0898115	0.214719	0.218288	0.461348	0.306424	0.369721	0.224587	0.162451	0.187653	0.176053
RILPL2	blue	0.353209	0.118596	0.314816	0.537568	0.312573	-0.0549873	-0.116038	-0.168605	-0.230866	-0.052644	-0.155284	-0.201897	-0.203764	-0.0545757	-0.0234908	-0.000910097
RILPL1	grey	-0.0311358	0.0670896	-0.239847	-0.269804	-0.319422	-0.0777514	-0.00751868	-0.0663994	-0.182357	-0.23301	-0.136456	-0.0349542	0.00252961	0.145988	-0.0797838	-0.0172251
ZFP36	grey	0.0621617	0.277819	0.4213	0.353992	0.154215	-0.14589	0.135943	-0.365469	-0.335343	-0.322477	-0.370445	-0.525499	-0.3572	-0.181981	-0.248655	0.0144898
ZFP30	grey	-0.0116941	-0.162101	-0.0366395	-0.103842	-0.051656	0.155539	-0.221724	0.178361	0.256915	0.228265	0.198684	0.303332	0.198589	0.0304851	0.166194	-0.012091
ZFP37	pink	-0.0660321	0.0778405	-0.0966903	-0.115619	-0.0951419	-0.0610686	0.0589703	0.21058	0.145071	0.193676	0.132609	0.172927	0.247388	0.0301207	0.432666	-0.0423778
ZG16B	grey	0.0217121	0.0959439	0.129471	0.124801	0.0928722	0.00472458	0.0687941	-0.00521775	-0.00175715	-0.0853521	-0.0585113	-0.158411	-0.234107	-0.25324	-0.21042	0.277467
ZFP69	salmon	0.0658035	-0.0443938	-0.0523047	-0.116614	-0.0664429	0.0792998	-0.0573408	0.279503	0.636937	0.47131	0.357804	0.414717	0.357315	0.0766641	0.298523	-0.0878902
ZFP62	turquoise	0.0726679	-0.173234	-0.0505985	-0.133276	-0.12229	0.146489	-0.0705707	0.296998	0.366962	0.589059	0.443493	0.473954	0.38369	0.21056	0.392993	-0.115319
ZFP64	blue	-0.139166	-0.218452	-0.420481	-0.419823	-0.103267	0.0692359	0.288311	0.171613	0.148618	0.235071	0.327121	0.459197	0.50608	0.433327	0.32068	0.0783505
ZFP82	grey	0.0636883	0.0663612	0.132103	0.122157	0.0707695	0.0432683	-0.238295	0.150884	0.307985	0.262342	0.100766	0.105602	0.0091018	-0.182883	0.0468711	-0.0385077
ZFP91	grey	-0.102933	-0.114193	-0.252034	-0.285347	-0.193724	-0.0702854	0.181725	0.232272	0.188232	0.328625	0.199068	0.30392	0.295613	0.18138	0.311772	-0.0829073
ZFP90	turquoise	0.124792	0.237427	0.0682748	0.0596421	-0.0431925	-0.0093097	-0.0397637	0.144805	0.128524	0.42556	0.136626	0.113243	0.0207841	-0.0942022	0.136587	0.00380815
ZFPM2	yellow	0.128272	0.782181	0.306779	0.409347	0.23161	-0.134302	-0.111556	-0.161738	-0.173356	-0.0208163	-0.199846	-0.358845	-0.342124	-0.274349	-0.166963	0.0264071
HARS2	turquoise	0.250575	0.0414735	-0.0252436	0.0150502	-0.094973	0.0127298	0.0908883	0.323038	0.36274	0.756269	0.421138	0.455351	0.268961	0.149903	0.34967	0.108032
POM121C	turquoise	-0.116775	-0.166379	-0.231484	-0.321866	-0.152656	-0.118278	0.147081	0.26128	0.204409	0.512604	0.38287	0.467925	0.523895	0.377463	0.453643	-0.213705
HAUS3	turquoise	0.176832	0.0183686	-0.0672227	0.0423176	0.0365812	-0.0224818	-0.00419656	0.304159	0.296636	0.577018	0.375897	0.387453	0.213559	0.129089	0.247343	0.0592095
HAUS6	brown	0.0565543	-0.252605	-0.307941	-0.274362	-0.170811	0.139693	0.0439539	0.370973	0.318362	0.581143	0.492605	0.68616	0.582205	0.420768	0.478727	-0.0136183
HAUS2	brown	-0.0570001	-0.242528	-0.290969	-0.331463	-0.216423	0.123732	0.273609	0.362499	0.378855	0.460273	0.348603	0.620941	0.547853	0.349252	0.509383	0.16906
HAUS1	brown	0.0136115	-0.124068	-0.125066	-0.0612726	0.00455779	0.259182	-0.121334	0.285157	0.441778	0.435651	0.312217	0.556985	0.328207	0.118086	0.418836	0.0704714
HAUS7	brown	0.00545273	-0.0292582	-0.150943	-0.106586	-0.135926	0.209031	-0.0819383	0.150313	0.215135	0.214022	0.0856254	0.324509	0.0782287	0.0677536	0.19956	0.0969973
HBEGF	grey	0.0538553	0.177839	0.0904504	0.128402	0.0270071	-0.0850774	0.381424	-0.146112	-0.159451	0.200686	-0.00963349	0.00527881	0.209412	0.324491	0.254938	0.0776696
RP4-758J24.5	turquoise	0.114127	0.189758	0.212482	0.117587	0.063969	-0.159251	0.0100219	0.169772	0.292137	0.450464	0.25669	0.066583	0.0879095	-0.114444	0.181365	-0.177332
ZGPAT	grey	-0.0134625	0.119613	0.0288271	-0.0750499	-0.111213	-0.0579089	-0.000623647	-0.0133479	-0.0368132	-0.192247	-0.233954	-0.206008	-0.274708	-0.230154	-0.26724	-0.00539284
LOC101930067	green	0.00693976	-0.217393	-0.113766	-0.123737	-0.119285	0.186846	-0.131286	0.137788	-0.00616724	0.149456	0.222822	0.314812	0.244485	0.38013	0.173091	0.0290432
HBS1L	brown	-0.0707562	-0.134334	-0.0763262	-0.150005	-0.086802	0.0737118	-0.101406	0.385918	0.402749	0.344076	0.35114	0.378623	0.228635	-0.0407387	0.238293	-0.107316
LOC101930405	purple	0.126625	0.130747	-0.00498106	0.372681	0.743174	-0.128007	-0.0747081	-0.0152375	0.0158343	0.22415	0.0831653	0.0193559	0.0549627	-0.00231544	0.0491191	-0.0362921
LOC101930415	grey	-0.231301	-0.178981	-0.105292	-0.215285	-0.0453356	-0.116026	-0.10687	-0.0382181	0.0714632	-0.216794	-0.0273456	-0.124727	-0.0181847	-0.258328	-0.0377485	-0.499248
ACTG1P4 /// AMY1A /// AMY1B /// AMY1C /// AMY2A /// AMY2B	black	0.145572	0.074836	0.691293	0.367186	0.0997329	-0.0790637	-0.1056	-0.0503042	0.00522442	0.174596	0.00277156	-0.192316	-0.159724	-0.166992	-0.0332954	-0.107401
HCAR3	red	0.0986415	0.0134075	-0.125212	-0.0695007	-0.00948067	-0.150748	0.545699	0.0729869	0.0403822	0.165937	0.0937881	0.0576741	0.156786	0.00949196	0.0142733	0.201223
RANGAP1	blue	-0.129231	-0.194961	-0.282949	-0.421595	-0.280932	-0.0251112	0.400646	0.235048	0.232809	0.277242	0.271491	0.398783	0.363323	0.155209	0.23356	0.114583
HCFC2	blue	0.367115	0.430034	0.291676	0.395139	0.19314	-0.147874	0.0930732	0.0832612	0.0797085	0.411206	0.168507	-0.0313614	-0.0413055	-0.178786	0.0423844	0.178252
HCG11	turquoise	0.00905326	0.104072	0.132382	0.0467964	0.0515792	-0.166825	-0.031912	0.2007	0.224732	0.373224	0.205825	0.11041	0.156626	-0.0571775	0.0779773	-0.140294
HCG26	blue	0.509222	0.0779218	0.246484	0.508992	0.313838	-0.110471	-0.117391	0.00090251	0.0424977	0.303797	0.0164866	-0.0600057	-0.067189	-0.0705968	0.0624042	-0.112221
CTHRC1	yellow	0.101133	0.804503	0.0817599	0.338347	0.290139	-0.129318	-0.0642858	-0.143782	-0.120384	-0.0592481	-0.212057	-0.306806	-0.308921	-0.26169	-0.204152	0.118896
ST6GAL2	grey	-0.235509	-0.0149287	-0.117985	-0.253548	-0.140434	-0.0881872	0.21393	0.0578299	0.0287952	0.0867414	0.105929	0.105598	0.293352	0.166108	0.267994	-0.177148
HCLS1	blue	0.283851	0.114871	0.248722	0.43552	0.407184	-0.217277	-0.0359854	-0.0823957	-0.0951045	0.043289	0.0598849	-0.183947	-0.11107	-0.166837	-0.172909	0.0205714
POLR2J4	grey	-0.123244	-0.321339	-0.282728	-0.370178	-0.180017	-0.126199	0.165103	0.168115	0.124421	0.360375	0.345468	0.326494	0.494229	0.307115	0.318263	-0.457434
HIST1H2AG /// HIST1H2AH /// HIST1H2AI /// HIST1H2AK /// HIST1H2AL /// HIST1H2AM	grey	0.104383	-0.142275	-0.131655	-0.0940862	-0.0402139	0.0555167	0.102992	0.126312	0.203431	0.213972	0.19772	0.264239	0.174288	-0.0479304	0.177526	0.244194
LOC100129029 /// LOC100131270	grey	0.0401456	-0.225996	-0.116781	-0.172951	0.00889329	-0.139149	0.0391324	0.169406	0.208123	0.145627	0.203585	0.177637	0.18928	0.0322751	-0.0131593	-0.000508531
POLR3GL	blue	0.2894	0.213569	0.337323	0.426744	0.265216	0.0237409	-0.239724	-0.0167737	0.0297553	0.272631	0.076597	-0.0422754	-0.0959253	-0.155658	0.00236264	0.0635811
IGLC1 /// IGLV2-5 /// IGLV2-5	purple	0.160169	0.226396	0.122034	0.524137	0.851553	-0.194771	-0.0699799	-0.243275	-0.226924	-0.113137	-0.20747	-0.333855	-0.217915	-0.169781	-0.198618	-0.0674347
HDAC4	pink	-0.166345	0.0581342	0.00142058	-0.135589	-0.151681	-0.0236192	0.0105133	0.0670311	0.0517386	0.282253	0.136475	0.182966	0.242672	0.320625	0.3391	-0.206953
HDAC2	blue	-0.226593	-0.297468	-0.285691	-0.461329	-0.275914	0.171249	-0.0769809	0.387315	0.484243	0.262739	0.37867	0.532011	0.345061	0.000981643	0.252953	-0.149463
HDAC1	salmon	-0.0357419	-0.189043	-0.131884	-0.342256	-0.216845	-0.0373097	0.33614	0.483563	0.630157	0.559073	0.457562	0.475456	0.380305	0.0537699	0.273227	0.0910769
DUSP22 /// LOC100653247	blue	0.300024	0.284393	0.420944	0.573121	0.524315	-0.11345	-0.0594104	-0.135669	0.0411378	0.29064	0.0213172	-0.19608	-0.205195	-0.243472	-0.0291677	-0.0602904
HDDC2	brown	-0.148156	-0.263173	-0.223669	-0.305418	-0.250551	0.318381	0.0263545	0.321603	0.261319	0.245247	0.382853	0.531655	0.344573	0.275283	0.257085	0.233663
HDDC3	yellow	-0.12763	-0.318219	-0.165076	-0.152774	-0.0642658	0.270487	-0.0866348	-0.00745467	-0.0354792	-0.031341	0.0864376	0.269333	0.243435	0.233358	0.0649052	0.119929
TTC30B	brown	-0.0744013	-0.334075	-0.219149	-0.341851	-0.198183	0.100803	-0.0193514	0.308994	0.337427	0.277731	0.467494	0.502757	0.447531	0.224593	0.292563	0.034799
TTC30A	brown	-0.11075	-0.284296	-0.229048	-0.341517	-0.239977	0.103149	-0.0405247	0.294519	0.28661	0.381551	0.501129	0.567403	0.498436	0.380652	0.407853	0.0680949
TTC39C	brown	-0.151087	-0.269883	-0.233429	-0.272139	-0.112055	0.209278	0.136204	0.0667689	0.1376	0.0782907	0.161616	0.350016	0.356178	0.343516	0.268611	0.0538944
TTC39B	green	0.18963	-0.143845	-0.120069	-0.0679728	-0.0709955	0.01797	0.313085	0.0495092	-0.0528887	0.316115	0.244454	0.291369	0.440115	0.507033	0.330609	0.164145
HDHD2	turquoise	0.0380542	0.0391586	0.188536	0.0490566	0.0321394	0.0636868	-0.14604	0.304076	0.303341	0.475264	0.298613	0.26638	0.120391	-0.0813256	0.218851	-0.0779513
HDHD3	green	0.0218474	-0.383353	-0.222209	-0.262745	-0.239142	0.0363101	0.176456	0.101784	0.041173	0.0752181	0.263634	0.279276	0.346743	0.481747	0.471901	0.15306
HDHD1	turquoise	0.129489	-0.166343	-0.013778	-0.0417446	0.0387581	-0.047912	0.129927	0.231338	0.188713	0.333103	0.268093	0.297726	0.28203	0.0865812	0.157302	0.146302
FAM133B /// FAM133DP	blue	-0.210775	-0.217129	-0.204921	-0.323209	-0.179001	-0.1039	0.0611232	0.226037	0.141008	0.299878	0.214895	0.265095	0.336605	0.137429	0.192055	-0.378671
RIMKLB	turquoise	-0.00142203	0.0285546	-0.0260111	-0.0954336	-0.0776121	0.0526909	-0.136423	0.181086	0.158249	0.403472	0.247062	0.294606	0.190432	0.00719034	0.175852	-0.16577
HDLBP	grey	-0.0276977	0.29715	0.0785574	-0.016068	0.0379249	-0.0880524	-0.00090471	0.129004	0.14908	0.200722	0.0240133	-0.0303302	-0.0789791	-0.202012	-0.0176669	-0.0679122
CD163L1	blue	0.155335	0.26942	0.202843	0.409503	0.271994	-0.0932339	-0.105855	0.0187206	-0.00551825	0.197175	-0.00022999	-0.0631722	-0.111624	-0.102652	-0.00307057	0.160896
LOC101927157 /// NIPAL1	grey	-0.0414936	-0.0438148	-0.163568	-0.264961	-0.210877	-0.100227	0.457704	0.0897721	0.145641	0.318663	0.186749	0.219117	0.329189	0.177502	0.287413	-0.0676452
CTA-29F11.1	blue	-0.286796	-0.138782	-0.257563	-0.380279	-0.196333	0.154218	0.0692371	0.213492	0.114271	0.157024	0.25885	0.360327	0.32834	0.177536	0.156395	0.0449115
HEBP1	grey	-0.00573126	0.132621	-0.00931012	-0.00825358	-0.0407673	0.140761	-0.00462145	0.119413	0.0859969	0.240355	0.145673	0.189497	0.0698848	0.0540256	0.0505271	0.248373
HEBP2	grey	-0.0703663	-0.188098	-0.164272	-0.226579	-0.150694	0.092315	0.232237	0.220413	0.320656	0.13089	0.293665	0.254386	0.18211	-0.057491	0.069663	0.285155
NFKBIA	grey	0.159126	0.172504	0.197729	0.26659	0.148305	-0.165427	0.247219	-0.204084	-0.128421	0.0105625	-0.159787	-0.255402	-0.160478	-0.225707	-0.120319	0.0211584
NFKBIE	blue	0.383648	0.330036	0.181484	0.600392	0.365388	-0.0310228	-0.167812	-0.171364	-0.0773795	-0.0100915	-0.25928	-0.235256	-0.362802	-0.275346	-0.185233	0.185283
NFKBIZ	blue	0.18467	0.310957	0.362037	0.367715	0.236573	-0.269424	0.161346	-0.157072	-0.131086	-0.0757489	-0.0771445	-0.419456	-0.351514	-0.331136	-0.24482	0.0284138
HELLS	blue	-0.203936	-0.431801	-0.428467	-0.476992	-0.231164	0.00918895	-0.0184891	0.156095	0.142115	-0.0130159	0.175874	0.326999	0.296942	0.114328	0.222185	-0.379254
HERC5	midnightblue	0.745268	0.0387026	0.0338583	0.315372	0.176533	-0.0855535	-0.0854996	-0.0366515	0.166002	0.135266	0.0568666	0.0468924	-0.0379984	-0.0826927	0.0530671	0.0157035
HERC4	turquoise	0.169674	0.101453	-0.0178824	0.0469344	-0.0349327	-0.0470392	0.105302	0.233502	0.260034	0.664252	0.37726	0.31629	0.216135	0.0870102	0.239117	0.0961765
HERC2	blue	-0.118115	-0.0628195	-0.104386	-0.309075	-0.239895	-0.0911001	0.127553	0.212134	0.201445	0.252946	0.181583	0.225259	0.256898	0.115387	0.257262	-0.272256
HERC6	midnightblue	0.838845	0.0448151	0.112596	0.313504	0.118733	-0.0908457	0.10596	-0.0069837	0.121894	0.209157	0.0618619	0.0356398	-0.0446358	-0.100282	0.0698679	0.147228
MIR100HG	yellow	0.171859	0.741424	0.383565	0.458227	0.256366	-0.0798734	-0.0972478	-0.123382	-0.144117	0.125638	-0.207894	-0.284643	-0.306056	-0.254205	-0.139699	0.120969
JMJD7 /// JMJD7-PLA2G4B	red	-0.175405	-0.167152	-0.122786	-0.257499	-0.15478	-0.103416	0.46202	-0.0479874	-0.111475	-0.0716285	-0.00575897	0.0360587	0.312312	0.22064	0.090995	-0.030673
ZCCHC11	salmon	-0.127795	-0.0948678	-0.066711	-0.152901	0.0691112	-0.0768506	-0.203751	0.319141	0.5262	0.423985	0.278007	0.22233	0.173938	-0.0751716	0.0953416	-0.399252
ZCCHC10	grey	0.267616	-0.114848	-0.0490253	0.0684445	-0.0400536	0.172043	0.156463	0.0929938	0.137923	0.280504	0.256856	0.338159	0.281659	0.172337	0.30799	0.273798
ZCCHC17	salmon	0.14731	-0.010877	0.00797585	-0.026367	-0.0109887	0.121042	0.0381316	0.379817	0.578502	0.295749	0.230175	0.255179	0.0733729	-0.18632	0.110933	0.352288
ZCCHC24	yellow	0.092414	0.824044	0.53064	0.544858	0.312659	-0.229543	-0.136705	-0.366709	-0.358626	-0.267118	-0.461028	-0.685084	-0.564512	-0.369049	-0.405944	-0.0568654
WRAP73	salmon	-0.0118371	-0.101378	-0.143774	-0.214134	-0.143624	-0.0103785	-0.0516829	0.434543	0.562743	0.40447	0.36226	0.398922	0.228991	-0.0616908	0.141185	0.0345557
IRAK1BP1	brown	-0.0574105	-0.229007	-0.064267	-0.208977	-0.130711	0.232769	-0.232273	0.356168	0.334308	0.272061	0.361976	0.419721	0.237154	-0.0543509	0.201299	-0.192892
TBCCD1	magenta	-0.153063	-0.314435	-0.330087	-0.442702	-0.21327	-0.0486719	0.244985	0.361147	0.342238	0.390813	0.448754	0.558006	0.806885	0.397264	0.435546	-0.0367777
DYX1C1	grey	0.160403	0.0314362	0.322524	0.148518	-0.125446	0.14861	-0.341235	0.0619454	0.205785	0.137078	0.0460036	0.0620478	-0.20152	-0.207866	0.00525992	0.0707976
IPCEF1	blue	0.202651	-0.0628244	0.249897	0.291262	0.176678	0.068217	-0.341937	0.14981	0.175642	0.25219	0.132635	0.0482992	-0.113098	-0.211708	0.0265546	-0.147661
XPNPEP1	turquoise	0.10027	-0.0062587	-0.197762	-0.12152	-0.0353558	-0.0810124	0.280544	0.2844	0.304002	0.660924	0.436216	0.451995	0.413209	0.167843	0.273463	0.114998
COX16 /// SYNJ2BP-COX16	grey	0.136013	0.0528579	0.337636	0.174195	0.0226969	0.144931	-0.0162826	-0.0295776	-0.0854594	0.0828201	-0.0116244	-0.049471	-0.168073	-0.104448	-0.0380433	0.161371
FLJ32255	blue	0.352317	0.18588	0.187676	0.422015	0.350763	-0.152343	0.0225844	0.0927832	-0.10793	-0.0371868	-0.152524	-0.266688	-0.280818	-0.258803	-0.14477	0.157353
ACKR3 /// AK023507	grey	0.00569904	0.0670492	-0.117689	-0.167745	-0.102508	-0.204225	0.383642	0.0388256	-0.0611296	0.0735377	0.150567	0.000356315	0.198248	0.170935	0.0642875	-0.0715185
ZMAT1	blue	0.133714	0.231552	0.4887	0.468144	0.292312	-0.134118	-0.215345	-0.183674	-0.0990095	-0.0144282	-0.110245	-0.365876	-0.275769	-0.286444	-0.157022	-0.256813
ZMAT2	turquoise	0.26158	-0.0741275	0.0205557	0.0877044	-0.11061	0.13165	-0.0144041	0.158418	0.203592	0.414793	0.311004	0.312989	0.192353	0.197221	0.320311	0.180305
ZMAT3	magenta	-0.0420021	0.148255	0.0519833	0.00302106	-0.00264399	-0.152444	0.26309	0.00616519	-0.141559	0.175627	0.0760014	0.031365	0.384335	0.279414	0.239363	0.0154042
MAD2L2	grey	-0.0328189	0.0580035	-0.0908011	-0.0881596	-0.0144476	0.180659	-0.17296	0.447781	0.463703	0.163114	0.175302	0.302438	0.0385253	-0.159862	-0.0355935	0.331753
MAD2L1	brown	-0.0696878	-0.337928	-0.392347	-0.348339	-0.1633	0.287596	-0.0222431	0.453835	0.460428	0.472157	0.497558	0.781131	0.531538	0.315196	0.428217	0.186328
APOBEC3A /// APOBEC3A_B	red	0.377813	-0.0445508	0.0482393	0.209672	0.158729	-0.120598	0.497153	-0.181294	-0.104635	-0.0242746	-0.0562411	-0.117305	0.0105366	-0.0120787	-0.0316242	0.150765
RP11-532F12.5	yellow	-0.0982485	-0.32463	0.00338709	-0.205318	-0.192735	0.0495683	0.0754628	0.206104	0.144183	0.108895	0.233792	0.20997	0.229178	0.199141	0.278896	0.0521129
ZMYM1	salmon	0.069234	-0.14291	-0.0991446	-0.238297	-0.224832	0.00755368	0.0468867	0.381762	0.562788	0.334112	0.333253	0.355403	0.204609	-0.0112518	0.186142	0.1833
ZMYM2	grey	-0.164419	-0.0493946	-0.0683388	-0.0963245	-0.0353022	-0.102951	-0.186188	-0.0602362	-0.114231	-0.104037	-0.0609908	-0.120996	-0.0337242	-0.0930324	-0.05272	-0.525693
ZMYM4	salmon	-0.0449097	-0.0263301	0.112794	-0.064443	-0.01051	-0.125106	-0.333042	0.286339	0.544727	0.215383	0.174431	0.087824	-0.0378518	-0.285155	-0.0580793	-0.212904
ZMYM6	turquoise	0.296519	0.173566	0.170074	0.268413	0.254654	-0.133266	0.141795	0.189191	0.392617	0.638165	0.29126	0.166638	0.132878	-0.0664931	0.183176	0.0322773
FLJ31306	turquoise	0.0707313	0.12087	0.213699	0.174175	0.143344	-0.170594	-0.0293117	0.0753569	0.101964	0.436445	0.104775	-0.0622355	-0.0119653	-0.144621	0.0579823	-0.315603
RP11-5C23.1	blue	0.35969	0.207238	0.520626	0.461627	0.202745	-0.0548952	-0.0980433	-0.139835	0.00490375	0.218054	0.030503	-0.17221	-0.142286	-0.256704	0.00625975	-0.0246925
BOD1L1	turquoise	-0.0150128	0.123529	0.0674664	0.0614547	0.0902116	-0.270735	-0.0675972	0.0992287	0.101775	0.340115	0.195124	-0.017971	0.0390388	-0.0660421	0.0745838	-0.459623
THRB-IT1 /// THRB-IT1	grey	-0.0209212	-0.088105	0.0597207	-0.146214	-0.138015	-0.0522503	0.285965	0.10867	0.027079	0.201791	0.0976891	0.0241459	0.124451	0.0532073	-0.0242737	0.0473549
ZNF18	turquoise	0.00535155	-0.00514283	-0.125385	-0.156573	0.00577111	-0.0259989	0.262622	0.263431	0.20603	0.568354	0.40535	0.432732	0.491938	0.343339	0.409971	-0.0851356
ZNF12	blue	-0.0949024	-0.0616006	-0.225535	-0.324029	-0.234701	-0.0803685	0.10549	0.0949071	0.0412023	0.169273	0.24629	0.198606	0.294854	0.11991	0.228395	-0.188596
ZNF14	grey	-0.127749	-0.0905977	0.114293	-0.0207561	0.0706706	0.171227	-0.189314	0.143627	0.283895	0.0706994	0.0539804	0.0987909	0.0379996	-0.152213	0.0223675	-0.0442828
ZNF22	grey	0.0800743	0.0706743	0.117609	0.113254	0.100392	0.0967774	-0.303129	0.183352	0.270769	0.232543	0.102989	0.117614	-0.0413851	-0.291412	-0.0706124	-0.0245792
ZNF23	turquoise	0.0820721	0.109293	0.0917537	0.0278118	-0.0833122	0.0809503	-0.0440552	0.234179	0.195593	0.508096	0.286566	0.295072	0.217701	0.125927	0.259323	0.0971266
ZNF24	turquoise	0.122458	-0.000581322	0.0307914	0.0576718	0.0981252	0.0130188	0.0388885	0.258286	0.307019	0.640766	0.380966	0.40662	0.327378	0.147363	0.351922	0.0682596
ZNF25	yellow	0.16875	0.472855	0.245632	0.337118	0.185267	-0.0904666	-0.0651977	-0.115455	-0.0682022	0.203875	-0.0395313	-0.168143	-0.0826145	-0.141313	-0.0799647	-0.0200575
ZNF26	turquoise	0.0113295	-0.128121	-0.133282	-0.2406	-0.150029	0.0869569	-0.0581999	0.461928	0.481346	0.733302	0.475899	0.594672	0.394718	0.108505	0.349904	-0.0548309
ZNF32	turquoise	0.0271914	-0.00710802	0.0547392	-0.00976348	-0.00853627	0.268901	-0.06766	0.200638	0.304512	0.363571	0.288719	0.307548	0.159972	-0.0574596	0.105543	0.166618
ZNF30	turquoise	0.0278385	-0.0507571	-0.00995341	-0.0853554	-0.0286769	0.0755529	-0.157491	0.235588	0.225839	0.348931	0.180769	0.280179	0.225628	0.063733	0.134209	-0.0654199
ZNF43	turquoise	0.0513517	0.0229093	0.236768	0.173093	0.133949	0.0839711	-0.328705	0.195339	0.383029	0.344694	0.182589	0.119567	-0.0582428	-0.28706	0.0992123	-0.164052
ZNF45	turquoise	0.0422111	0.0560494	0.0228503	-0.00657656	0.0387049	-0.0785207	-0.0345596	0.326964	0.325366	0.46142	0.327035	0.267361	0.176011	-0.032095	0.205705	-0.0168754
ZNF57	grey	-0.0738249	-0.269261	-0.22137	-0.323116	-0.199137	0.174809	0.431409	0.194606	0.151952	0.277212	0.291876	0.391681	0.476767	0.323038	0.404176	0.152478
ZNF77	grey	-0.136981	-0.287891	-0.227735	-0.328343	-0.130423	0.159093	0.131158	0.237538	0.298652	0.307787	0.274771	0.47366	0.46068	0.222676	0.249049	0.134559
ZNF74	blue	-0.131234	-0.150043	-0.202919	-0.387265	-0.188977	0.0771757	0.0349041	0.340954	0.392883	0.425944	0.37286	0.443732	0.387615	0.0688307	0.13035	-0.0951343
ZNF83	grey	0.0196514	0.253151	0.182023	0.145189	0.0500429	-0.0828381	-0.110267	0.144733	0.219454	0.211592	0.0261898	-0.111924	-0.207266	-0.41517	0.0282622	-0.151554
ZNF84	turquoise	-0.0758012	-0.172228	-0.0489889	-0.223808	-0.133245	0.0654537	-0.169363	0.402153	0.436756	0.590113	0.411379	0.46197	0.310812	0.00709054	0.372263	-0.2792
ZNF85	grey	0.0683068	0.00752325	0.167038	0.137077	0.0744789	0.0904024	-0.219766	0.198294	0.26448	0.26024	0.157856	0.143838	-0.0167336	-0.172309	0.164526	-0.0144383
TBC1D8	blue	-0.0841371	-0.214029	-0.0610515	-0.315337	-0.161747	-0.0652461	0.122858	0.362348	0.338482	0.446745	0.400795	0.318381	0.323979	0.0880565	0.200696	-0.144796
TBC1D9	blue	0.125046	0.0960062	0.21462	0.304957	0.39263	-0.249142	0.139779	0.0807312	-0.0439153	0.357762	0.175823	-0.0139572	0.167414	0.106558	0.222895	-0.124493
TBC1D2	red	0.0759672	0.0803767	-0.0808915	-0.0971515	-0.162304	-0.142193	0.539752	-0.0467378	-0.18129	0.0601183	0.0647645	0.0315312	0.201726	0.338514	0.433616	0.213158
TBC1D4	turquoise	0.0948063	-0.041486	0.0896004	0.096585	0.0902516	0.0854746	0.060902	0.25093	0.199428	0.571262	0.318803	0.321273	0.27382	0.0968166	0.278366	-0.134179
TBC1D5	grey	0.0139315	0.0306145	0.15354	0.0820234	0.0173216	-0.0229783	-0.16286	0.0156425	-0.0736603	0.114122	0.0669331	-0.023486	-0.0194964	0.0648066	0.00921653	-0.196811
TBC1D7	blue	-0.167943	-0.282691	-0.236855	-0.371581	-0.264405	0.212235	0.0549434	0.348461	0.37554	0.301734	0.405106	0.54914	0.418636	0.331534	0.231886	0.147105
ZNFX1	midnightblue	0.648367	0.261613	0.218205	0.469351	0.224208	-0.227142	-0.00252656	-0.193315	-0.121444	0.0390831	-0.201991	-0.293431	-0.341973	-0.245969	-0.117049	0.0761681
HIAT1	turquoise	0.0193967	-0.0934566	-0.12438	-0.135617	-0.0238015	0.0874581	0.197806	0.206238	0.294265	0.358067	0.388922	0.377285	0.408107	0.399885	0.33077	0.132655
HIBCH	turquoise	0.106472	-0.167923	0.00918907	-0.120903	-0.118752	0.0408492	0.0281925	0.323848	0.317637	0.377811	0.282134	0.32195	0.190119	-0.0494656	0.0460921	0.0707505
HIF1A	grey	0.01255	0.244104	-0.0749645	0.0173557	-0.0233569	-0.0524811	0.304086	-0.036828	-0.0677066	-0.0826873	-0.0932574	-0.11687	-0.0829416	-0.0511695	-0.0470549	0.30472
ZNRF1	grey	-0.0661288	-0.12521	-0.183359	-0.217815	-0.181652	-0.0376903	0.18504	0.187874	0.0563152	0.183655	0.161092	0.251295	0.210931	0.21958	0.110024	0.278871
ZNRF3	blue	-0.295023	-0.0532642	-0.0598522	-0.390949	-0.247529	-0.00941739	0.0148666	0.262644	0.201596	0.198694	0.132914	0.250413	0.283556	0.0885418	0.1552	-0.232228
HIP1R	grey	-0.107834	-0.184623	0.00877361	-0.191544	-0.140356	-0.0508044	0.0198949	0.0100836	0.12964	-0.0654184	-0.0059039	-0.0149228	-0.0840731	-0.159457	-0.051281	-0.135673
GEMIN2	brown	-0.10949	-0.21178	-0.255344	-0.344644	-0.246338	0.264173	0.116087	0.325792	0.453837	0.384211	0.329187	0.562939	0.377517	0.141515	0.197557	0.349726
MAGEA2 /// MAGEA2B	grey	-0.136346	-0.0773834	-0.134376	-0.182647	-0.0496827	0.0368365	0.00240712	0.132363	0.158289	0.0707924	0.0661736	0.174155	0.0821626	-0.0163398	0.0013228	0.138178
GEMIN4	brown	-0.0642406	-0.190567	-0.179756	-0.310225	-0.170629	0.215582	0.11198	0.299901	0.314975	0.456841	0.380733	0.560206	0.395609	0.30305	0.367123	0.0159867
GEMIN5	turquoise	0.133675	-0.0895327	-0.110279	-0.107456	-0.138574	0.282665	-0.0472232	0.26413	0.326383	0.52719	0.373631	0.558365	0.297422	0.214554	0.308786	0.179003
GEMIN7	grey	0.0503741	-0.133884	-0.117152	-0.0324552	0.00126256	0.221226	0.0546845	0.186144	0.193326	0.143524	0.161355	0.276541	0.0703733	0.0129139	0.0522077	0.428435
HINFP	turquoise	0.0324679	-0.0597983	-0.111521	-0.0671988	-0.0676312	0.204017	-0.100222	0.378135	0.415233	0.504847	0.283434	0.418192	0.234308	0.0363709	0.21615	0.111218
HINT1	brown	0.074408	-0.332823	-0.135169	-0.10005	-0.179518	0.471738	0.0536066	0.0864784	0.187775	0.129212	0.207293	0.409827	0.234512	0.300661	0.237096	0.324125
HINT2	green	0.0240467	-0.331686	-0.137261	-0.152505	-0.151717	0.24015	-0.171792	0.050819	0.0503553	-0.0122559	0.140574	0.299041	0.227911	0.377738	0.239986	0.142554
HINT3	grey	-0.0992167	-0.182853	-0.0113282	-0.143313	-0.135139	-0.154262	-0.0385679	0.146514	0.172748	0.089609	0.151755	0.123934	0.174519	-0.019442	0.0514639	-0.0566274
HIPK3	turquoise	0.0970092	0.0782058	-0.0590951	-0.0323884	0.048111	-0.108767	0.271118	0.276932	0.290356	0.67781	0.359243	0.395466	0.383737	0.199242	0.320997	0.174822
HIPK2	turquoise	-0.121357	-0.126035	-0.0055616	0.0145033	-0.0144063	-0.0447121	-0.33516	-0.115308	-0.128086	-0.36287	-0.251816	-0.264064	-0.323647	-0.109983	-0.242607	-0.245735
TNFAIP8L1	grey	0.00225436	0.108718	0.0743633	0.028783	-0.0535018	-0.108847	0.144239	0.00530612	0.0731766	0.0789223	0.109422	-0.0150341	-0.0256341	-0.0577539	0.167046	-0.0731185
TNFAIP8L2	blue	0.398357	0.256485	0.418684	0.815052	0.481801	0.0335689	-0.199212	-0.467122	-0.343881	-0.351386	-0.414287	-0.501745	-0.514391	-0.254256	-0.29842	0.174213
TRAPPC10	blue	0.211376	-0.0176542	0.106309	0.199397	0.180132	-0.269223	-0.0594421	-0.015737	0.0611363	0.117633	0.0179823	-0.153083	-0.0805067	-0.22518	-0.00548473	-0.517413
TRAPPC12	grey	-0.000811889	-0.105486	0.0142825	-0.157336	-0.19642	0.00808319	0.0195473	0.0795485	0.0609652	0.152927	0.104127	0.129229	0.0639253	0.0519603	0.0800499	-0.0938129
TRAPPC11	turquoise	0.182352	0.0352411	0.0409316	0.0297558	0.00758766	-0.0254214	0.118151	0.40378	0.418146	0.869423	0.519005	0.484305	0.372148	0.0892929	0.35294	0.0530755
TRAPPC13	brown	0.142657	-0.186606	-0.0809085	-0.0233465	-0.0652278	0.20046	-0.0386863	0.109118	0.188098	0.219838	0.257644	0.358761	0.242728	0.139183	0.252322	0.215769
A2M-AS1	blue	0.216674	0.282819	0.469419	0.574525	0.41401	-0.0276795	-0.274913	-0.215612	-0.123053	0.0799828	-0.0687411	-0.264527	-0.23977	-0.215478	-0.129114	-0.23651
TRAPPC6A	grey	-0.157713	-0.273792	-0.155861	-0.150974	-0.0428662	0.178056	-0.216022	0.0920515	-0.0344	0.0134532	0.144661	0.212941	0.167074	0.239828	0.0580867	0.0659401
TRAPPC6B	turquoise	0.139002	0.109045	0.0508563	-0.0114857	-0.0537579	0.0109511	0.226867	0.20252	0.279905	0.511229	0.21913	0.232546	0.139039	-0.0445678	0.147137	0.287735
CTB-31O20.2	turquoise	-0.0641594	-0.203423	-0.037972	-0.130514	-0.0519935	0.161205	-0.0429785	0.320265	0.280172	0.480391	0.390082	0.428522	0.375148	0.146717	0.374317	-0.12803
GALNT12	pink	0.0177997	-0.0963852	0.237271	0.131096	-0.0180592	0.0781418	-0.0724235	0.0646897	0.0423046	0.30163	0.156183	0.170212	0.143239	0.162439	0.40724	0.106685
GALNT11	turquoise	-0.036117	0.0105968	-0.0217516	-0.165591	-0.161199	0.0697023	-0.00888665	0.23699	0.255331	0.452434	0.278182	0.335332	0.264301	0.0981267	0.249504	-0.0679125
GALNT14	grey	-0.0503132	0.0350591	-0.127021	-0.109962	-0.111948	0.0726463	0.0406873	0.0525615	-0.0621725	-0.127182	-0.0746144	0.00589648	-0.0661317	-0.0185119	-0.108524	0.230644
GALNT18	grey	-0.003355	0.172217	0.0561767	-0.0703431	-0.191411	-0.128736	0.426017	-0.141879	-0.152935	-0.0431467	-0.100493	-0.139063	0.0632325	0.165839	0.0649115	0.0796568
GALNT10	yellow	0.113874	0.607904	0.409045	0.372055	0.0919028	-0.146075	-0.0560852	-0.103065	-0.106578	-0.0083588	-0.299654	-0.377843	-0.432062	-0.353856	-0.202439	0.208001
MIR143HG	yellow	-0.00937807	0.63357	0.260393	0.277415	0.179507	-0.238965	0.0313238	-0.228546	-0.199636	-0.0439667	-0.241321	-0.442002	-0.295889	-0.265235	-0.194864	-0.18398
GPATCH2	blue	-0.167396	-0.253662	-0.387144	-0.439026	-0.26987	0.160042	0.0776632	0.342395	0.197864	0.422574	0.524967	0.627166	0.532336	0.476072	0.457472	0.080577
GPATCH1	brown	0.0248463	-0.241578	-0.164908	-0.240315	-0.194281	0.0894464	-0.0567763	0.316953	0.315417	0.382811	0.343435	0.404292	0.241261	0.0826763	0.212263	-0.0462178
GPATCH8	grey	-0.136284	-0.228676	-0.253301	-0.30809	-0.184441	-0.204062	0.00832129	0.143088	0.0329114	0.321321	0.259238	0.257501	0.322024	0.280127	0.366915	-0.520636
CTNNA1	turquoise	0.16591	0.00249076	0.0553176	-0.0405223	-0.160295	-0.0849573	0.129559	0.326975	0.33344	0.733528	0.404659	0.379937	0.27593	0.0605784	0.310953	0.0511898
CTNNB1	grey	0.0717565	0.308214	0.279101	0.20122	0.0602403	-0.0530769	0.0348283	0.0287833	-0.0214746	0.322208	0.0282037	-0.0454529	0.00812191	0.00188734	0.0579575	-0.0678752
HJURP	brown	-0.109356	-0.343961	-0.431387	-0.48513	-0.305492	0.185741	-0.0195159	0.439361	0.436956	0.432559	0.525178	0.747123	0.545657	0.359293	0.519414	0.0388703
HERC2P2 /// HERC2P9	turquoise	0.040863	0.0213474	0.0485899	-0.0657785	0.0145648	-0.178629	0.0840735	0.239524	0.232415	0.60291	0.30842	0.237537	0.299959	0.0657923	0.287795	-0.367785
BRAF /// KIAA1549	blue	-0.159713	-0.320279	-0.276682	-0.397592	-0.210648	-0.0397059	0.239181	0.198945	0.209938	0.271527	0.378153	0.367671	0.450725	0.224873	0.264021	0.0162215
HLA-DMA	blue	0.400717	0.314793	0.640931	0.907411	0.541904	-0.0665048	-0.316901	-0.32422	-0.235321	-0.142664	-0.322667	-0.483855	-0.517974	-0.313597	-0.248334	0.0676484
HLA-DMB	blue	0.408873	0.293999	0.534802	0.899904	0.547626	0.0151809	-0.27357	-0.292277	-0.184231	-0.068435	-0.24975	-0.378361	-0.425134	-0.251278	-0.168127	0.11232
HLA-DRA	blue	0.378299	0.284303	0.484941	0.832088	0.54128	-0.0077328	-0.235531	-0.190722	-0.0709074	0.132326	-0.117848	-0.24107	-0.280955	-0.192621	-0.0738489	0.0999843
MAGOHB	brown	0.00773278	-0.259665	-0.357623	-0.327018	-0.1827	0.316815	-0.0817028	0.271865	0.267529	0.226835	0.327457	0.603007	0.355885	0.196704	0.222588	0.113776
HLA-J	blue	0.652286	0.267212	0.339879	0.741763	0.394	-0.0688956	-0.2084	-0.174977	-0.0999392	0.0388198	-0.224397	-0.280419	-0.347822	-0.249214	-0.137782	0.108739
HLA-B	blue	0.610504	0.287004	0.330059	0.719375	0.435374	-0.0825627	-0.254097	-0.111914	-0.0511827	0.122703	-0.168057	-0.226234	-0.308867	-0.245953	-0.0930721	0.0424267
HLA-C	blue	0.6261	0.334999	0.405958	0.787084	0.479791	-0.0868619	-0.291342	-0.217188	-0.136973	-0.052282	-0.283083	-0.394203	-0.464597	-0.341691	-0.205334	0.0230628
HLA-A	blue	0.616568	0.320948	0.388241	0.737869	0.399811	-0.0524707	-0.280495	-0.214429	-0.130556	-0.0814788	-0.283461	-0.373851	-0.447637	-0.304465	-0.198417	0.0601872
HLA-F	blue	0.665241	0.284513	0.359392	0.774205	0.44254	-0.0762833	-0.240035	-0.189701	-0.110593	0.0244012	-0.228436	-0.300044	-0.364608	-0.273731	-0.148116	0.0685281
HLA-G	blue	0.639866	0.3007	0.363009	0.769338	0.444672	-0.0595862	-0.246276	-0.160071	-0.0884186	0.0515099	-0.228693	-0.281133	-0.36368	-0.274569	-0.144935	0.114586
HLA-E	blue	0.584351	0.22165	0.416367	0.752994	0.44955	-0.159561	-0.224301	-0.29944	-0.203682	-0.18883	-0.336974	-0.507576	-0.482511	-0.368197	-0.324099	-0.0334794
IGLC1 /// IGLV3-10 /// IGLV3-10	purple	0.138514	0.206105	0.105645	0.504489	0.891549	-0.178694	-0.138434	-0.159043	-0.126084	-0.0865022	-0.144178	-0.274024	-0.197324	-0.182375	-0.197865	-0.069864
CREB3L4	red	-0.0520431	-0.249003	-0.0576037	-0.206547	-0.211123	0.238007	-0.42772	0.194578	0.285694	0.130801	0.238805	0.310207	0.0616255	0.0173323	0.0353338	-0.0264314
CREB3L2	purple	0.200342	0.270399	0.144673	0.465208	0.612897	-0.129159	-0.0998685	-0.16983	-0.130375	0.122517	-0.104064	-0.153812	-0.133443	-0.110193	-0.110555	0.0709706
HMCES	tan	-0.0235381	-0.364585	-0.312601	-0.369007	-0.150204	-0.150516	0.144655	0.250545	0.237176	0.276782	0.718914	0.410835	0.458789	0.350584	0.334545	-0.152434
HMCN1	yellow	0.0792982	0.638796	0.599469	0.394733	0.184747	-0.16176	-0.0580331	-0.174519	-0.11872	0.00242841	-0.242459	-0.418438	-0.352133	-0.375079	-0.266197	-0.0623892
HMGA1	blue	-0.193198	-0.443974	-0.390768	-0.422724	-0.229654	0.297616	0.0706272	0.0932466	0.138415	-0.138023	0.0836089	0.343167	0.221445	0.291427	0.0605703	0.0825958
HMGB2	brown	0.00481038	-0.414046	-0.242985	-0.267984	-0.180802	0.165222	-0.179813	0.35628	0.363704	0.370706	0.436781	0.586276	0.350555	0.122734	0.361484	-0.13318
HMGB3	grey	-0.0733624	-0.155082	-0.0667663	-0.302937	-0.254923	0.0734252	-0.136352	0.329429	0.409476	0.410233	0.26345	0.420857	0.222375	0.140734	0.243375	0.0726175
HMGB1	brown	-0.0146393	-0.26804	-0.132284	-0.163343	-0.113453	0.352184	-0.147313	0.262502	0.230146	0.25384	0.355368	0.449544	0.303034	0.119036	0.240307	-0.0800348
HMGCR	brown	-0.0259599	-0.231852	-0.273466	-0.341993	-0.23127	0.0706107	0.237834	0.337922	0.349094	0.570204	0.470922	0.632654	0.585134	0.33768	0.522293	0.0651849
HMGCL	grey	0.0728802	0.109477	0.26806	0.132059	-0.0156337	-0.0908361	-0.0153046	0.169071	0.250873	0.199886	0.0648608	-0.0699769	-0.156994	-0.246226	-0.0998787	0.322258
HMGN4	turquoise	0.110251	-0.0688617	-0.106855	0.0396332	0.105559	0.219624	-0.115832	0.21657	0.2684	0.461043	0.323786	0.442651	0.314518	0.245457	0.26505	0.0526955
HMGN5	grey	0.00925011	0.0496816	0.132161	-0.00765552	-0.0410517	-0.100294	-0.013295	0.14032	0.192255	0.231896	0.17704	0.106707	0.10784	-0.126291	0.102058	-0.0948788
HMGN2	salmon	-0.00220921	-0.150618	0.0220306	-0.0606193	-0.0616405	0.170485	-0.220621	0.380628	0.502772	0.17461	0.192691	0.258525	-0.0160715	-0.183426	0.106778	0.15504
HMGN3	brown	-0.0306648	-0.297592	0.0780236	-0.197873	-0.214274	0.251144	-0.155431	0.333835	0.356976	0.336016	0.319847	0.387566	0.227278	0.0148996	0.235122	-0.0861491
HMGN1	turquoise	0.072174	-0.0780875	-0.0112358	-0.112312	-0.104921	0.0895186	-0.155504	0.472141	0.567386	0.580051	0.396027	0.440454	0.203209	-0.0943572	0.231471	-0.0358826
FRMD4A	grey	0.0755483	0.126928	0.111986	0.208265	0.0697516	-0.0283364	-0.283456	0.0405183	0.0726722	0.105896	-0.0349827	-0.115758	-0.185198	-0.342786	-0.0163733	-0.423052
HMHA1	blue	0.311989	0.195527	0.455994	0.756669	0.51628	-0.120582	-0.188552	-0.341235	-0.308828	-0.163008	-0.356425	-0.477934	-0.441018	-0.235925	-0.187774	-0.0507049
ZRSR2	blue	0.245497	0.0985369	0.195465	0.251924	0.176366	-0.211764	-0.0986439	0.10151	0.126679	0.327987	0.054416	-0.0329958	-0.0295268	-0.178412	0.107434	-0.299316
HMOX1	blue	0.0445688	0.136043	0.329421	0.415997	0.175286	-0.0280996	-0.101098	-0.275953	-0.304536	-0.223383	-0.252514	-0.240873	-0.20229	0.164655	-0.0488724	0.118322
HMOX2	grey	0.134991	0.00222807	-0.089554	-0.0159005	-0.1363	0.013447	0.415828	-0.0101334	0.0422842	0.165146	0.0650836	0.158977	0.119994	0.11212	0.196864	0.397571
TTLL12	blue	-0.233492	-0.348914	-0.331487	-0.521592	-0.359167	0.0782838	0.451363	0.158561	0.0973608	0.105492	0.239323	0.368308	0.410842	0.33051	0.286239	-0.0379123
MAGEA1	grey	-0.00722708	-0.0332957	-0.139985	-0.117474	-0.0224309	-0.0503134	0.0523516	0.034296	0.0981676	0.0258099	0.146909	0.127025	0.173735	0.103851	0.0156558	0.0143393
MAGEA6	grey	-0.148801	-0.0814236	-0.136376	-0.199967	-0.029633	-0.0201463	0.0542687	0.143149	0.187405	0.061697	0.117643	0.160009	0.109769	-0.0288796	-0.0257416	0.0795145
MAGEA4	grey	0.058622	0.00297346	-0.0989623	-0.0799389	0.0422684	-0.039913	-0.0378418	0.000663827	0.0948019	0.0145399	0.105682	0.0904446	0.0908674	-0.0707805	-0.112672	0.0256894
MAGED1	green	0.0342176	0.266433	0.177093	0.00117441	0.0220884	-0.226965	-0.094899	0.254864	0.244611	0.254965	0.108629	-0.000971191	-0.0469184	-0.384667	-0.157466	0.0160697
MAGED2	yellow	0.134569	0.424508	0.178344	0.156074	-0.0136212	0.0926934	-0.275182	0.137297	0.188059	0.3273	0.0312971	0.0500325	-0.115891	-0.158257	-8.7697e-05	0.139077
MAGEF1	magenta	-0.172612	-0.359802	-0.303226	-0.472112	-0.275927	-0.0106464	0.009076	0.2728	0.181492	0.255858	0.42108	0.501699	0.734471	0.523076	0.404911	-0.109374
MAGEH1	blue	0.0802513	0.376024	0.254476	0.277766	0.19876	-0.0109169	-0.192037	-0.0538237	-0.172647	0.0159281	-0.0743522	-0.140596	-0.015634	0.0226593	-0.0584759	0.0472025
CTSLP8	blue	0.32317	0.250019	0.176732	0.512971	0.264236	-0.0273372	-0.113964	-0.0188405	0.0295509	0.356732	0.0764277	0.0993534	0.00237656	0.0769221	0.189991	0.219962
STARD3NL	grey	0.131939	0.336442	0.257202	0.25452	-0.0144954	0.217522	-0.312138	0.0406147	0.0255089	0.0506916	-0.0476206	-0.0314389	-0.284181	-0.173643	-0.165941	0.392201
HOOK3	grey	-0.0577221	0.0363011	0.0141363	-0.0447564	-0.0837329	-0.169166	-0.00751117	-0.0398215	-0.110361	-0.153265	-0.124053	-0.134074	-0.10154	-0.179791	-0.197129	-0.0912293
HOOK2	blue	-0.141551	-0.329041	-0.222864	-0.451304	-0.413852	0.0292136	0.235205	0.271548	0.236004	0.362944	0.353092	0.414545	0.390121	0.265393	0.372404	-0.108447
HOOK1	grey	-0.166539	-0.245836	0.0310386	-0.290491	-0.120475	-0.069983	0.0144456	0.363259	0.528506	0.301278	0.290781	0.231332	0.146556	-0.199614	-0.0765969	-0.0240237
HOXA1	grey	-0.0718802	-0.0895974	-0.268221	-0.277681	-0.109856	-0.100239	0.261782	0.258795	0.13092	0.272713	0.283686	0.312773	0.325776	0.165101	0.139223	0.176155
HOXA7	grey	-0.121867	0.0452108	-0.0274442	-0.0835134	0.0148391	-0.122518	0.0392255	0.0131383	-0.0317025	-0.0997558	0.0424416	-0.0730647	0.0330557	-0.0386657	0.00818631	-0.0976768
HOXA5	black	0.00108134	0.368335	0.430005	0.286924	0.182567	-0.134673	-0.199541	-0.0603216	-0.0986814	-0.0292715	-0.149004	-0.311678	-0.245307	-0.273403	-0.19696	-0.190231
HOXA4	grey	-0.101158	0.00841684	-0.0602367	-0.0745247	-0.0183094	-0.0464794	-0.0498312	-0.0271471	-0.00322768	-0.0936756	-0.023389	-0.0114097	0.0954802	0.00625389	-0.0106637	-0.000669285
HOXB3	grey	-0.0179172	0.196595	-0.000868974	-0.059843	0.0660559	-0.215186	-0.0368161	0.128747	0.0622195	-0.00201623	-0.0134972	-0.0697899	0.0603347	-0.180424	0.0165705	-0.155928
HOXB2	yellow	0.122959	0.346727	0.119339	0.238794	0.267683	-0.240022	-0.0299486	0.00783489	0.0266345	0.00358313	-0.0751414	-0.223665	-0.142754	-0.302535	-0.139121	0.0549262
HOXB7	grey	-0.0449684	-0.139054	-0.249671	-0.244948	-0.0880535	-0.0876831	0.0158585	0.204095	0.105446	0.0692871	0.208902	0.285371	0.349429	0.163488	0.269021	0.00512138
HOXC4	grey	0.103784	0.153795	-0.13316	0.0295215	0.0819191	0.0159854	-0.285808	0.112693	0.0966472	0.177836	0.0371262	0.12181	-0.0237939	-0.157253	0.0198093	-0.109417
HOXC9	grey	-0.0286461	-0.0270637	-0.22753	-0.150335	-0.0840915	0.0316817	-0.302111	0.0170178	-0.0258779	-0.203284	-0.14648	0.0103053	-0.0738337	-0.119061	-0.0922849	-0.165451
HOXC6	grey	0.0405983	0.0745736	-0.258535	-0.0912021	0.0457704	-0.0344259	-0.296649	0.066769	0.0571631	0.018306	0.00875567	0.0843038	0.0470842	-0.0726961	0.00703585	-0.237525
HOXD8	grey	-0.0302288	0.0263225	-0.173798	-0.137647	-0.0394844	-0.0676586	0.104207	0.0165591	0.0343703	0.0987861	0.122844	0.145121	0.236291	0.158498	0.225999	0.000161892
UGT1A6	green	-0.0087429	-0.131961	-0.213899	-0.198371	-0.126561	-0.10547	0.173922	0.107246	0.0632378	0.287564	0.338611	0.324685	0.437018	0.551762	0.28715	0.153558
ZUFSP	brown	0.00717946	-0.157087	-0.2228	-0.253509	-0.139478	0.0800299	0.220063	0.389144	0.437046	0.551943	0.503099	0.600793	0.47782	0.158789	0.466004	0.121818
SLC10A3	blue	-0.0337749	0.029994	-0.179085	-0.237496	-0.322304	-0.00828113	0.289246	-0.0197715	-0.0460028	-0.141299	-0.122057	-0.0110853	0.0551429	0.154902	-0.00176524	0.298964
HPGDS	blue	0.183854	0.450559	0.523526	0.575933	0.344239	-0.123415	0.0289652	-0.239448	-0.182572	0.0855173	-0.158672	-0.364623	-0.225798	-0.0934331	-0.122067	0.125973
SLC12A2	turquoise	0.00252565	0.0788324	0.153242	-0.0831576	-0.0428101	0.0155762	-0.121598	0.330382	0.39639	0.498678	0.202344	0.299459	0.0885848	-0.192075	0.0874377	0.111508
SLC12A6	red	-0.0106711	-0.0821102	-0.0595586	-0.155581	-0.119398	-0.139974	0.617466	0.0833833	0.0423573	0.210665	0.145906	0.123819	0.31001	0.21107	0.263076	0.154152
SLC12A7	red	0.133973	0.0336152	0.0265216	0.13979	-0.0450395	-0.111205	-0.39237	0.222786	-0.0495873	6.08722e-05	-0.0430566	-0.0413583	-0.111518	0.0206251	0.0454848	-0.135322
SLC12A8	green	-0.0320606	0.0745001	-0.136065	-0.0511623	-0.00249674	-0.00167286	0.14716	-0.0387722	-0.0857511	0.0732239	0.335136	0.135644	0.267937	0.564904	0.182183	0.0409993
SLC11A2	grey	-0.119118	-0.15675	-0.0683294	-0.0213611	0.0834017	-0.0771585	-0.129506	-0.0787155	-0.0867019	-0.166689	-0.14829	-0.0952165	-0.0239828	-0.0315402	-0.145425	-0.0973349
MALAT1	grey	0.0483303	-0.0323475	-0.0292193	0.00572959	0.0109699	-0.106871	0.000294616	0.0573604	0.00182416	0.246258	0.056525	-0.0440562	0.0736091	-0.00332847	0.0617341	-0.406898
HPRT1	brown	-0.0551261	-0.279952	-0.453701	-0.382314	-0.256205	0.231077	0.245703	0.342712	0.245699	0.391588	0.396004	0.646411	0.576206	0.476308	0.350824	0.361206
FGFR1OP	turquoise	0.0889777	-0.0227961	-0.132662	-0.139297	-0.105189	0.048178	-0.0193318	0.473273	0.542074	0.56304	0.472072	0.504929	0.292672	-0.0181935	0.267067	0.149036
SLC18B1	grey	0.181469	0.0368332	0.186873	0.178671	0.126187	-0.0374344	-0.136305	0.154048	0.221967	0.195153	0.132636	0.07279	-0.10338	-0.284115	-0.0906631	0.0262347
PMS2 /// PMS2CL	blue	-0.0628796	-0.188841	-0.240085	-0.400947	-0.28081	-0.0444179	0.111289	0.304332	0.306115	0.478444	0.380134	0.471815	0.381536	0.175157	0.333112	-0.121958
SLC17A5	blue	0.0789718	0.180292	0.187035	0.284086	0.142088	-0.0307862	0.0198182	-0.0638164	-0.00567293	0.393306	0.0856699	0.0564555	0.108239	0.147209	0.201352	0.180422
SLC16A1	blue	-0.0669345	0.0129733	-0.274119	-0.284635	-0.145842	0.00566065	0.343174	0.223691	0.255776	0.227121	0.191679	0.268846	0.238283	0.0967303	0.116232	0.254385
SLC16A6	blue	0.1384	0.0626736	0.3544	0.418527	0.219111	-0.125106	-0.00739597	-0.126618	-0.182388	-0.0312138	-0.117406	-0.225193	-0.154229	-0.111344	-0.0334537	-0.0641607
SLC16A7	grey	0.0730821	0.111389	0.27301	0.248474	0.125027	-0.21093	0.113434	0.0316816	-0.0197381	0.120238	0.042479	-0.169766	-0.0913986	-0.108083	-0.0129006	-0.0791099
SLC16A9	blue	-0.144092	-0.229321	-0.17709	-0.323572	-0.170068	0.0294364	0.343055	0.0748771	-0.0690823	0.0644612	0.156156	0.253607	0.386888	0.327286	0.251625	0.0559107
SLC16A2	yellow	0.155232	0.682524	0.351987	0.368994	0.190786	-0.140818	-0.0230268	-0.0398794	-0.00862377	0.16547	-0.117599	-0.266981	-0.31603	-0.338379	-0.190387	0.217234
SLC16A4	black	0.281497	0.421321	0.647704	0.568883	0.202391	0.0258727	-0.325998	-0.138475	-0.0931193	0.0701048	-0.204014	-0.276323	-0.426768	-0.314759	-0.238042	0.206061
SLC16A5	grey	0.0213417	-0.101874	0.190597	0.0435277	-0.0594708	0.100293	-0.106999	0.0134653	0.0558137	0.171586	0.0343293	0.0673445	-0.00570153	0.048679	0.045132	0.0903512
MALSU1	blue	-0.0963315	-0.178995	-0.241385	-0.335957	-0.281029	0.279993	0.149033	0.239951	0.2264	0.202127	0.293223	0.501421	0.362888	0.299051	0.263328	0.337754
SLC15A2	tan	0.0986822	-0.185765	0.146709	-0.0298651	0.0218305	-0.12838	0.225112	0.211452	0.175247	0.360946	0.493909	0.175361	0.242024	0.0535909	0.0717415	0.0720344
SLC15A3	blue	0.521073	0.268145	0.377079	0.757359	0.425064	-0.173924	-0.176829	-0.313486	-0.258613	-0.189332	-0.315537	-0.440646	-0.408595	-0.252733	-0.199146	-0.046716
SLC15A4	grey	0.256081	0.310438	0.0623969	0.258358	0.0471057	-0.0152545	-0.109276	0.0119183	0.11302	0.277972	-0.0494026	0.0101257	-0.148247	-0.141859	0.00352815	0.144019
SLC19A2	turquoise	-0.101722	-0.0860142	0.082963	-0.157022	-0.15733	0.134436	-0.0801701	0.222934	0.230551	0.492796	0.305924	0.373085	0.274846	0.182876	0.202105	-0.0401336
FIGF /// PIR-FIGF	black	0.124255	0.015311	0.707985	0.402105	0.113204	-0.0135354	-0.170909	-0.192034	-0.128875	-0.0290078	-0.138097	-0.307769	-0.209697	-0.122903	-0.0863572	-0.197009
RABGGTB /// SNORD45A /// SNORD45B /// SNORD45C	turquoise	0.0593314	-0.0500413	0.0217035	-0.0173007	-0.125227	0.298345	-0.0791384	0.199526	0.371509	0.441773	0.229068	0.345966	0.135756	0.0280954	0.14272	0.0812483
ZFAND2A	grey	0.0364963	-0.0771242	-0.239311	-0.192767	-0.244827	0.162074	0.213867	0.0592913	0.0275456	0.186419	0.142333	0.347573	0.342345	0.307225	0.297184	0.310186
ZFAND2B	green	0.126535	0.208329	0.273969	0.164744	0.00161756	0.0275741	0.011069	0.118398	0.186838	0.126638	0.0881126	-0.0933953	-0.253573	-0.41518	-0.157103	0.272111
MT1HL1	yellow	0.16982	0.397418	0.0782327	0.22866	0.0460034	0.0298581	0.0863169	-0.0743195	-0.0297907	-0.087413	-0.152229	-0.187114	-0.285039	-0.269403	-0.188269	0.37621
ATP6V1G2-DDX39B /// DDX39B /// SNORD84	turquoise	-0.0809958	-0.205321	-0.152698	-0.326853	-0.265981	0.054467	-0.123304	0.411483	0.453349	0.521132	0.409392	0.439139	0.285013	0.054836	0.228685	-0.322758
MAD2L1BP	turquoise	0.0641572	-0.200689	-0.171938	-0.151969	-0.12122	0.205463	0.0228735	0.331697	0.413141	0.539612	0.424632	0.58578	0.39352	0.255151	0.389535	0.216584
ZWINT	brown	-0.0414268	-0.380486	-0.35806	-0.396916	-0.189728	0.0816642	0.00932238	0.412004	0.501316	0.423409	0.480373	0.691905	0.461718	0.181529	0.408462	0.0454299
SLC36A4	turquoise	0.0434994	0.15334	0.117935	0.131472	0.0373378	0.0844986	-0.269594	0.202388	0.291388	0.3794	0.0902074	0.221462	0.0293872	0.0562781	0.224669	-0.00463738
SLC35A2	turquoise	0.0111151	-0.0899323	-0.0945976	-0.175264	-0.173947	-0.0120533	0.034244	0.33755	0.309253	0.472884	0.329947	0.427476	0.297827	0.12787	0.194871	0.32908
SLC35A1	turquoise	0.222141	0.175971	0.45641	0.341369	0.0572666	0.156961	-0.214283	0.139884	0.227534	0.480405	0.113856	0.116913	-0.0956944	-0.235937	0.162083	0.175636
SLC35A3	turquoise	-0.0841974	-0.328066	-0.125395	-0.297625	-0.164645	0.0520655	0.139991	0.343417	0.358472	0.447889	0.476994	0.46241	0.450252	0.403107	0.271467	0.141868
SLC35B3	turquoise	-0.0519521	-0.103688	-0.0204777	-0.116247	0.0283051	0.0901667	-0.0164571	0.274199	0.304942	0.545167	0.471113	0.467262	0.450931	0.285796	0.346837	-0.0649111
SLC35B1	brown	0.0127698	-0.158553	-0.120408	-0.14349	0.0275269	0.0482896	-0.0628689	0.289705	0.248249	0.529975	0.31514	0.544614	0.408412	0.295792	0.279585	0.118355
SLC35A5	tan	0.0954687	0.0426774	0.0560238	0.0575965	0.0345864	0.0586041	0.0748667	0.32099	0.321128	0.577768	0.678539	0.384188	0.295448	0.106809	0.399493	0.154538
SLC35D1	yellow	0.254878	0.398239	0.134588	0.139595	0.0702265	-0.163541	0.232036	0.143634	0.254467	0.228198	0.026336	-0.073516	-0.142485	-0.214922	-0.0301431	0.215457
SLC35F2	grey	0.0111916	0.22541	-0.00534491	0.069636	-0.0282973	0.18051	-0.20272	0.106394	0.0576032	0.103748	-0.0869936	0.0435956	-0.18931	-0.145207	-0.177938	0.264506
SLC35F5	grey	-0.154448	-0.125089	-0.17502	-0.250296	-0.15264	0.0666227	0.100071	0.245287	0.152381	0.247195	0.180858	0.379211	0.387311	0.396317	0.216328	0.23265
SLC35G2	grey	0.112902	0.0272251	-0.0785174	-0.0644528	-0.110781	0.00678287	0.0256219	0.13793	0.0350621	0.0857329	0.250584	0.133033	0.0881375	0.110819	0.0282363	0.22205
SLC35G1	green	-0.175299	-0.288555	-0.337212	-0.373264	-0.114209	0.0141062	0.286454	0.0854071	-0.086751	0.213262	0.244494	0.420914	0.661063	0.728738	0.481898	-0.12667
SLC34A2	black	0.0600108	0.122443	0.824605	0.400517	0.0566394	-0.00566118	-0.206469	-0.268534	-0.233078	-0.331158	-0.378821	-0.488117	-0.489225	-0.346889	-0.34479	0.0282582
SLC33A1	magenta	-0.0296573	-0.164761	-0.288465	-0.289782	-0.111393	0.00277321	0.18354	0.34998	0.261872	0.55679	0.575886	0.577266	0.715692	0.444035	0.387517	0.12876
MANBAL	grey	0.0284682	0.0123006	-0.17732	-0.238387	-0.169829	0.0869562	0.378006	0.31419	0.228809	0.382488	0.263999	0.343361	0.33941	0.158392	0.203497	0.373425
SLC39A6	turquoise	-0.116055	-0.0855249	-0.262103	-0.310459	-0.149599	-0.061557	0.150053	0.304498	0.283598	0.56632	0.401155	0.478438	0.445468	0.26771	0.310542	-0.0388883
SLC39A7	grey	-0.141478	0.119182	0.0322393	-0.0587923	-0.054066	-0.0220199	-0.28024	0.0534181	0.0325748	-0.286772	-0.202536	-0.165847	-0.227222	-0.208484	-0.32555	0.065341
SLC39A4	grey	-0.160984	-0.0838366	-0.113804	-0.264294	-0.312918	0.278043	0.00657679	0.184827	0.101715	0.0676796	-0.0150681	0.245034	0.026899	0.0274393	-0.0663019	0.281769
MANEAL	grey	-0.0455564	-0.0883757	0.0455255	-0.0569323	-0.0443936	0.162645	-0.274707	0.163564	0.270299	0.0235209	0.0741459	0.12293	-0.0244794	-0.0537741	-0.0212528	0.0844176
SLC38A1	blue	-0.207561	-0.355205	-0.313271	-0.418169	-0.158853	0.0557928	0.00313697	0.228263	0.218833	0.198557	0.285057	0.373738	0.288007	0.158984	0.150423	-0.231418
SLC38A6	grey	0.204012	0.128964	0.10288	0.251422	0.103106	-0.0675676	0.0814219	-0.0231529	-0.0116293	0.339322	0.158167	0.113551	0.140001	0.23177	0.156658	0.263591
SLC38A2	turquoise	0.00188354	0.105781	-0.151176	-0.180505	-0.0589925	0.0397858	0.406227	0.230935	0.273877	0.449463	0.311666	0.283147	0.303985	0.171407	0.232691	0.201835
SLC38A5	yellow	0.150641	0.490359	0.100569	0.221497	0.110033	-0.145626	0.201024	-0.0306389	-0.115925	-0.0367428	-0.179819	-0.275906	-0.299786	-0.321382	-0.26313	0.245253
SLC37A3	turquoise	-0.0370713	-0.0578335	-0.133525	-0.227196	-0.25852	0.145144	-0.0800742	0.277807	0.364351	0.549255	0.342317	0.469994	0.2877	0.136832	0.272887	0.0686075
C1GALT1C1	grey	0.161111	0.0292102	0.118017	0.285221	0.288162	0.140703	-0.199466	0.149858	0.125701	0.326382	0.107318	0.170766	0.0396059	0.0253168	0.105198	0.272638
SLC31A2	blue	0.402763	0.401572	0.302432	0.736088	0.467349	-0.10093	0.00809351	-0.252016	-0.14974	0.109707	-0.144624	-0.248261	-0.233561	-0.10271	0.118918	0.151583
SLC31A1	grey	0.118264	-0.0260742	0.02158	0.198901	0.00267024	-0.0581301	-0.0316454	-0.0942918	-0.0976131	-0.00232435	-0.0433984	0.0504659	0.0623206	0.163768	0.418596	0.18581
LOC202025	blue	0.149041	0.196886	0.289551	0.28949	0.198402	-0.226566	-0.0547835	-0.0382889	-0.00153476	0.126463	-0.00111536	-0.227847	-0.129446	-0.165311	0.0150495	-0.315384
SLC30A7	blue	0.278939	0.428898	0.273178	0.393432	0.248703	-0.122788	-0.0580758	0.0500945	0.216413	0.384674	0.116712	-0.0312826	-0.107319	-0.202186	0.101154	0.0829897
SLC30A6	brown	0.00705368	-0.210716	-0.243031	-0.284089	-0.174342	0.1137	0.0116624	0.360729	0.258545	0.432116	0.420191	0.59185	0.480863	0.348541	0.312295	0.159803
SLC30A9	turquoise	0.0597353	0.0984579	0.129017	0.00944849	-0.0841462	0.0568187	-0.0447388	0.289251	0.255246	0.502277	0.2862	0.29721	0.126468	0.0527421	0.201148	0.239239
SLC30A5	turquoise	0.173638	-0.0169127	-0.0487654	0.0365277	0.00343128	0.0497532	0.0701678	0.269476	0.312147	0.661399	0.328738	0.475261	0.37561	0.281871	0.324408	0.232642
SLC30A1	grey	-0.00284377	0.0087734	-0.021657	-0.111459	-0.124022	0.123054	-0.00347869	0.157646	0.30986	0.185935	0.0762815	0.226727	0.0317605	-0.0346758	-0.0663108	0.339736
LOC202181	turquoise	0.105253	-0.0702311	0.0201163	0.0426954	0.0238055	-0.0284894	-0.102934	0.0723874	0.121615	0.383426	0.242747	0.161212	0.253539	0.104323	0.285629	-0.457763
MANSC1	grey	-0.116879	-0.296908	-0.064931	-0.226334	-0.0902909	-0.00164276	0.0830613	0.132708	0.0771399	0.209852	0.34045	0.326245	0.393167	0.299622	0.296821	-0.0148175
HSDL2	pink	0.127262	-0.130755	0.211835	0.069724	-0.0841324	0.00131797	0.161486	0.215257	0.219175	0.464045	0.266599	0.257689	0.245438	0.124589	0.568116	0.0808684
HSDL1	turquoise	-0.0912532	-0.172425	-0.110213	-0.26654	-0.257024	0.162801	-0.254601	0.382481	0.440243	0.530629	0.420712	0.518039	0.313669	0.166496	0.230341	0.0194035
HSBP1	grey	-0.0441268	-0.0385345	-0.0255359	-0.128026	-0.186176	0.360175	-0.00962193	0.182181	0.217486	0.130398	0.136578	0.255268	0.0605123	0.00283106	-0.00963135	0.378319
HSH2D	purple	0.503389	0.196348	0.257185	0.651342	0.764767	-0.189042	-0.0818467	-0.247366	-0.16701	0.0292086	-0.150507	-0.292368	-0.259565	-0.218404	-0.18848	0.0183201
SLC22A4	blue	0.242445	0.358657	0.235934	0.385094	0.160837	-0.0238284	0.110668	-0.172216	-0.124469	-0.0275714	-0.209473	-0.208093	-0.305216	-0.153757	-0.0991426	0.411864
SLC22A3	black	0.131929	0.117153	0.550103	0.257006	-0.0490217	-0.142601	-0.0330692	-0.0305652	-0.0104111	0.1466	-0.0988886	-0.235967	-0.232061	-0.231873	-0.0654087	-0.187909
HSPG2	yellow	0.0178242	0.613169	0.31381	0.1686	0.00233007	-0.289402	0.123776	-0.108958	-0.137668	-0.170398	-0.282369	-0.528838	-0.441305	-0.408768	-0.338401	-0.0247681
HSPH1	grey	-0.0720297	-0.162148	-0.321756	-0.29396	-0.190341	-0.0316206	0.147783	0.251122	0.124039	0.315168	0.267948	0.394584	0.412468	0.247553	0.285609	-0.100942
SLC20A2	grey	-0.131093	-0.126819	-0.226834	-0.331162	-0.162037	-0.0999846	0.477676	0.148704	0.0761495	0.261793	0.284326	0.29436	0.483845	0.44527	0.314851	0.0253158
SLC20A1	grey	-0.0310859	0.179332	0.0186069	0.0832462	-0.0105454	-0.162343	-0.114672	-0.0389682	-0.0799207	0.0580349	-0.113778	-0.0929694	-0.105016	0.0100099	0.0200188	-0.145114
HSPA9	turquoise	0.133267	-0.267016	-0.240615	-0.195274	-0.192437	0.164207	0.0838799	0.287676	0.308683	0.652068	0.479056	0.665121	0.49721	0.387673	0.4418	0.113445
HSPA5	turquoise	0.0467481	0.196996	0.0141703	0.0147068	0.0467897	-0.052361	0.0351074	0.210605	0.158535	0.462432	0.185629	0.256615	0.277669	0.140649	0.366231	0.144991
HSPA4	turquoise	0.151512	-0.188052	-0.172148	-0.167931	-0.168869	0.0762033	0.201492	0.301451	0.339665	0.670751	0.509297	0.61371	0.497561	0.313193	0.441483	0.108094
HSPA6	grey	0.165299	0.228238	0.0106518	0.225509	0.061955	-0.0736049	-0.0176376	-0.0169827	-0.0913201	0.134158	-0.0138976	0.00845951	-0.00414011	0.0896643	0.035295	0.0999862
HSPA2	green	-0.0617581	0.0845519	0.10778	-0.0379777	-0.0417466	-0.0343404	0.113326	0.0601232	0.174703	0.0301267	-0.0432375	-0.0815718	-0.136812	-0.30451	-0.133981	0.14876
HSPB8	grey	0.173803	0.270562	0.40535	0.277911	0.0448221	-0.118046	0.186591	-0.0832425	-0.0757726	0.0637002	-0.082516	-0.239141	-0.195437	-0.133051	-0.171505	0.158769
HSPB1	red	-0.00124142	-0.0483161	-0.197114	-0.214804	-0.128964	-0.200733	0.658787	-0.0562836	-0.139097	-0.0681341	0.115461	0.00822824	0.235582	0.223872	0.0684202	0.232153
HSPB3	grey	0.0195063	0.142448	-0.0900121	-0.0838659	-0.0663834	-0.0399104	0.201708	-0.0201543	-0.0449651	-0.0213749	0.00436823	-0.0281712	0.0252709	0.0332386	-0.0440057	0.0950486
HSPE1	brown	-0.10954	-0.458272	-0.388922	-0.437119	-0.315418	0.341479	-0.0407278	0.308819	0.312074	0.30791	0.393821	0.740453	0.544109	0.428994	0.403258	0.160471
GOLGA2P7 /// LOC101929479 /// LOC642423 /// LOC727751 /// LOC80154	grey	-0.0339373	-0.188603	0.130138	-0.170649	-0.185757	0.0220646	0.0332649	0.235061	0.212979	0.2543	0.198839	0.163391	0.139454	-0.0712765	0.00116065	-0.0952551
SLC27A3	grey	0.139836	0.207869	0.372783	0.182867	-0.0550258	-0.058796	0.00926427	-0.0180262	-0.0254338	0.11163	-0.10031	-0.114838	-0.11948	-0.0873216	0.0957304	-0.00289903
SLC27A2	yellow	-0.0272458	-0.401507	-0.0765402	-0.145892	-0.0965346	0.103379	-0.0638477	0.147269	0.112855	0.18421	0.152891	0.367853	0.282146	0.321274	0.23799	0.0934587
SLC26A2	grey	-0.0304736	-0.0473221	0.0942761	-0.0326836	-0.0627038	-0.0618993	0.0770631	-0.007729	0.00635962	0.0286859	0.0287756	-0.0522559	0.0714295	0.0362233	-0.0073159	-0.011742
SLC26A9	black	0.120096	0.0631831	0.576324	0.274995	-0.00660654	0.0229106	-0.0394591	-0.143656	-0.0958755	0.017118	-0.117569	-0.223719	-0.269651	-0.152013	-0.112991	0.0388517
SLC26A4	blue	0.111182	0.09495	0.324227	0.32321	0.268411	-0.049428	-0.00595357	-0.0866605	-0.0782288	-0.082142	-0.125345	-0.203575	-0.221355	-0.214242	-0.153826	0.0908843
SLC25A1	blue	-0.156397	-0.190779	-0.290067	-0.470155	-0.316945	-0.0359053	0.217948	0.196289	0.0928449	-0.00330989	0.177784	0.24879	0.319823	0.199725	0.0791626	0.0549557
SLC25A5	brown	0.00889443	-0.3425	-0.296313	-0.249667	-0.154929	0.292965	0.211905	0.25107	0.282241	0.449293	0.404101	0.599693	0.478368	0.393661	0.338789	0.298125
SLC25A6	grey	-0.100702	-0.062507	0.00844475	-0.0982012	-0.0864762	0.304405	-0.0633023	0.105491	0.160957	0.134493	0.0990046	0.130235	0.0352816	-0.0759597	-0.0225894	-0.0118553
SLC24A3	yellow	0.130082	0.584292	0.143526	0.236032	0.115949	-0.182704	0.0805877	-0.0534817	-0.0547189	0.0432248	-0.0784369	-0.264162	-0.230724	-0.131228	-0.0969194	0.0996473
MAMDC2	black	0.040278	0.322711	0.654051	0.349195	0.0713006	0.0226305	-0.184832	-0.163799	-0.0965395	-0.122788	-0.218319	-0.389184	-0.384555	-0.359694	-0.227639	-0.0192618
RP3-486D24.1	greenyellow	-0.0590126	-0.135533	-0.10945	-0.0433483	-0.118139	0.690728	-0.00282982	0.0396616	0.0751919	0.206649	0.1362	0.381285	0.204669	0.299108	0.522197	0.239026
ANKRD10-IT1	grey	-0.077266	0.0546686	0.0460385	0.0652961	0.0702473	-0.185154	-0.280167	0.00176909	-0.0222357	0.136334	-0.0420708	-0.146446	-0.0624582	-0.0600936	0.04665	-0.662274
SLC2A10	yellow	0.00198247	0.375437	0.174914	0.101393	0.069873	-0.0893652	-0.183816	0.0544997	0.0339714	-0.0275416	-0.0925262	-0.189341	-0.237464	-0.333327	-0.315969	0.257456
SLC2A12	green	-0.11476	-0.326121	-0.242926	-0.279946	-0.12374	-0.00904435	0.10956	0.0889362	0.002499	0.119169	0.279927	0.32717	0.464935	0.625319	0.280898	-0.0551707
MAN1A2	grey	-0.0819378	-0.182259	-0.139609	-0.1877	-0.0288179	-0.210375	0.141662	0.0710865	0.0804085	-0.028854	0.11287	0.028996	0.178482	0.0495186	-0.0178604	-0.0217988
MAN1A1	blue	0.243962	0.502319	0.390045	0.541888	0.453188	-0.0976501	-0.0988848	0.0868343	0.132396	0.387048	0.0115225	-0.0895855	-0.185634	-0.282934	-0.0405739	0.109498
MAN1C1	blue	0.178981	0.426233	0.543977	0.560953	0.359836	-0.19813	-0.230831	-0.137366	-0.132762	-0.137455	-0.300232	-0.480056	-0.389029	-0.330736	-0.251714	-0.0776949
IGKV1-17 /// IGKV1-17	purple	0.175065	0.22908	0.140381	0.556421	0.920597	-0.172637	-0.120764	-0.216759	-0.159832	-0.115469	-0.170914	-0.300154	-0.205107	-0.177392	-0.197915	-0.0746503
MAN2A2	grey	-0.0627207	-0.141064	0.0883348	-0.026912	-0.00709356	-0.0438304	-0.231606	0.107456	0.0941768	0.182026	0.0162742	0.11762	0.168485	0.059849	0.131935	-0.333252
MAN2A1	blue	0.171786	0.324099	0.197293	0.37027	0.265641	-0.154279	0.0630558	0.0585006	-0.0209534	0.22436	-0.0518629	-0.133672	-0.161418	-0.179799	-0.0186438	0.17515
MAN2B2	blue	0.168974	0.41332	0.34634	0.357724	0.169311	-0.223205	-0.0864459	0.0402997	0.0343285	0.257312	0.00320863	-0.17705	-0.205608	-0.195703	-0.0911854	0.0988952
MAN2B1	blue	0.268124	0.31102	0.354694	0.612694	0.401695	-0.102174	-0.241247	-0.340682	-0.284242	-0.1884	-0.339032	-0.439817	-0.424673	-0.231165	-0.218338	-0.174898
SLC29A3	blue	0.175443	0.233469	0.303287	0.55549	0.313049	0.0726671	-0.265778	-0.32326	-0.229738	-0.256243	-0.279896	-0.334698	-0.402109	-0.154725	-0.172526	0.182303
SLC28A3	grey	0.0960796	-0.0128727	-0.124537	0.00429314	-0.0199385	-0.0133032	0.243289	-0.0065304	0.106701	0.0875213	0.0405377	0.0416768	0.0286261	-0.153974	0.0642493	0.0129964
HTR2B	blue	0.0774065	0.242857	0.351649	0.394445	0.285796	-0.0869265	-0.111081	-0.107813	-0.067484	-0.0437162	-0.0531464	-0.275093	-0.219059	-0.119719	-0.125505	0.0441191
HTR2C	grey	0.0358385	-0.110775	-0.210048	-0.190411	-0.153907	0.00856602	0.180074	0.140359	0.161077	0.1958	0.268297	0.264105	0.257483	-0.0277761	0.205768	0.00756977
HTRA3	yellow	0.077375	0.721478	0.0652386	0.234352	0.156763	-0.212234	0.0471963	-0.146297	-0.181727	0.00923965	-0.141507	-0.2666	-0.196856	-0.0777732	-0.153478	0.116922
HTRA4	blue	0.228727	0.14165	0.344112	0.609622	0.392249	-0.156523	-0.26515	-0.282326	-0.247075	-0.201943	-0.244123	-0.397192	-0.338704	-0.209322	-0.181323	-0.247295
HTRA1	yellow	0.0567747	0.812405	0.20054	0.333804	0.212739	-0.217113	0.110999	-0.190711	-0.219581	-0.0592511	-0.251131	-0.387148	-0.273937	-0.175037	-0.0885914	0.0954109
MAPK14	turquoise	-0.00684001	-0.102994	-0.0792226	-0.190515	-0.172039	0.0619914	0.207622	0.345258	0.431737	0.463258	0.38892	0.394101	0.321274	0.0959979	0.12906	0.269293
MAPK13	grey	-0.147959	-0.209198	-0.0608491	-0.28203	-0.145484	-0.029955	0.312191	0.36146	0.423903	0.417357	0.431223	0.399737	0.401006	0.173029	0.264148	0.155677
SLC52A2	grey	-0.0191653	0.0839974	-0.0712602	-0.14867	-0.247977	0.113286	0.0353679	0.124617	0.14442	-0.0399561	-0.116882	0.0803627	-0.182001	-0.178512	-0.16744	0.356671
SLC52A1	grey	-0.0421102	-0.274501	-0.239079	-0.290783	-0.189474	-0.0554959	0.325744	0.0626194	0.0452554	0.162124	0.141312	0.223263	0.355511	0.299497	0.231963	-0.0358245
MB21D2	grey	-0.113937	0.211044	-0.133012	-0.112051	-0.0117973	-0.0730402	0.320117	0.0273632	0.0552281	0.220166	0.146226	0.130066	0.354834	0.0687164	0.284856	-0.0516594
MAPRE1	turquoise	0.0515296	-0.0824898	-0.195017	-0.15291	-0.0989105	0.0722169	0.0639321	0.351348	0.368019	0.655095	0.480787	0.584884	0.418426	0.268543	0.438428	0.200482
OLFML3	yellow	0.219923	0.781928	0.418545	0.489623	0.297515	-0.127825	-0.113276	-0.228789	-0.213688	-0.0955026	-0.333097	-0.441545	-0.473666	-0.319755	-0.242952	0.154044
OLFML1	yellow	0.220514	0.863993	0.455087	0.591203	0.366127	-0.252918	-0.0187352	-0.300371	-0.285221	-0.0288184	-0.301269	-0.506959	-0.392169	-0.255661	-0.193511	0.022709
A1BG	yellow	-0.01872	0.298947	0.03665	0.19039	0.157657	0.0911334	-0.253888	-0.0857978	-0.00820584	-0.209706	-0.257178	-0.249762	-0.292045	-0.295405	-0.288414	0.148926
B4GALT6	brown	-0.0811934	-0.173656	-0.208305	-0.295982	-0.115066	0.0335055	-0.05741	0.295932	0.306443	0.431643	0.308257	0.498507	0.453383	0.193368	0.307289	-0.132514
B4GALT4	tan	-0.191054	-0.230318	-0.271798	-0.331227	-0.0934426	-0.172821	0.367212	0.144858	0.0735611	0.273253	0.525054	0.327693	0.57412	0.495288	0.425276	-0.0720914
B4GALT5	grey	-0.00312746	-0.12057	-0.0244125	-0.169297	-0.177108	0.048055	-0.191492	0.197392	0.223996	0.125461	0.172989	0.155719	-0.025421	-0.137102	-0.039926	0.0374946
AACS	brown	-0.0184863	-0.246121	-0.277273	-0.381997	-0.279095	-0.0230436	0.183087	0.303243	0.331003	0.294599	0.328029	0.402261	0.243388	0.119856	0.233936	0.0759175
SLC47A1	green	-0.0137002	-0.134463	0.0111662	0.0276083	0.0148507	0.0458897	-0.0256977	-0.0700356	-0.170751	0.0538638	0.0878405	0.162377	0.244894	0.579984	0.276583	-0.0204826
AAMP	blue	-0.099336	-0.289285	-0.199752	-0.356688	-0.302201	0.0773425	-0.0744698	0.23378	0.194181	0.0642271	0.284317	0.333551	0.184794	0.114968	0.0679915	0.135748
AARS	turquoise	-0.0527066	-0.0872895	-0.210583	-0.218473	-0.0869659	-0.00657217	0.00608312	0.215404	0.121933	0.489741	0.301255	0.452551	0.393703	0.403211	0.30442	0.0323828
AATF	brown	-0.14384	-0.325441	-0.369422	-0.403221	-0.26955	0.163593	0.0177626	0.224377	0.129229	0.270477	0.280694	0.542123	0.400832	0.427713	0.365723	-0.0812255
AASS	black	-0.00785157	-0.0561613	0.344838	0.0798349	0.0870773	-0.188464	0.0654594	0.0296124	-0.0373276	0.17406	0.0714267	-0.011422	0.135083	-0.0655479	0.0517093	-0.267413
ABAT	grey	0.141458	0.209446	0.308078	0.208603	0.0960673	-0.139116	0.0510947	0.0775168	0.115708	0.278983	0.060213	-0.0841601	-0.0786367	-0.232448	0.0114602	0.0585109
ABI1	turquoise	0.133952	0.0161049	-0.0589294	-0.013532	-0.0111596	-0.032325	0.305651	0.200651	0.235642	0.635882	0.383024	0.324104	0.311533	0.147523	0.185582	0.138842
ABL1	pink	0.0263349	0.405355	0.115289	0.0957477	-0.0212249	-0.236473	-0.0823693	-0.0132678	-0.0411546	0.231766	-0.00292526	-0.0484987	-0.0118153	0.0467969	0.416259	-0.237117
ABL2	turquoise	0.00729337	0.202993	-0.0531797	-0.0365043	-0.112224	-0.12553	0.113718	0.0266268	-0.0314316	0.361603	0.143508	0.152854	0.204917	0.243826	0.288694	-0.0695372
SLC46A3	blue	0.302653	0.444791	0.47673	0.650986	0.379439	-0.13713	-0.265553	-0.237328	-0.193227	-0.0441235	-0.172789	-0.39432	-0.375554	-0.189827	-0.198885	0.0477526
SLC46A2	black	0.174098	0.133197	0.783417	0.475845	0.150313	-0.0301914	-0.0985215	-0.173717	-0.0948416	0.0577387	-0.167549	-0.258296	-0.24813	-0.205065	-0.0972031	0.041497
ABT1	brown	-0.0189563	-0.276036	-0.12484	-0.27359	-0.152946	0.243006	0.077891	0.392164	0.524453	0.423648	0.405583	0.560248	0.385305	0.0774395	0.180414	0.221529
ACCS	grey	0.112721	0.119389	0.282452	0.249578	0.0522267	-0.0577897	-0.262612	-0.119209	-0.0516678	0.0483368	-0.0829437	-0.229644	-0.239702	-0.130189	-0.0475648	-0.260654
ACE2	red	0.285034	-0.24653	0.0023618	-0.0254995	-0.0532007	-0.12999	0.386805	0.139904	0.0929961	0.255446	0.269257	0.179761	0.252525	0.176915	0.152266	0.20449
ACLY	turquoise	-0.0689837	-0.173485	-0.27107	-0.283964	-0.132721	0.0684803	0.0955441	0.366697	0.335915	0.668653	0.491582	0.66557	0.518551	0.373807	0.447985	0.0229644
ACN9	blue	-0.231237	-0.397213	-0.281724	-0.411219	-0.234975	0.264767	0.0631365	0.29743	0.22009	0.19118	0.352066	0.547504	0.459572	0.328981	0.173313	0.238005
ACO2	turquoise	-0.0765332	-0.147183	-0.122245	-0.187091	-0.0315072	-0.0643621	0.278314	0.174001	0.0955903	0.352305	0.339796	0.333135	0.352202	0.28262	0.327069	0.0259225
ACP6	grey	0.068911	-0.0150299	0.161122	-0.00766702	-0.10029	0.127587	-0.13798	0.19934	0.163165	0.268242	0.0849592	0.121692	-0.0329491	-0.118034	-0.141659	0.212187
ACP5	blue	0.214086	0.198462	0.372846	0.657563	0.345462	-0.125881	-0.148417	-0.420243	-0.37171	-0.422392	-0.389658	-0.519252	-0.417875	-0.168604	-0.221909	0.0109808
ACP2	blue	0.443141	0.290662	0.344226	0.621994	0.401553	-0.214558	-0.129167	-0.0911538	0.0420661	0.165877	-0.133067	-0.19591	-0.298387	-0.315892	-0.110473	0.149694
ACP1	brown	-0.0333209	-0.258805	-0.241334	-0.301265	-0.146442	0.133853	-0.0020858	0.404977	0.416258	0.673064	0.518006	0.731518	0.593576	0.379479	0.524851	0.0734186
ACPP	tan	-0.091577	-0.262099	-0.0110769	-0.220712	-0.125144	-8.47694e-05	0.308161	0.187052	0.237135	0.265341	0.475985	0.249186	0.386369	0.158811	0.256964	0.0311084
ACRC	turquoise	0.18342	0.150998	0.134776	0.147787	0.103932	-0.0616024	0.00412283	0.0967403	0.11447	0.385708	0.0820968	0.093534	0.0285784	-0.0688296	0.0520502	-0.0650775
ACTB	magenta	0.105033	0.351099	0.274499	0.255379	0.00133215	0.00663811	-0.0533326	-0.205409	-0.165146	-0.299201	-0.343722	-0.434877	-0.508039	-0.368892	-0.321596	0.117407
ADAR	midnightblue	0.475535	-0.0556584	-0.0494364	0.0685202	-0.0120861	-0.0798663	-0.143593	0.108116	0.128671	0.402348	0.242403	0.234713	0.119479	0.122093	0.216198	-0.168996
ADD3	grey	-0.054495	-0.108105	-0.146191	-0.154094	0.0152145	-0.100735	0.289875	0.112675	0.0196438	0.206499	0.265665	0.134472	0.309892	0.253132	0.240512	-0.135018
ADH7	green	-0.120379	-0.306622	-0.259938	-0.277672	-0.125489	-0.0520899	0.452245	-0.0417317	-0.162114	0.0425484	0.187469	0.218376	0.503073	0.752801	0.315639	0.000684222
ADH5	turquoise	0.0645308	-0.142531	-0.0616236	-0.151169	-0.108818	0.123539	0.154796	0.335747	0.372691	0.550261	0.437922	0.488431	0.409006	0.274941	0.378598	0.152131
ADI1	brown	-0.0297758	-0.305314	-0.0595802	-0.194845	-0.0993192	0.12958	-0.0291055	0.299971	0.189587	0.28024	0.25188	0.390514	0.275196	0.166612	0.161742	0.0558379
ADNP	turquoise	-0.0832016	-0.0797545	-0.110565	-0.33101	-0.1874	0.0429836	-0.0836497	0.481391	0.503158	0.586771	0.460742	0.460263	0.282251	-0.0351205	0.163172	-0.127106
ADSL	brown	-0.256036	-0.234981	-0.248369	-0.420086	-0.259858	0.378964	0.00335731	0.331874	0.348948	0.355005	0.349034	0.625497	0.438737	0.290792	0.243642	0.159613
AGO3	grey	0.00806218	0.163402	0.171856	0.0447306	0.0512194	-0.175209	-0.151227	0.24445	0.455769	0.303082	0.0467185	-0.027052	-0.0771853	-0.326003	-0.0153689	-0.362801
AGO1	turquoise	-0.246346	-0.136859	-0.059064	-0.175403	-0.0834077	-0.10269	-0.235344	-0.0594988	0.138968	-0.43859	-0.22402	-0.223183	-0.200238	-0.274584	-0.245305	-0.357803
AGO2	blue	-0.27435	-0.248006	-0.288955	-0.495116	-0.291846	-0.0640297	0.114345	0.20897	0.14824	0.0519746	0.121056	0.246624	0.260435	0.0440999	0.00134387	-0.204666
AGPS	turquoise	0.0871324	-0.0333153	-0.187735	-0.125777	-0.145704	0.0945098	0.173166	0.296601	0.278703	0.508875	0.380341	0.476228	0.362952	0.286806	0.371082	0.23704
AGR2	grey	-0.010438	0.0283211	0.392245	0.0832308	0.0153039	0.0320058	-0.128791	0.00138166	0.0439782	-0.060764	-0.132009	-0.146242	-0.263179	-0.323356	-0.300341	0.283186
AGR3	black	0.0409591	0.0279162	0.738814	0.290238	0.0819584	0.0540614	-0.111033	-0.114535	-0.035039	-0.0758176	-0.103994	-0.223636	-0.215708	-0.185036	-0.207886	0.1579
AHCY	blue	-0.240469	-0.341943	-0.379473	-0.486505	-0.313447	0.40926	0.0268209	0.26564	0.268303	0.207217	0.291478	0.604472	0.377126	0.26237	0.230093	0.199309
SLC41A2	blue	0.214248	0.451468	0.316455	0.512529	0.287279	-0.140055	-0.278286	-0.186083	-0.166229	0.0482523	-0.169266	-0.228072	-0.307746	-0.105497	-0.140016	0.219509
SLC41A3	tan	-0.122578	-0.145921	-0.135715	-0.323268	-0.231113	0.0145976	0.0402422	0.331489	0.364011	0.406422	0.640934	0.379427	0.376174	0.111292	0.196723	-0.0500633
SLC41A1	grey	-0.0468492	-0.0554632	0.00332021	-0.18999	-0.0877593	-0.18252	0.0340683	0.0383243	-0.0799704	0.0543898	0.0622836	0.0478624	0.182177	0.18633	0.0767235	-0.256358
AHI1	turquoise	0.0362607	0.0691583	0.0831763	0.0274966	-0.00568277	-0.00738813	-0.165302	0.277233	0.327234	0.446354	0.235748	0.189739	0.0548321	-0.199397	0.119026	-0.198783
AHRR	grey	-0.0558771	-0.0520497	-0.0571543	-0.173348	-0.105425	-0.146481	0.108399	0.352693	0.132154	0.232497	0.220513	0.130268	0.220313	0.0679616	0.136069	-0.161165
AIDA	turquoise	0.200362	0.178481	0.0234208	0.0865576	0.0175239	0.000842111	-0.00936804	0.229978	0.199248	0.651755	0.314043	0.373286	0.251173	0.184135	0.374531	0.169837
AIF1	blue	0.453894	0.356501	0.495498	0.919595	0.552192	-0.00486491	-0.207532	-0.334633	-0.245965	-0.0961768	-0.281849	-0.396302	-0.412041	-0.201503	-0.165635	0.176709
SLC40A1	grey	0.140347	0.049484	0.35108	0.27844	0.122398	0.000597341	-0.18107	0.0370808	-0.0203304	0.132624	0.0929097	-0.0702355	-0.09064	0.0669949	-0.11844	0.0608689
AIM1	turquoise	0.259162	0.0304787	0.0619422	0.0936961	-0.0173468	-0.137219	0.279442	0.21635	0.245435	0.448754	0.290185	0.159678	0.0795888	-0.108798	0.152301	0.134424
AIM2	blue	0.597311	0.0735011	0.0281657	0.473826	0.341195	-0.0478637	0.087159	-0.141049	-0.145051	0.0187882	-0.0347391	-0.117514	-0.168433	-0.129298	-0.0170681	0.15842
AKT1	grey	-0.0848064	0.0933833	0.0941457	-0.145888	-0.165197	-0.046248	0.118669	0.0939934	0.155312	0.0168889	-0.0462853	-0.0191416	-0.0328332	-0.0990454	-0.00742991	0.15111
ALG8	brown	0.0489706	-0.147298	-0.14344	-0.125905	-0.0604015	0.18295	-0.0625525	0.303696	0.303735	0.434931	0.241162	0.482582	0.249621	0.200467	0.16416	0.166286
ALG9	turquoise	-0.0252795	0.132158	0.0337212	0.00788308	0.106072	0.00884352	-0.0543396	0.394192	0.330376	0.521113	0.226056	0.2977	0.202564	-0.0365448	0.132694	0.0673972
ALG6	turquoise	0.0518802	-0.157418	-0.106015	-0.161658	-0.0277896	0.0146305	0.113265	0.381548	0.652057	0.576855	0.39544	0.481241	0.342695	0.0381931	0.276814	0.0460116
ALG3	magenta	-0.180431	-0.381476	-0.440727	-0.476431	-0.311875	0.133699	0.236468	0.0753155	-0.0531231	-0.132669	0.154701	0.353575	0.555519	0.521699	0.250088	0.149967
SLC45A4	grey	0.00743481	-0.0683354	0.107981	-0.065373	-0.131957	-0.035485	-0.0998892	0.183161	0.217587	0.295854	0.1595	0.17342	0.0794029	0.00510826	0.082397	-0.0719832
ALS2	brown	-0.0429228	-0.0613955	-0.0575867	-0.191163	-0.15259	0.0594561	-0.0644615	0.29481	0.288427	0.323711	0.196937	0.415419	0.293929	0.16316	0.244541	0.145557
AMD1	turquoise	0.0349806	-0.180918	-0.0705389	-0.195248	-0.0839045	0.0870347	0.26384	0.409168	0.473357	0.622608	0.52526	0.563726	0.47487	0.105085	0.344772	0.112011
AMFR	grey	-0.0808402	0.0530131	-0.056551	-0.0376958	-0.12132	0.0604076	0.0703904	-0.0280877	-0.148478	0.00153635	0.0413099	0.0474123	0.12165	0.261659	0.0888576	0.227329
SLC44A5	turquoise	-0.014242	-0.104483	-0.111036	-0.237344	-0.179637	-0.123579	0.300926	0.295573	0.41239	0.440432	0.398696	0.247457	0.284809	-0.060176	0.154948	-0.0613454
SLC44A3	grey	0.112751	0.0364639	0.264176	0.0505165	-0.0936082	-0.0290553	-0.0711465	0.164821	0.20002	0.0671716	0.0399331	-0.0609554	-0.143925	-0.271438	-0.189866	0.265923
SLC44A1	pink	-0.0190749	0.0992437	-0.156997	0.00522595	0.0809472	-0.0455785	0.227262	0.00405624	0.00121369	0.325714	0.183586	0.211745	0.376435	0.427687	0.607211	-0.0508111
SLC44A2	grey	-0.0378712	0.00992244	0.155391	-0.0268439	-0.148847	-0.0383237	0.0478096	0.00796645	-0.00802204	-0.0712231	-0.0840048	-0.109513	-0.0904733	-0.101602	0.0798076	0.0703949
AMN1	brown	-0.105886	-0.164963	-0.0408677	-0.175744	-0.0623301	0.204169	-0.141512	0.188911	0.286969	0.250338	0.270931	0.311386	0.225942	0.0929122	0.0619571	0.0133814
AMZ2	brown	-0.0170159	-0.269815	-0.261909	-0.327636	-0.162592	0.170955	-0.00734251	0.365501	0.322944	0.539039	0.46174	0.679393	0.531627	0.339986	0.359524	0.125781
HLA-DQB1 /// LOC101060835	blue	0.330963	0.355075	0.521243	0.839322	0.538525	-0.118218	-0.245102	-0.281012	-0.195629	-0.0424354	-0.265219	-0.417569	-0.405918	-0.241301	-0.163184	0.00219771
ANK3	turquoise	0.00189706	-0.225051	0.102727	-0.0933165	-0.119235	-0.0122883	0.131676	0.0641778	-0.0117637	0.322649	0.275366	0.146969	0.295009	0.305867	0.277758	-0.232794
ANKH	yellow	-0.0215043	0.490128	0.0556533	0.0481261	0.0353555	-0.0642496	-0.00775742	0.277014	0.135918	0.226322	0.0136073	-0.034748	-0.084326	-0.200542	-0.0584669	-0.00451759
ANLN	brown	-0.039557	-0.219144	-0.402096	-0.416798	-0.280488	0.0162959	0.273616	0.419182	0.400046	0.530987	0.457521	0.683484	0.501353	0.300645	0.487016	0.14129
ANO6	yellow	0.130578	0.39053	0.0500622	0.197789	0.0270474	-0.0400939	0.0346225	0.0869442	0.0260385	0.36369	0.044841	0.0613433	-0.0148854	-0.0657	0.107142	0.21789
ANO1	yellow	0.0572989	0.358654	-0.104573	0.0148167	-0.00228532	-0.10517	0.2463	-0.0278161	-0.0234552	0.0584255	0.00949402	-0.0584318	-0.0353528	-0.0589697	0.0265167	0.171394
SLC43A3	blue	0.236465	0.383739	0.470405	0.549606	0.225529	0.0355804	-0.351055	-0.0871687	0.0023164	-0.0190105	-0.242011	-0.275952	-0.492665	-0.382719	-0.183023	0.15883
AOAH	blue	0.296024	0.157806	0.238144	0.565626	0.483201	-0.122138	-0.0297795	-0.149473	-0.116677	0.120361	-0.0852814	-0.112044	-0.000170274	-0.0644739	0.0604122	-0.0389209
AOC3	black	0.0711277	0.570387	0.695809	0.594843	0.333625	-0.132094	-0.263322	-0.312621	-0.271036	-0.259755	-0.362915	-0.593183	-0.533174	-0.345938	-0.383694	-0.0634622
HVCN1	blue	0.223042	0.232136	0.424425	0.627333	0.359554	-0.0313971	-0.288332	-0.403672	-0.270003	-0.427368	-0.452755	-0.554518	-0.529741	-0.393848	-0.349365	-0.0665096
MAP3K8	blue	0.173852	0.25963	0.461293	0.489708	0.293501	-0.203433	0.0808084	-0.134244	-0.0949279	0.127675	-0.0655135	-0.297295	-0.200042	-0.21528	-0.143707	-0.0564263
MAP3K9	turquoise	-0.109605	0.0316569	0.0997003	-0.165733	-0.162752	-0.206707	0.299574	0.232024	0.236812	0.359183	0.146008	0.0717309	0.0464682	-0.113558	0.0321356	0.183488
MAP3K7	turquoise	0.00268174	0.00798793	-0.169907	-0.178063	-0.0593748	-0.0186573	0.0876432	0.376056	0.439262	0.682328	0.501324	0.512264	0.434088	0.148098	0.364283	0.0158415
MAP3K4	blue	-0.138988	0.0934842	-0.100818	-0.304172	-0.20013	-0.0530361	0.158193	0.301727	0.382147	0.351952	0.288678	0.251648	0.222039	-0.181386	0.137809	-0.110806
MAP3K5	grey	0.109687	0.164139	0.145346	0.0679949	0.0114612	-0.274622	0.280382	0.168959	0.135634	0.18974	0.106707	-0.0990917	-0.00801637	-0.187395	-0.042727	0.112319
API5	turquoise	0.0770048	-0.0594409	-0.09848	-0.118224	-0.0177477	0.0766957	0.147436	0.377486	0.457611	0.730546	0.425541	0.588396	0.47692	0.234413	0.415434	0.159779
APIP	grey	0.0183477	-0.165501	0.0311481	-0.0304381	0.0376996	0.119027	-0.127875	0.244249	0.333551	0.292985	0.267567	0.321277	0.19075	0.0310796	0.178159	0.0385824
APOO	brown	0.041997	-0.313449	-0.289109	-0.258523	-0.0801695	0.139716	0.0691476	0.30091	0.281988	0.242957	0.437667	0.546548	0.403782	0.227001	0.251272	0.222695
APOD	grey	0.026202	0.103574	0.0700242	0.0713582	0.0428211	0.0220578	-0.0954275	-0.173234	-0.229537	-0.281367	-0.213489	-0.222992	-0.138919	-0.0824122	-0.208881	0.0819767
APOE	blue	0.26601	0.172543	0.389486	0.689341	0.395328	-0.0699559	-0.297752	-0.30617	-0.21704	-0.199262	-0.264849	-0.36296	-0.360788	-0.1722	-0.148149	-0.0714798
APRT	grey	0.00422718	-0.0777882	-0.0845131	-0.103286	-0.237184	0.246747	0.0599985	0.0560279	0.0595657	0.17322	0.107637	0.23169	0.0865326	0.164298	-0.0121936	0.345009
MAP3K2	turquoise	-0.051013	0.00676742	-0.18534	-0.0987355	0.0445894	-0.132464	0.0706109	0.157137	0.111429	0.36949	0.269317	0.256452	0.349539	0.258153	0.236163	-0.100643
MAP3K1	turquoise	0.237497	0.0234077	0.14887	0.220099	0.0957008	0.0129595	0.170002	0.11509	0.111115	0.556951	0.315666	0.172464	0.142945	0.0953028	0.214966	0.0331357
APTX	brown	0.0477792	-0.270285	-0.296831	-0.286869	-0.206657	0.141317	0.155609	0.27451	0.17543	0.316149	0.345421	0.522482	0.490461	0.394014	0.419942	0.184934
APTR	grey	-0.126697	-0.274529	-0.0807454	-0.311885	-0.14887	0.0175836	0.0927672	0.338791	0.272523	0.308617	0.290374	0.373285	0.395718	0.124855	0.200243	0.143984
MAP2K4	turquoise	-0.0791783	0.0319302	-0.0985262	-0.179624	-0.0610396	0.0477583	0.223278	0.283649	0.232569	0.491306	0.354748	0.420547	0.399522	0.348532	0.336024	0.13564
MAP2K1	turquoise	0.0725691	0.0204226	-0.0793447	-0.0514534	-0.0678892	-0.0714183	0.301416	0.296065	0.277499	0.585741	0.294842	0.412544	0.352406	0.194059	0.326544	0.267678
MAP2K5	turquoise	0.0305703	-0.0387847	0.0230401	-0.0495205	-0.00218928	-0.062235	0.11787	0.244428	0.262035	0.653232	0.363111	0.338164	0.359615	0.121119	0.330363	-0.256638
MAP2K6	grey	-0.0224211	-0.172436	-0.0833433	-0.0967598	0.0533757	0.0478057	-0.177765	0.0468763	0.0552719	0.0314415	0.120324	0.189585	0.185398	0.0602945	0.021069	-0.0964652
AQP9	blue	0.207642	0.332913	0.37818	0.63173	0.341107	-0.055132	-0.00105328	-0.278118	-0.165879	-0.117939	-0.275612	-0.311729	-0.355432	-0.191553	-0.208196	0.272834
AQP4	black	0.0534943	0.0642947	0.817417	0.374565	0.0582191	-0.0577171	-0.10853	-0.167726	-0.109771	-0.136194	-0.196811	-0.326904	-0.264325	-0.220122	-0.199309	-0.0320963
AQP3	green	0.0919541	0.0454916	0.267582	0.0257055	-0.0603515	-0.0766303	0.243532	0.11168	0.16744	0.111934	0.0274873	-0.116084	-0.182049	-0.372657	-0.242333	0.244654
AQP1	black	0.130375	0.255375	0.886134	0.534669	0.188956	-0.0834132	-0.116836	-0.221822	-0.155193	-0.0627445	-0.235733	-0.436209	-0.379873	-0.280046	-0.23694	-0.0470991
ARF3	grey	0.110691	0.109021	0.0169202	-0.00115504	-0.118576	0.0212527	-0.0953665	0.0906347	0.115069	0.00454702	-0.0435831	0.0619707	-0.114557	-0.151622	-0.155406	0.232038
ARF4	grey	0.265666	0.412938	0.172992	0.296474	0.130098	0.0536829	-0.106704	0.127423	0.166182	0.448834	0.138382	0.141737	-0.0178752	-0.0141933	0.0607656	0.415213
AREG	black	0.114728	0.260348	0.423055	0.289526	0.049346	-0.0371297	0.0100917	-0.0129341	0.0105803	0.263265	-0.0398006	-0.110229	-0.149392	-0.161584	0.00202557	0.10089
ARG2	blue	-0.158185	-0.0243529	-0.0922572	-0.292537	-0.206457	0.0650039	0.0662756	0.259447	0.367163	0.188515	0.0655566	0.23258	0.0599069	-0.162508	-0.0116429	0.227952
ARF5	blue	-0.207897	-0.233303	-0.236972	-0.319439	-0.275	0.233991	0.189222	0.12761	0.14432	0.0177048	0.153614	0.270022	0.272702	0.18841	0.23452	0.209349
ARF6	grey	0.0483272	-0.14155	-0.0611139	-0.144133	-0.195726	-0.0669786	0.345634	0.161986	0.232217	0.22185	0.106344	0.17322	0.0967727	-0.0775965	0.0270583	0.376765
ARL6	tan	-0.0255655	-0.0603584	-0.0649743	-0.205826	-0.155875	0.0875797	0.0700422	0.400107	0.471359	0.549805	0.695461	0.499515	0.397153	0.0608849	0.327488	0.109363
ARL1	turquoise	0.0414899	-0.0401069	0.0385907	-0.0262196	0.0306644	0.101146	-0.0385241	0.330896	0.307078	0.547048	0.357788	0.397301	0.285735	0.0658577	0.123177	0.188093
ARL2	grey	-0.0696441	-0.0513668	-0.112281	-0.117775	-0.113803	0.317802	-0.112322	-0.0141782	0.00967725	-0.166578	-0.173134	0.103806	-0.0707507	0.00436425	-0.194732	0.261935
ARSJ	yellow	0.0438749	0.311961	0.0291317	-0.0906385	-0.0967237	-0.157314	0.141934	0.175017	0.0782264	0.22586	0.0353282	0.0175613	-0.0139295	-0.144699	-0.0387033	0.184156
ARSI	yellow	0.135206	0.508496	-0.0235983	0.165298	-0.000325408	-0.102601	0.240062	-0.192013	-0.226802	-0.126289	-0.212637	-0.253789	-0.249409	-0.116645	-0.0949627	0.283837
ARSD	grey	0.116133	-0.0854142	0.191758	0.0765536	-0.0743221	-0.0745545	-0.205346	0.0676125	-0.0309766	-0.0769211	0.00580955	-0.134535	-0.131044	-0.105343	0.0106419	-0.0859146
ARTN	green	-0.239536	-0.279004	-0.326166	-0.391257	-0.0838964	-0.0628017	0.344864	0.12715	0.17881	0.118972	0.241898	0.332376	0.556508	0.556225	0.369162	-0.0540855
ARV1	green	0.0983663	-0.312393	-0.149236	-0.154417	-0.118789	0.263858	0.0776185	0.0652594	0.0584033	0.172242	0.277737	0.336068	0.26871	0.354594	0.152759	0.115624
ASB9	grey	0.107763	-0.151137	0.0719786	-0.0654077	-0.106867	0.067315	-0.0312196	0.152814	0.178282	0.295233	0.203972	0.278273	0.182561	0.0776897	0.178081	0.0549708
ASB7	turquoise	0.127521	-0.0597181	-0.0839573	-0.078972	-0.026469	-0.0647017	0.142486	0.252078	0.317776	0.609377	0.433891	0.44968	0.424937	0.25179	0.437246	0.00722241
ASB2	grey	0.113233	0.101023	-0.0138482	0.0390054	0.00400943	-0.0908885	0.243524	-0.00188585	0.0360692	-0.0852274	-0.0242892	-0.119542	-0.0675335	-0.10507	-0.10179	0.292972
ASB1	turquoise	-0.0466287	0.289178	0.0767807	-0.0312783	-0.0412238	-0.0651961	-0.0127536	0.282495	0.284033	0.613164	0.265088	0.249487	0.17899	-0.0244223	0.258337	-0.162329
ASNS	blue	-0.225686	-0.335095	-0.366209	-0.429101	-0.169572	0.130994	0.0840209	0.192228	0.14081	0.216013	0.335173	0.509002	0.533613	0.491754	0.305539	-0.00202266
ASPN	yellow	0.0558244	0.712266	0.0950489	0.267137	0.247414	-0.16508	-0.00103056	-0.0933652	-0.0977814	0.180442	-0.0424279	-0.167463	-0.0914766	-0.0181856	-0.0063282	0.0255625
ASPM	brown	-0.0761593	-0.417296	-0.455758	-0.44398	-0.255171	0.0700336	0.0111628	0.364501	0.301857	0.431197	0.490197	0.654253	0.556859	0.404616	0.508194	-0.228789
ASPH	green	-0.049494	-0.0803813	-0.175348	-0.17766	-0.160181	0.0188512	0.132712	0.134348	-2.31565e-05	0.197092	0.273902	0.234247	0.254622	0.519666	0.215435	0.181014
ASS1	grey	0.149227	-0.0804992	0.0196588	0.00483729	-0.104362	0.0405803	0.145791	-0.070967	-0.0902765	-0.0861153	0.0787137	-0.0338038	-0.0209716	0.0945127	0.0960463	0.229483
ASUN	brown	-0.00394842	-0.198649	-0.32504	-0.298391	-0.134914	0.342212	0.117265	0.36222	0.302652	0.54365	0.445256	0.701224	0.473224	0.275095	0.29006	0.261313
MAP4K1	blue	0.162782	-0.105844	0.0828583	0.401467	0.459139	-0.0241775	-0.187407	-0.279027	-0.259582	-0.173773	-0.157631	-0.137691	-0.0543856	0.0767009	-0.00737835	-0.17874
MAP4K5	turquoise	-0.0441612	0.118044	-0.080387	-0.18019	-0.135676	-0.154166	0.281019	0.293761	0.321471	0.607306	0.30745	0.286868	0.297373	0.0694618	0.207088	0.0786299
MAP4K3	brown	-0.130338	-0.15618	-0.127534	-0.309109	-0.191048	0.113509	0.087399	0.370689	0.325677	0.593512	0.495247	0.561676	0.493518	0.281089	0.309423	0.136978
MAP4K4	turquoise	-0.0775085	0.24831	-0.0992188	-0.127423	-0.205342	-0.102901	0.0614109	0.219525	0.14735	0.431742	0.224371	0.251086	0.19636	0.182687	0.375841	-0.108135
ATF1	brown	-0.067501	-0.20688	-0.201549	-0.22195	-0.113483	0.213589	-0.0510749	0.323036	0.309763	0.415749	0.424072	0.57163	0.416581	0.296341	0.292517	0.19924
ATF2	turquoise	-0.0464525	0.00183997	-0.176114	-0.209451	-0.138565	0.0361267	0.044331	0.395602	0.358957	0.567713	0.396987	0.480502	0.346226	0.177677	0.263976	0.218262
ATG3	tan	0.126697	-0.159125	-0.115985	-0.0794626	-0.0469167	0.0527172	0.19003	0.376318	0.406312	0.640563	0.818925	0.547179	0.453862	0.214473	0.429111	0.159634
ATF3	grey	0.0143194	-0.0775966	0.0425295	0.0605661	0.046922	0.0419359	0.0201896	-0.004249	0.0130611	0.196299	0.13148	0.160403	0.233927	0.319675	0.207304	0.0323237
ATF4	brown	-0.0684909	-0.0966004	-0.174711	-0.221847	-0.0487045	0.226527	0.0678438	0.108337	0.108478	0.27408	0.216726	0.325515	0.30513	0.287153	0.224495	-0.0125566
ATG5	turquoise	0.0468077	-0.0735622	-0.152291	-0.163825	-0.103268	0.0608911	0.252936	0.374916	0.451348	0.642953	0.489947	0.568023	0.478182	0.165678	0.427283	0.284474
ATIC	turquoise	0.0369178	-0.140633	-0.113333	-0.212535	-0.20979	0.200899	-0.17238	0.306756	0.372116	0.561971	0.388026	0.576963	0.258265	0.132073	0.271295	0.0738885
ATL3	grey	0.141723	0.164772	0.0168774	0.0549444	-0.0798309	0.0367956	0.181797	0.109369	0.223089	0.0577825	-0.0806093	-0.0152256	-0.141914	-0.208399	-0.148741	0.534881
ATL1	yellow	-0.00900035	0.313432	0.221874	0.140722	-0.0164274	0.000108218	-0.0788523	-0.021531	-0.0798897	-0.0426146	-0.0562501	-0.159164	-0.140761	-0.0167634	-0.00799463	0.139203
ATL2	brown	0.0338563	-0.110391	-0.192818	-0.289167	-0.177867	0.0602369	0.177	0.359361	0.406929	0.674361	0.493896	0.568102	0.473825	0.201982	0.340436	0.0604178
ATP6	grey	-0.0579687	-0.0804627	0.0102401	-0.0826148	-0.130625	0.0665824	-0.0527714	0.0402848	0.0713813	0.181024	0.0995801	0.054883	-0.0544001	-0.0434808	0.0471606	-0.159825
ATRX	turquoise	0.104612	0.106088	0.116852	0.00918943	0.0393653	-0.139967	-0.0248967	0.229883	0.213372	0.605515	0.30762	0.239083	0.235219	0.0160722	0.265547	-0.283635
ATRN	blue	-0.0960662	0.0414439	-0.235736	-0.306589	-0.140285	-0.0227698	0.169724	0.102308	-0.0437755	0.0945532	0.168322	0.165929	0.290276	0.402786	0.107563	0.0983251
MAP7D1	yellow	0.236095	0.553935	0.18495	0.300788	0.0469529	-0.293655	0.223547	-0.203296	0.00562012	-0.139435	-0.277219	-0.441368	-0.412542	-0.29556	-0.188878	0.124979
MAP7D2	grey	-0.0874465	-0.197181	-0.132105	-0.25805	-0.160146	0.0050832	0.0118686	0.239438	0.27203	0.228886	0.311269	0.323263	0.34094	0.175229	0.226817	-0.116617
SLC50A1	grey	0.0390765	-0.242679	-0.0912114	-0.139036	-0.0936742	0.204478	-0.00204555	0.084824	0.118637	0.102454	0.141756	0.284243	0.175202	0.212389	-0.0858997	0.460476
AUP1	turquoise	0.0685855	-0.0672256	-0.143772	-0.190575	-0.180696	0.233578	0.156493	0.212412	0.32125	0.51986	0.331301	0.53169	0.35403	0.238296	0.2937	0.286845
AVEN	green	0.0514626	0.219566	-0.165768	-0.00755739	-0.0247427	0.102368	0.235852	-0.00144969	-0.0690704	0.110148	0.141358	0.180986	0.144244	0.358203	0.184483	0.301412
AVIL	grey	0.069458	0.169761	0.159538	0.125608	0.0744319	-0.117922	-0.108508	0.117804	0.0724053	0.171859	-0.0149314	-0.122184	-0.101094	-0.184052	-0.0130162	-0.203068
TTTY15	grey	0.00499072	0.0210167	0.0216101	-0.0339263	-0.0694397	-0.0110747	-0.0731053	-0.00857873	0.13565	0.0571414	0.0822527	0.0399368	0.0153871	-0.0633599	-0.0353636	0.0328029
B9D1	grey	-0.186668	-0.185766	-0.176448	-0.171679	-0.0434318	0.362719	-0.11244	0.0248739	0.0311375	-0.14505	0.124254	0.240601	0.112892	0.276025	0.00203389	0.250947
MIR4745 /// PTBP1	blue	-0.165386	-0.27776	-0.294292	-0.465186	-0.334031	0.0989134	0.107603	0.224698	0.233699	0.0106077	0.163206	0.327535	0.188914	0.0334408	0.123218	-0.0726684
SLC4A11	green	-0.177077	-0.219367	-0.281243	-0.289864	-0.0796153	-0.0488731	0.30939	-0.0402951	-0.0682312	0.011657	0.0812835	0.19783	0.387312	0.439998	0.30595	-0.0931849
AZI2	turquoise	0.170959	0.178203	0.0743732	0.115711	0.0245585	0.0826397	-0.119196	0.234226	0.263268	0.517814	0.218694	0.308823	0.155814	0.00944776	0.191487	0.181795
BAG6	grey	-0.0602567	-0.0730976	0.0244554	-0.185613	-0.204912	0.0982106	-0.201724	0.202519	0.300728	0.108804	0.12682	0.16061	-0.0694761	-0.121072	-0.0128736	-0.0785579
BAG4	grey	-0.139319	-0.258124	-0.179879	-0.249036	-0.117534	0.0145785	0.0424714	0.0183885	-0.0404809	-0.301074	-0.0210253	-0.000288347	0.0413701	-0.0443138	-0.212954	-0.0415514
BAG5	blue	-0.181319	-0.174037	-0.131652	-0.361626	-0.28441	-0.152926	0.262491	0.300207	0.300086	0.45461	0.321792	0.322368	0.369813	0.149323	0.351153	-0.0534708
BAG3	red	-0.0326422	0.0253983	-0.167162	-0.23086	-0.192685	-0.23314	0.615057	0.0332986	-0.104848	0.151081	0.122643	0.0803801	0.297376	0.291231	0.187345	0.143885
BAG1	brown	0.0956045	-0.250827	-0.0723304	-0.12929	-0.176905	0.251049	0.0447801	0.191636	0.155653	0.283407	0.229223	0.360733	0.284618	0.30854	0.275144	0.182554
BAK1	turquoise	0.272265	-0.0470073	-0.0660256	0.100594	0.00454077	0.0717489	0.174933	-0.0935182	-0.0312122	-0.330979	-0.154426	-0.141777	-0.215045	-0.147419	-0.176173	0.369438
BANP	grey	-0.105899	-0.116862	-0.206646	-0.232726	-0.213043	-0.0268014	-0.0784161	0.157783	0.240256	0.193181	0.107705	0.203027	0.120714	-0.0191949	0.0247686	-0.127164
BATF	blue	0.411363	0.194088	0.327963	0.700019	0.493279	-0.00940191	-0.245088	-0.211717	-0.148769	-0.060508	-0.241219	-0.298371	-0.400951	-0.305379	-0.237997	0.233989
HMGN2P46	blue	0.179801	0.192731	0.312409	0.423315	0.152471	-0.0359715	-0.238639	-0.133723	-0.0966521	-0.0648945	-0.181477	-0.256807	-0.371526	-0.249589	-0.108938	0.143545
BBS2	turquoise	-0.063009	0.0237899	-0.0435973	-0.0779512	-0.153913	0.124576	-0.0159461	0.239392	0.0633591	0.467422	0.292096	0.335257	0.276114	0.322638	0.287727	0.117109
BBS4	grey	0.0826564	0.117903	0.114607	0.0614106	-0.00612041	-0.0697555	-0.00807539	0.0801736	0.139864	0.174335	-0.0409947	-0.0105455	0.0246136	-0.102397	-0.0442923	-0.0338218
LOC101929864 /// SLX1A /// SLX1B	turquoise	0.255381	0.0523471	-0.0490196	0.108224	0.0115205	0.0206748	0.0222457	0.0639093	0.198289	0.369036	0.193497	0.228555	0.0878105	0.0582221	0.150725	0.191498
BCHE	grey	-0.166448	0.0685585	-0.0776613	-0.143842	-0.0702037	-0.0461985	0.0886227	-0.00762194	-0.116512	0.123678	0.112286	0.151779	0.267957	0.251556	0.296027	-0.0625595
BCL6	grey	-0.0868364	-0.0571356	0.129082	-0.0366047	-0.0325953	-0.186683	0.150092	-0.0613816	-0.0954496	-0.0277703	-0.0366844	-0.195493	0.042342	0.0246306	-0.0253286	-0.266358
BDH2	grey	0.168186	0.351685	0.510968	0.284929	0.0412077	-0.00927132	-0.142303	0.157116	0.251458	0.451269	0.100209	-0.0341873	-0.158021	-0.358876	-0.0519251	0.0296701
BDH1	magenta	-0.177394	-0.465308	-0.36025	-0.454846	-0.181348	0.0851186	0.342395	0.151593	0.123374	0.131711	0.296727	0.438375	0.638995	0.444716	0.366445	-0.0932863
BDNF	green	-0.27947	-0.240958	-0.226829	-0.321581	-0.153846	0.0477374	0.194123	0.0402836	0.030501	0.139509	0.21099	0.288029	0.48077	0.49073	0.445842	-0.279344
BDP1	grey	0.00832716	-0.129173	-0.0635476	-0.060487	-0.0927815	-0.160215	-0.064341	0.0529058	0.0259842	0.158093	0.057966	0.0207631	0.0722013	0.01683	0.123658	-0.463518
SLC7A11	green	-0.173007	-0.246061	-0.33152	-0.30245	-0.199811	0.0428098	0.1302	0.0121866	-0.0918389	0.0963958	0.217408	0.33945	0.429225	0.843583	0.384479	0.0269232
BET1	grey	0.011057	-0.0741287	-0.0430853	-0.0117881	-0.0536528	0.289116	-0.0939876	0.0912455	0.0643192	0.134613	0.224949	0.268406	0.147742	0.142453	0.0779392	0.376531
BEX4	grey	0.0519565	-0.0114692	0.0941057	0.0441278	0.0520363	-0.111876	-0.0959414	0.146229	0.195876	0.273618	0.347412	0.119802	0.160483	-0.0444801	0.0980242	-0.0964528
BEX2	tan	-0.0816154	-0.298568	-0.203839	-0.269423	-0.106335	-0.0326224	-0.0158079	0.147055	0.122934	0.13921	0.465504	0.300139	0.386949	0.242211	0.226817	-0.0895827
BEX1	grey	-0.0378689	-0.0164154	-0.0620078	-0.103679	-0.0968095	0.0200423	-0.145711	-0.0419487	0.0616343	-0.0890817	0.0909576	0.0538052	-0.0100471	-0.00969431	-0.0233321	-0.0231606
BEX5	grey	0.0266101	0.0470424	0.16884	0.0987257	0.196976	-0.0457896	-0.129815	0.0689032	0.025197	-0.0944199	-0.00814172	-0.109751	-0.0633003	-0.207165	-0.162703	0.0946795
BFAR	grey	-0.0193811	0.0626976	0.00926238	-0.0216005	-0.143942	0.159129	-0.19336	0.118125	0.0868113	0.218603	0.117201	0.238558	0.0717475	0.0849077	0.219729	0.169585
BIN2	blue	0.389674	0.275651	0.420454	0.848358	0.71896	-0.0916181	-0.228678	-0.312025	-0.237334	-0.0781688	-0.290658	-0.417942	-0.42817	-0.281614	-0.212257	-0.065884
BIN1	blue	0.223235	0.2514	0.194597	0.354808	0.0908449	-0.0882195	-0.218404	-0.330211	-0.349149	-0.314336	-0.316686	-0.346964	-0.342347	-0.0243845	-0.076475	0.0566125
BLMH	magenta	-0.222935	-0.357367	-0.359084	-0.432752	-0.139161	0.0281275	0.216643	0.23413	0.144594	0.352505	0.396582	0.566742	0.699617	0.575036	0.508272	-0.259199
BLNK	purple	0.34352	0.142182	0.304082	0.494954	0.546178	-0.0935308	-0.0135966	-0.122486	-0.0167011	0.00214741	-0.0916009	-0.30158	-0.277035	-0.401276	-0.304124	0.0379754
BMP7	blue	-0.235662	-0.250568	-0.202928	-0.41092	-0.218161	-0.0841666	0.450092	0.220225	0.1349	0.115579	0.218949	0.246265	0.426123	0.284447	0.218656	-0.0359486
BMP5	black	0.0424579	0.129106	0.518238	0.279063	0.140834	0.0138832	-0.411061	-0.040873	0.0456991	-0.00620961	-0.133491	-0.179815	-0.289641	-0.289307	-0.171553	-0.0669018
BMP4	yellow	-0.0652608	0.316146	0.210831	0.103066	0.0225703	-0.0295471	-0.181803	0.0780312	0.0775367	0.161817	-0.0527999	-0.0773803	-0.156364	-0.161085	-0.0208551	-0.0582472
BMP2	yellow	0.0345184	0.389634	0.32397	0.172249	-0.0645635	-0.0982613	0.190643	-0.102326	-0.0731674	-0.0719806	-0.236525	-0.27219	-0.274492	-0.252839	-0.0975452	0.188082
BMS1	turquoise	-0.00971518	-0.12473	-0.150508	-0.307175	-0.334271	0.116198	0.0744278	0.353903	0.3758	0.552836	0.344657	0.521144	0.307752	0.162019	0.299464	0.0476682
BNC2	yellow	0.13721	0.784423	0.195719	0.358795	0.201599	-0.145616	-0.0654529	-0.247238	-0.224545	-0.0902591	-0.28565	-0.377125	-0.354095	-0.271224	-0.200434	-0.032412
BNC1	red	0.108859	0.0904655	-0.241435	-0.178856	-0.101591	-0.177326	0.752392	0.0381112	-0.038772	0.0539805	0.113963	0.0366816	0.211576	0.122603	0.135661	0.227695
BOD1	brown	-0.0676365	-0.105087	-0.219198	-0.303878	-0.285459	0.35227	0.0358676	0.213646	0.296087	0.311831	0.376462	0.520972	0.429007	0.315875	0.269746	0.293738
BORA	brown	-0.0386876	-0.361327	-0.371851	-0.34819	-0.167549	0.190608	0.0939086	0.409883	0.311861	0.380966	0.449612	0.671831	0.531484	0.305115	0.442905	0.0873774
BPGM	turquoise	0.105938	0.278645	-0.0477388	-0.0174964	-0.0678875	0.00958441	0.324294	0.0819209	0.197901	0.331324	0.160947	0.168865	0.182978	0.109834	0.173331	0.360854
BPHL	blue	-0.162005	-0.260681	-0.0787308	-0.348316	-0.296247	0.250962	-0.121009	0.355018	0.472604	0.286387	0.267574	0.409487	0.203547	-0.0577139	0.032803	0.171576
C1QB	blue	0.451203	0.2572	0.412607	0.838486	0.486234	-0.0343321	-0.259561	-0.293842	-0.228318	-0.1196	-0.252992	-0.338775	-0.367423	-0.143954	-0.101979	0.0916186
C1QA	blue	0.38889	0.22114	0.372678	0.806139	0.473661	-0.0397387	-0.318631	-0.4124	-0.362297	-0.400878	-0.418025	-0.498556	-0.494138	-0.20594	-0.254725	0.0375037
C1QC	blue	0.460975	0.306278	0.421587	0.83421	0.435926	-0.0559671	-0.255687	-0.346413	-0.286805	-0.206639	-0.318625	-0.410409	-0.427474	-0.162198	-0.149954	0.0955049
C1RL	blue	0.319219	0.350884	0.280479	0.376191	0.178813	-0.0970345	-0.123836	-0.0840627	-0.0684029	0.279124	0.0432353	-0.126227	-0.167898	-0.0933899	-0.103746	-6.35862e-05
BPTF	turquoise	-0.0261086	-0.0722755	0.0596933	-0.130643	-0.0964938	-0.107197	-0.257218	0.219349	0.241041	0.434925	0.272139	0.262684	0.165587	-0.0319864	0.17652	-0.38663
BRAF	turquoise	-0.0446138	-0.121025	-0.115226	-0.195057	-0.0895651	0.0703734	0.0851306	0.321101	0.301552	0.589954	0.388891	0.483534	0.423364	0.163935	0.319691	0.0136092
BRD3	pink	-0.182243	-0.0678233	-0.161114	-0.247284	-0.211203	-0.0183392	-0.144248	0.11246	0.100856	0.124553	0.181544	0.183738	0.219137	0.198378	0.63277	-0.369448
BRD2	blue	-0.145504	-0.298374	-0.087936	-0.28432	-0.1581	-0.106269	-0.105413	0.155173	0.177516	0.0683272	0.208576	0.0987463	0.143323	0.0955559	0.0890293	-0.469239
BRD1	blue	-0.154894	-0.0717008	-0.106889	-0.337485	-0.192896	-0.0844215	0.113927	0.228559	0.149337	0.33844	0.228695	0.28266	0.334091	0.179371	0.239218	-0.311814
BRD9	cyan	-0.0432456	0.00725233	-0.103214	-0.226748	-0.187844	-0.0391799	0.00288469	0.730383	0.422782	0.422435	0.226477	0.294285	0.121838	-0.121902	0.0726894	-0.0131095
BRD7	grey	-0.11508	-0.167146	-0.182777	-0.314671	-0.309405	0.134069	0.0804777	0.272119	0.206973	0.414896	0.311131	0.464996	0.358832	0.367905	0.382049	0.0850335
BRD4	grey	-0.131162	-0.0851652	-0.171939	-0.23486	-0.141841	-0.109867	0.0205542	0.0267038	-0.0421303	0.08149	0.0212549	0.137551	0.186407	0.176955	0.221349	-0.365557
BRF2	grey	-0.0546021	-0.156634	-0.124733	-0.23811	-0.136043	0.085309	0.0993248	0.276053	0.260398	0.267357	0.259977	0.350861	0.283676	0.0855409	-0.000743542	0.170064
BRI3	grey	0.0873186	0.0335109	0.173403	0.18122	-0.127382	0.14179	-0.126498	-0.17325	-0.161369	-0.0224491	-0.0787929	-0.0299235	-0.0593144	0.147423	-0.00668885	0.295837
BROX	blue	-0.0744294	-0.245788	-0.243052	-0.348832	-0.241167	0.0835249	0.173488	0.315248	0.265532	0.285884	0.37144	0.436079	0.357128	0.243605	0.188647	0.27778
BST2	midnightblue	0.68245	0.196453	0.125563	0.448966	0.227887	-0.0677421	-0.119216	-0.0918766	-0.0300558	-0.0808489	-0.218427	-0.21187	-0.340772	-0.327229	-0.278126	0.165849
BST1	grey	0.115349	0.0774482	0.111735	0.216129	0.167295	-0.0355	-0.000165222	-0.0361558	-0.0268821	0.221544	0.071686	0.0654771	0.107429	0.156988	0.12034	0.0894832
BTF3	greenyellow	0.0175432	-0.207293	-0.14393	-0.12686	-0.192984	0.48381	0.00159424	0.136848	0.230948	0.327302	0.185694	0.430323	0.2288	0.18329	0.258664	0.103471
BTG3	grey	-0.0170623	-0.200252	-0.0713463	-0.258872	-0.174594	0.0510559	0.184631	0.301246	0.377224	0.280944	0.341743	0.337537	0.299092	0.105724	0.130785	0.115147
BTG2	purple	0.0847033	0.14899	0.267499	0.421019	0.661089	-0.21042	-0.0431235	-0.302201	-0.288086	-0.236904	-0.274136	-0.43467	-0.211556	-0.1278	-0.264946	-0.217807
BTG1	grey	-0.0612317	-0.162522	-0.0259361	-0.00130486	0.103281	-0.0946404	0.0727629	-0.0282243	-0.0717235	-0.108809	-0.000858857	-0.0775721	0.0961711	-0.0695727	-0.0230658	-0.325144
BUB3	brown	0.0708603	-0.150576	-0.287412	-0.169864	-0.0618301	0.206026	-0.0337339	0.355317	0.423816	0.565536	0.413022	0.61219	0.349648	0.161798	0.40927	0.114403
BYSL	brown	-0.158244	-0.271979	-0.319173	-0.453597	-0.34293	0.282325	0.0233179	0.390612	0.450018	0.433266	0.429412	0.683531	0.432331	0.364691	0.342375	0.145547
BZW2	blue	-0.143712	-0.274097	-0.26274	-0.40572	-0.374084	0.310713	0.119387	0.172356	0.14239	0.0475403	0.210897	0.382305	0.184064	0.143531	0.0447474	0.268474
BZW1	turquoise	0.112698	0.0616975	0.028016	-0.0274085	-0.114395	0.107386	0.12477	0.378074	0.443895	0.661936	0.371182	0.478227	0.242693	0.0489098	0.277259	0.426394
CA12	red	-0.0101331	0.17317	-0.203903	-0.0767842	-0.0806559	-0.128592	0.574204	-0.102815	-0.192898	-0.0395451	-0.0581365	-0.0658631	0.0703858	0.270024	0.114862	0.264345
CA11	grey	-0.00399171	0.0177913	-0.0228586	0.0625201	0.0653006	-0.11445	0.0955469	-0.182668	-0.160383	-0.0289892	-0.0025127	-0.0881643	0.0160199	0.195837	0.00584628	0.1264
CALU	turquoise	-0.00298702	0.246519	-0.132409	-0.0138249	0.0293805	-0.0512542	0.051942	0.23836	0.213007	0.56385	0.24453	0.352809	0.349125	0.200974	0.28176	0.21313
CALR	pink	0.148127	0.196345	0.153876	0.201548	0.132963	-0.103937	-0.0866293	-0.000575537	0.00964615	-0.195251	-0.22296	-0.214377	-0.297728	-0.344985	-0.339758	0.181628
CAP1	grey	0.171737	0.361929	0.28006	0.322948	0.0718891	0.0282539	0.0502611	-0.0754345	0.349929	-0.0419228	-0.168847	-0.288886	-0.377724	-0.375359	-0.213044	0.262811
CANX	turquoise	0.197503	0.108929	0.0180893	0.153587	0.120006	-0.00564226	-0.00857722	0.228795	0.270071	0.649464	0.305211	0.352469	0.269524	0.158918	0.243272	0.167208
CAPG	blue	0.352129	0.340878	0.324003	0.632719	0.286879	-0.0887612	0.000945466	-0.224496	-0.0928428	-0.0153493	-0.21614	-0.321758	-0.374676	-0.309179	-0.16088	0.243952
CAP2	grey	0.0257341	0.133203	-0.0186028	-0.0721452	-0.158015	0.108988	-0.161588	0.107657	0.164841	0.162041	0.129079	0.14683	0.033131	0.142212	0.0335552	0.115839
CARS	turquoise	0.102513	-0.0458154	-0.251996	-0.176669	-0.0859614	-0.0895524	0.166624	0.264658	0.273846	0.585886	0.432367	0.469274	0.406302	0.313993	0.410412	0.0280507
CAST	grey	0.296585	0.281866	0.0898149	0.19427	-0.0654625	-0.109438	0.304343	-0.0972114	-0.065861	0.117824	0.00443825	-0.146509	-0.119453	-0.0612258	-0.000258344	0.29596
CASK	turquoise	-0.0777989	0.136171	-0.126259	-0.229912	-0.0959173	-0.202799	0.250618	0.303704	0.173234	0.446344	0.26908	0.262578	0.3799	0.246479	0.296088	-0.102307
CAV2	grey	-0.0376957	0.169243	0.109037	-0.0628388	-0.114949	0.0181625	0.371094	0.0385794	-0.00668946	0.25146	0.151262	0.0874325	0.212186	0.188964	0.177132	0.095721
CAV1	yellow	0.0336876	0.427985	0.331686	0.2543	-0.00898678	0.0279723	0.144729	-0.152471	-0.102441	-0.0913377	-0.274444	-0.298834	-0.278192	-0.165009	-0.105093	0.193137
CBFB	turquoise	0.0644291	0.0751013	-0.137715	-0.00693201	-0.0102972	0.085769	0.0136896	0.271237	0.274149	0.6297	0.301735	0.474948	0.309215	0.213004	0.374575	0.18689
CBLB	grey	0.0752503	0.222071	0.182631	0.125679	0.144295	-0.114139	-0.00349777	0.169305	0.146784	0.335641	0.388178	0.074628	0.0510179	-0.01267	0.0922378	-0.0166676
CBR1	green	-0.154962	-0.355376	-0.293976	-0.283966	-0.17987	0.0657236	0.305254	0.0734896	-0.0223852	0.115074	0.251341	0.325672	0.511264	0.774855	0.41452	0.0612035
CBR4	grey	0.079466	-0.118641	0.0461159	-0.0545636	-0.0943171	0.00821212	-0.0889527	0.155998	0.169657	0.270258	0.184169	0.178156	0.0581112	-0.0867842	0.0519999	-0.170997
CBR3	green	-0.0191136	-0.320492	-0.332095	-0.235932	-0.197868	0.0713739	0.245522	0.00382851	-0.0894965	0.0281469	0.209411	0.29117	0.426851	0.803516	0.399393	0.11479
CBX7	blue	0.0455644	0.145015	0.381242	0.376468	0.397603	-0.226651	-0.0594567	-0.18532	-0.13241	0.025105	-0.0300154	-0.363086	-0.115158	-0.0885072	-0.061161	-0.363788
CBX6	grey	-0.309851	-0.00736507	0.0349819	-0.208978	-0.114135	-0.154575	0.130831	-0.0489169	-0.102185	-0.212432	-0.0614474	-0.175192	0.0534655	0.0626577	-0.0205074	-0.262539
CBX5	grey	-0.102995	-0.171849	-0.147911	-0.239762	-0.213041	-0.0990292	-0.187551	0.226848	0.211467	0.160765	0.259973	0.227611	0.122462	0.00953122	0.25706	-0.311759
CBX4	grey	0.0748086	-0.135099	-0.121539	-0.098258	-0.0490805	-0.11791	-0.0622386	-0.0108141	-0.0445334	0.134641	0.177287	0.173989	0.203749	0.284284	0.209377	-0.0726188
CBX3	turquoise	0.0457389	-0.0740499	-0.194547	-0.224727	-0.241634	0.090388	0.0160926	0.257444	0.361357	0.556652	0.404587	0.481817	0.295281	0.154071	0.316704	-0.0775789
CBX1	brown	-0.112454	-0.208955	-0.288215	-0.414603	-0.220177	-0.0438656	0.0291286	0.419429	0.373813	0.676165	0.571625	0.69892	0.653172	0.423669	0.566673	-0.188792
CCL8	blue	0.483609	0.181899	0.0805368	0.497465	0.228543	0.038138	-0.236321	-0.185391	-0.0981593	0.0034014	-0.121928	-0.0502165	-0.135829	-0.0129296	0.0132812	0.157559
CCL7	blue	0.313172	0.208184	0.0419746	0.38126	0.164917	0.0576047	-0.108696	-0.169919	-0.0522555	-0.0614465	-0.182035	-0.0618649	-0.182999	-0.0997032	-0.0713138	0.334148
CCL5	blue	0.556241	0.14505	0.244503	0.760758	0.552317	-0.0291034	-0.237018	-0.279722	-0.193801	-0.112698	-0.218244	-0.282539	-0.371204	-0.237804	-0.125159	0.0472832
CCL4	blue	0.455066	0.23647	0.231416	0.771295	0.515767	-0.0491148	-0.243498	-0.253291	-0.209533	-0.0804145	-0.262561	-0.271239	-0.34834	-0.167193	-0.107093	0.0973931
CCL2	blue	0.255382	0.483493	0.382979	0.625547	0.394399	0.0156554	-0.218907	-0.257131	-0.198811	-0.151793	-0.311199	-0.339166	-0.346185	-0.201622	-0.23238	0.122204
CCM2	yellow	0.168927	0.372893	0.144893	0.250625	0.126864	-0.168517	0.163993	-0.104103	-0.0813682	0.00880925	-0.17158	-0.235996	-0.24721	-0.21321	-0.0640629	0.129578
CCNJ	turquoise	0.0995752	-0.00136961	0.0331752	-0.0765551	-0.083153	0.134118	-0.154029	0.293616	0.394676	0.414845	0.259368	0.327811	0.0818742	-0.20583	0.0813261	-0.0227893
CCNI	green	-0.0851941	0.291231	0.2089	0.155461	0.0818593	-0.0718692	-0.268575	0.0266433	-0.0236078	-0.0145949	-0.172089	-0.207887	-0.301709	-0.356053	-0.232338	-0.128019
CCNH	turquoise	0.192137	0.056383	0.0899578	0.208879	0.0805589	0.267537	0.0792175	0.154783	0.24505	0.574153	0.29001	0.410203	0.249387	0.188075	0.378872	0.382635
CCNC	turquoise	-0.025437	-0.24788	-0.154239	-0.214791	-0.0834527	0.149191	0.0581646	0.366907	0.454044	0.538095	0.480349	0.533933	0.379259	0.106172	0.382553	-0.0413435
CCNY	grey	-0.171741	-0.068496	0.0771963	-0.157358	-0.2321	-0.0785647	-0.118925	0.133694	0.125776	0.00116834	-0.0181136	-0.010806	-0.0879279	-0.14131	-0.239851	0.0343706
CCNO	grey	-0.0272897	-0.204322	-0.127402	-0.184562	-0.0494506	0.0809054	0.0400023	0.180908	0.177408	0.234758	0.225397	0.295821	0.235931	0.159657	0.129489	0.181654
CD1D	blue	0.24308	0.306106	0.46533	0.663017	0.5815	-0.0213961	-0.118445	-0.11939	-0.092082	0.00526987	-0.16828	-0.290532	-0.308723	-0.2399	-0.234949	0.16272
CD1C	blue	0.076517	0.197605	0.506623	0.520731	0.278677	-0.0182874	-0.011819	-0.330264	-0.217226	-0.16282	-0.264773	-0.451792	-0.33792	-0.223852	-0.253607	0.0421796
CD1A	grey	0.0770326	0.285508	0.200828	0.270193	0.172613	-0.0844579	0.186209	-0.168962	-0.069256	0.0511244	-0.0850233	-0.218766	-0.120612	-0.0697049	-0.0323345	0.119784
CD19	purple	0.213226	0.122082	0.256969	0.600417	0.843649	-0.0706396	-0.109504	-0.259468	-0.197759	-0.101508	-0.173412	-0.304686	-0.252054	-0.191508	-0.209285	-0.071486
CD14	blue	0.362517	0.48418	0.356331	0.810879	0.486286	-0.10234	-0.151352	-0.34879	-0.296322	-0.190254	-0.335841	-0.434354	-0.40695	-0.145349	-0.179584	0.165122
CCR1	blue	0.476909	0.359601	0.48648	0.833648	0.438616	-0.0840892	-0.1922	-0.314713	-0.217598	-0.123953	-0.297829	-0.39979	-0.437665	-0.234046	-0.232823	0.157734
CD27	purple	0.251577	0.228422	0.269222	0.713936	0.896698	-0.187737	-0.188633	-0.366934	-0.309917	-0.247337	-0.323318	-0.485066	-0.385338	-0.266773	-0.293859	-0.124309
CD24	green	-0.0467669	-0.0494361	0.1083	-0.0902427	-0.0832235	-0.0601353	0.115059	0.246457	0.387461	0.171473	0.132338	0.0298518	-0.0851786	-0.358215	-0.113445	0.0778174
CD40	blue	0.37261	0.258991	0.180421	0.498883	0.365919	-0.164375	-0.0484189	-0.0824428	-0.0674704	-0.0386814	-0.150066	-0.269755	-0.270475	-0.354143	-0.227498	0.195442
CD3G	blue	0.365344	0.100441	0.256305	0.701979	0.558649	0.0427684	-0.326948	-0.332852	-0.244447	-0.243053	-0.284148	-0.345865	-0.41445	-0.280008	-0.230881	-0.0559953
CD3D	blue	0.457585	0.119119	0.333324	0.813687	0.634918	0.0730293	-0.270394	-0.355461	-0.250071	-0.193834	-0.275167	-0.336193	-0.386199	-0.232048	-0.180196	0.0844946
CD38	purple	0.389233	0.123427	0.196316	0.6264	0.792853	-0.18572	-0.12483	-0.137583	-0.069683	0.149165	-0.0337127	-0.141281	-0.107002	-0.0862386	-0.0325836	-0.0343206
CCR7	blue	0.277021	0.124525	0.391542	0.664093	0.535378	-0.0631003	-0.167704	-0.37269	-0.29327	-0.286253	-0.318976	-0.436022	-0.389315	-0.280447	-0.253404	-0.132757
CD36	black	0.0615166	0.184573	0.612011	0.344916	0.0735453	-0.0613221	0.0595773	-0.0697105	-0.0437154	0.0794481	-0.0469142	-0.205661	-0.197867	-0.169522	-0.113963	0.118805
CCR5	blue	0.49658	0.225079	0.378357	0.872903	0.594638	-0.115978	-0.265182	-0.336647	-0.258919	-0.0981121	-0.270965	-0.378131	-0.389161	-0.205871	-0.139413	-0.0289561
CCR2	blue	0.383684	0.302903	0.48179	0.821678	0.674188	-0.107488	-0.180908	-0.241878	-0.159371	0.0300993	-0.210416	-0.355063	-0.347107	-0.300259	-0.182605	0.0172647
CD53	blue	0.348876	0.225427	0.398813	0.753264	0.655754	-0.221311	-0.130639	-0.274177	-0.230596	0.0243469	-0.19	-0.39471	-0.315234	-0.273011	-0.18191	-0.222688
CCT2	brown	-0.0391161	-0.218462	-0.297509	-0.294062	-0.15212	0.265823	-0.00920362	0.38189	0.498934	0.532992	0.420852	0.66104	0.375732	0.141841	0.27187	0.149395
CD52	blue	0.340318	0.178204	0.575045	0.833594	0.548757	0.0620407	-0.193507	-0.38219	-0.222314	-0.161395	-0.276177	-0.397351	-0.397411	-0.240949	-0.212221	0.0749894
CD48	blue	0.423073	0.118003	0.395795	0.843562	0.666684	0.0540694	-0.236142	-0.347779	-0.238445	-0.185886	-0.265726	-0.359003	-0.364801	-0.224675	-0.194949	0.0421114
CD47	grey	0.169834	0.036019	0.159869	0.178485	-0.0128361	-0.0702418	-0.146632	-0.097024	-0.160655	-0.310097	-0.111951	-0.366098	-0.402067	-0.433263	-0.345187	-0.170232
CD46	turquoise	0.122036	-0.131589	-0.0367794	-0.0701919	-0.0968333	0.0720576	0.0988162	0.28766	0.280662	0.633418	0.400726	0.422033	0.293176	0.20766	0.27874	0.233865
CD44	grey	0.0220595	0.165186	-0.0898859	0.0327601	0.0702256	-0.121276	0.396127	0.0273295	-0.110342	0.197908	0.0540701	0.0407337	0.208573	0.269071	0.206958	0.0768209
CD63	blue	0.27004	0.463976	0.519034	0.650215	0.268742	0.0580233	-0.386955	-0.278295	-0.201208	-0.0831232	-0.347769	-0.417499	-0.568762	-0.35088	-0.28384	0.260716
CD59	blue	0.275882	0.455133	0.322288	0.361095	0.0895042	-0.0367176	0.149353	-0.0123149	0.0139092	0.143878	-0.0886576	-0.212831	-0.27031	-0.223889	-0.0836443	0.398458
CD58	grey	0.141311	0.0680137	-0.0244881	0.0912052	0.0121879	0.0533696	0.461456	0.0664795	0.133425	0.224546	0.152005	0.120544	0.186956	0.137613	0.131041	0.434114
CCT8	brown	0.0481721	-0.218794	-0.230153	-0.231582	-0.153252	0.203627	-0.0422049	0.393955	0.471421	0.549522	0.429611	0.59983	0.390813	0.173186	0.327856	-0.0884772
CCT7	brown	-0.137434	-0.310777	-0.330362	-0.439659	-0.294097	0.311241	0.0158577	0.35017	0.386207	0.487937	0.445659	0.751655	0.55928	0.362785	0.433366	0.101778
CD55	grey	0.0117574	0.270092	0.408072	0.195982	-0.0137303	0.0621079	-0.0546403	0.0313728	0.0997375	0.293651	0.0193293	-0.0476079	-0.0973796	-0.135384	0.0273188	0.20838
CCT5	cyan	-0.124422	-0.239725	-0.291939	-0.391489	-0.252011	0.150605	0.120224	0.832653	0.465367	0.52521	0.483651	0.652688	0.441009	0.194169	0.321705	0.168791
CCT4	brown	-0.15402	-0.315965	-0.393234	-0.423248	-0.267824	0.33522	0.0439673	0.328901	0.319416	0.407679	0.462475	0.722729	0.576674	0.434585	0.368176	0.232893
CD74	blue	0.330311	0.254864	0.437282	0.767201	0.46075	-0.0367889	-0.263285	-0.351557	-0.243703	-0.158649	-0.295333	-0.417361	-0.425715	-0.226081	-0.194813	0.0622814
CD72	blue	0.392547	0.138635	0.330415	0.741688	0.479911	0.0286441	-0.269548	-0.222349	-0.167428	-0.0588126	-0.173926	-0.221472	-0.302556	-0.122702	-0.0751469	0.0505746
CD69	blue	0.388586	0.261827	0.498346	0.743653	0.503636	0.0144921	-0.247616	-0.349188	-0.179961	-0.132547	-0.275737	-0.372302	-0.398095	-0.314799	-0.238074	0.0113917
CD86	blue	0.459939	0.312928	0.342485	0.83387	0.548805	-0.0503496	-0.123301	-0.306153	-0.232577	-0.0842414	-0.217027	-0.323089	-0.333798	-0.134541	-0.125614	0.193054
CD84	blue	0.340044	0.261283	0.381032	0.825361	0.56283	-0.152536	-0.204023	-0.324259	-0.268999	-0.0949545	-0.256648	-0.395269	-0.338096	-0.176357	-0.163417	-0.084357
CD83	blue	0.121417	0.147697	0.359728	0.496478	0.332185	-0.0807076	-0.204048	-0.1624	-0.0437087	-0.0614657	-0.166395	-0.243959	-0.182348	-0.198694	-0.0476854	-0.21967
CD82	turquoise	0.141116	0.225348	0.0736001	0.190452	0.0173832	-0.187723	0.162641	-0.21286	-0.280777	-0.535041	-0.390668	-0.505535	-0.444228	-0.345388	-0.352659	0.179822
CD81	blue	0.188208	0.369028	0.462178	0.467063	0.20048	-0.134406	-0.196005	-0.259114	-0.270112	-0.269745	-0.406758	-0.511091	-0.500061	-0.301261	-0.263646	-0.0672877
CD97	blue	0.390527	0.315138	0.51543	0.761078	0.380882	-0.0360514	-0.26719	-0.415041	-0.321964	-0.257791	-0.459237	-0.500562	-0.571142	-0.332063	-0.295914	0.0940057
CD96	blue	0.474866	0.118299	0.233912	0.739682	0.595794	-0.0621861	-0.174283	-0.247375	-0.20122	0.00531879	-0.120361	-0.212922	-0.226291	-0.145287	-0.0172473	-0.0182572
CD93	black	0.143391	0.59424	0.700739	0.655419	0.322048	-0.167907	-0.11153	-0.298243	-0.220206	-0.0925605	-0.315546	-0.524876	-0.457858	-0.263008	-0.247615	-0.00405161
CD8A	blue	0.487446	0.0898091	0.250909	0.726016	0.561524	0.0134706	-0.220099	-0.225318	-0.15639	0.0105473	-0.120398	-0.157146	-0.242908	-0.134073	-0.0190564	0.0421107
CD99	yellow	-0.0236689	0.353315	0.0974498	0.115716	0.0501196	-0.215085	0.0137536	-0.0425253	-0.0718578	-0.151887	-0.115273	-0.251365	-0.160357	-0.168734	-0.133343	0.0484268
CDC7	brown	-0.0944681	-0.362434	-0.169122	-0.326208	-0.172242	0.0911724	-0.099555	0.399319	0.563782	0.375774	0.477118	0.534343	0.394249	0.107819	0.3796	-0.200213
CDC6	brown	-0.141037	-0.408382	-0.461733	-0.506825	-0.238399	0.165617	0.0547059	0.392254	0.406912	0.321625	0.421874	0.747741	0.570597	0.385753	0.438982	0.0573768
CDH5	black	0.101466	0.395769	0.825499	0.537354	0.183356	-0.0775252	-0.151839	-0.238364	-0.13798	-0.125407	-0.259352	-0.450773	-0.450661	-0.310288	-0.24241	0.0402694
CDH3	red	0.0925647	0.344971	-0.0412516	-0.0598988	-0.0930773	-0.153422	0.401243	0.100184	0.0671187	0.0460576	-0.076682	-0.134703	-0.12831	-0.275495	-0.151904	0.310455
CDH2	yellow	-0.00973376	0.352052	-0.0111526	0.0726351	0.0866579	-0.100791	-0.173671	0.113999	0.128484	0.177661	0.0134509	0.0156264	-0.0687364	-0.187086	0.0381642	-0.0259872
CDH1	blue	-0.122692	-0.235229	-0.134016	-0.324388	-0.230731	-0.109012	0.280151	0.241506	0.179039	0.367074	0.225533	0.31677	0.357415	0.158027	0.213201	0.0603898
CDK8	turquoise	-0.0209667	-0.0666363	-0.192526	-0.22353	-0.158416	0.0999018	0.128878	0.414771	0.33239	0.649638	0.451567	0.608402	0.511467	0.30639	0.447979	0.123449
CDK7	turquoise	0.249673	-0.0620133	-0.180798	-0.0664631	-0.18805	0.289306	0.166778	0.199857	0.241755	0.52283	0.301619	0.50372	0.279105	0.23024	0.295631	0.420495
CDK6	grey	-0.20472	-0.180643	-0.273487	-0.306344	-0.22251	0.00271064	0.181506	0.0346825	-0.0571928	-0.0582714	0.063411	0.165312	0.176343	0.22506	0.0604213	0.138028
CDK5	grey	0.00935674	-0.142829	-0.178796	-0.0800686	-0.0338813	0.225291	0.0306859	0.00446881	0.112471	0.0254703	0.0799067	0.278866	0.171958	0.211825	0.182105	0.263983
CDK4	brown	-0.110821	-0.292679	-0.329834	-0.389349	-0.214977	0.267425	-0.0461412	0.364901	0.41561	0.440202	0.449337	0.679412	0.480284	0.283689	0.39876	0.115041
CDK2	turquoise	0.0531849	-0.146415	-0.175233	-0.182246	-0.0669201	0.0327771	0.081118	0.451472	0.527838	0.822604	0.583178	0.684396	0.524562	0.229929	0.49866	0.0677973
CDK1	brown	-0.0304115	-0.382853	-0.442033	-0.424726	-0.195169	0.231997	0.160402	0.428219	0.436024	0.476858	0.558902	0.798563	0.613611	0.375539	0.449583	0.239071
CDS1	grey	-0.0757014	-0.122426	0.0443877	-0.193241	-0.274125	0.000726594	0.234266	0.0878323	0.172159	0.21294	0.136142	0.159168	0.106519	0.0814217	0.174921	0.182966
CDT1	brown	-0.0828454	-0.378821	-0.421495	-0.430334	-0.257734	0.129223	0.0342979	0.210572	0.22788	0.122117	0.296551	0.547246	0.379501	0.250461	0.259707	0.0628487
CDS2	grey	0.0744396	0.00459557	0.0277105	0.0238664	0.0162189	-0.0167211	0.0804813	0.0473974	0.0250842	0.301214	0.237691	0.171942	0.24519	0.267214	0.244508	0.0711178
CDV3	grey	-0.0893692	-0.237061	-0.358304	-0.217402	-0.0371855	0.0260222	0.164934	-0.0303607	-0.0880077	-0.0860116	0.356529	0.188757	0.265535	0.373165	0.133877	0.14378
CDYL	turquoise	-0.120198	-0.193762	-0.257255	-0.3111	-0.193852	0.0285999	0.179311	0.289737	0.255021	0.568407	0.524787	0.551603	0.552209	0.521381	0.468563	-0.0254582
CERK	grey	-0.316956	0.211727	0.161815	-0.0614217	0.0504519	-0.0429974	-0.0318244	0.101037	0.100909	0.0596067	-0.0381849	-0.0643071	0.00610526	-0.157685	-0.0688427	-0.133754
CES2	red	0.0268603	-0.00104446	-0.0352979	-0.111071	-0.201159	-0.0435862	0.472672	-0.00699462	-0.0261222	0.0732222	0.0190735	0.0147681	0.0905194	0.177907	0.141361	0.220194
CFL2	blue	0.142773	0.249073	0.276903	0.286587	0.129305	-0.0241187	-0.0378825	-0.0298524	0.046281	0.336314	0.10047	0.0393339	-0.0172627	0.0241939	0.102712	0.201495
PRKAR1A	turquoise	0.178122	0.14735	0.10755	0.110377	0.10584	-0.118979	-0.0478853	0.281769	0.300965	0.768593	0.356504	0.377026	0.239095	0.0413712	0.268642	0.0686815
PRKAR2B	grey	0.0883755	-0.0990212	0.134243	0.185392	0.203887	0.162933	-0.30179	0.157469	0.190285	0.261102	0.169243	0.218698	0.100612	0.0061209	0.101868	-0.0330284
PRKAR2A	grey	-0.117761	0.00156029	0.102263	-0.0436571	-0.0344534	-0.0257254	0.0129345	0.139751	0.168602	0.107356	-0.0732407	0.0348293	-0.0537516	-0.120303	-0.00860475	0.0185458
CHD9	turquoise	0.10127	0.100518	-0.00235441	0.00895744	0.00643377	-0.190404	0.241312	0.14718	0.0625664	0.520994	0.275722	0.126001	0.245093	0.125692	0.23546	-0.147406
CHD8	grey	0.0261639	-0.0791098	-0.0488651	-0.143556	-0.130278	-0.118151	0.0277561	-0.0511106	-0.0263021	-0.192811	-0.102317	-0.134871	-0.134649	-0.109406	-0.102225	-0.0871698
CHD7	grey	-0.16692	-0.204381	-0.113312	-0.252174	-0.151017	0.131658	-0.0140259	0.181111	0.292226	0.279948	0.184699	0.288392	0.142365	-0.0189001	0.0781942	-0.14044
CHD4	grey	-0.0919221	-0.067928	-0.0700672	-0.204816	-0.135739	-0.103682	-0.256811	0.209706	0.23109	0.202622	0.122431	0.134159	-0.0349622	-0.222277	-0.0296148	-0.392485
CHD2	turquoise	0.0378861	-0.0765649	0.0132612	-0.0272635	0.0233029	-0.146484	0.100548	0.198576	0.234515	0.501929	0.209294	0.23916	0.252437	0.0342234	0.240627	-0.167586
CHD1	turquoise	0.162561	0.0210604	0.0430738	0.0983616	0.0488976	0.09548	-0.0396044	0.17096	0.154707	0.607667	0.319865	0.381875	0.290752	0.201105	0.383108	-0.134631
CHFR	grey	0.215291	0.114997	0.153179	0.244271	0.115408	-0.0396938	0.0391499	0.0708324	0.204091	0.292767	0.11322	0.0402896	-0.0516779	-0.0988301	0.0955485	0.0378493
CHGB	grey	-0.136538	-0.0381066	0.012943	-0.0926648	-0.00312463	0.0583122	-0.142585	-0.0505069	-0.00794304	-0.108514	-0.109202	-0.0131424	-0.0487982	0.0169206	-0.0928261	0.00971901
CHKB	grey	0.178186	0.350955	0.359176	0.296929	0.172238	-0.0918012	0.0680391	-0.0574186	-0.0281561	0.17429	-0.0502025	-0.235386	-0.213371	-0.246091	-0.214829	0.0314506
CHKA	red	-0.0464785	-0.117691	0.197942	-0.0403934	-0.116161	0.112143	-0.427675	0.197238	0.241335	0.203068	0.0542484	0.142501	-0.0937361	-0.134996	-0.060969	0.0553196
VSIG10L	green	-0.0257056	-0.092959	-0.140268	-0.0951206	-0.105736	0.00633626	0.225466	-0.0246538	-0.033804	0.0509541	0.0761744	0.108451	0.120598	0.390451	0.158817	0.247254
CHL1	grey	-0.00457225	0.111435	0.153431	-0.0195971	0.0503369	-0.21114	0.204606	0.187893	0.112447	0.123365	0.111115	-0.040094	0.113763	-0.0775826	0.0392381	0.0081802
CHN1	yellow	0.209639	0.72526	0.193936	0.32655	0.203821	-0.0965718	-0.0429642	-0.0595086	0.0306082	0.129928	-0.138378	-0.181959	-0.20211	-0.267547	-0.0499774	0.091868
CHP1	turquoise	0.0259953	-0.0555579	0.147145	-0.00973977	-0.059467	-0.0503092	0.289306	0.145996	0.128695	0.411409	0.186117	0.201735	0.171473	0.0782893	0.171093	0.249563
CHUK	turquoise	0.178565	-0.0034454	-0.0688908	-0.0162485	-0.0345822	0.151581	0.10042	0.227872	0.283209	0.541876	0.296145	0.474933	0.262084	0.109845	0.213273	0.313532
CIB1	grey	0.2553	0.154122	0.162711	0.163332	-0.0324134	-0.0180295	0.213608	0.0877256	0.0644725	0.148679	0.0889364	0.00163392	-0.0873475	-0.079745	-0.0822551	0.502798
CILP	yellow	0.132805	0.513499	0.115184	0.385574	0.308571	-0.205889	-0.115089	-0.276941	-0.290341	-0.16049	-0.221236	-0.372998	-0.315898	-0.179528	-0.228463	-0.0428947
CIPC	turquoise	-0.109534	-0.223127	0.00667193	-0.192363	-0.146199	0.076972	-0.0183556	0.299748	0.345085	0.498595	0.338172	0.360273	0.306113	0.0818638	0.276741	-0.0201192
CIR1	brown	0.189845	-0.0284526	0.0120191	0.121727	0.0549097	0.119249	-0.0712486	0.18804	0.212081	0.494852	0.362566	0.318458	0.223609	0.160379	0.34519	0.0466988
CISH	black	0.264951	0.344862	0.714473	0.597681	0.170032	-0.0663347	-0.0658301	-0.280284	-0.204688	-0.0853274	-0.319843	-0.461874	-0.464031	-0.346149	-0.226151	0.0970246
CKLF	blue	0.217511	0.246307	0.272094	0.486488	0.198844	0.259286	-0.325918	-0.00699212	0.0949739	0.0795892	-0.118208	-0.0748829	-0.366726	-0.261078	-0.140096	0.442415
CKS2	brown	-0.0380765	-0.430526	-0.414563	-0.313446	-0.213281	0.394161	0.0345215	0.217203	0.218645	0.223772	0.368163	0.664096	0.494284	0.452682	0.63277	0.187948
CLGN	grey	-0.0483125	-0.287342	-0.145548	-0.246296	-0.179444	0.0289582	-0.177336	0.266482	0.297729	0.253262	0.26137	0.375825	0.227	0.122118	0.219665	0.0247704
CLK4	blue	0.350529	0.308624	0.413891	0.49845	0.307642	-0.142595	-0.101949	-0.142902	-0.01096	0.241589	-0.0120375	-0.275013	-0.235368	-0.304834	-0.134293	-0.24433
CLK2	turquoise	-0.0421616	-0.121897	-0.112882	-0.298903	-0.210751	-0.0422249	-0.0541706	0.352021	0.364822	0.590221	0.419789	0.400094	0.320184	0.117459	0.228552	-0.254149
CLK1	turquoise	0.158772	0.200259	0.263872	0.243516	0.17959	-0.00750924	-0.0108563	0.180717	0.26784	0.605922	0.277187	0.131852	0.0549662	-0.114284	0.155323	-0.0866107
CLN8	grey	0.0276739	0.182015	0.199937	0.246554	0.11042	-0.136263	0.10221	-0.143836	-0.107062	0.212008	-0.0387091	-0.0725112	-0.0612818	0.0698732	0.0845854	0.0187161
CLN5	turquoise	0.190272	0.144118	0.137547	0.241395	0.119272	0.0338796	0.133164	0.210482	0.12989	0.484858	0.230088	0.208765	0.169009	0.0825982	0.266511	0.264629
CLMP	yellow	0.172053	0.767963	0.177448	0.478577	0.333506	-0.101391	-0.0554433	-0.216913	-0.202627	-0.0838874	-0.291152	-0.382242	-0.423662	-0.282558	-0.245219	0.180657
CLPX	turquoise	0.0836527	-0.164194	-0.169657	-0.164795	-0.0958856	0.069701	0.144058	0.299188	0.326876	0.620683	0.38452	0.553061	0.423043	0.255445	0.363867	-0.00899299
CLPP	brown	-0.153779	-0.292383	-0.259953	-0.244632	-0.173579	0.378926	0.0727269	0.0580922	0.0705762	-0.0317312	0.0898979	0.380381	0.256899	0.289378	0.224345	0.177129
CLTB	red	0.194588	0.186169	0.0209071	0.0842302	-0.126617	0.00810829	0.510293	-0.151051	-0.0699573	0.0101049	-0.0897565	-0.0828206	-0.0294452	0.0265707	0.0859437	0.31424
CLTA	grey	0.106053	-0.207728	-0.210975	-0.148671	-0.16716	0.258116	-0.00344946	0.0964003	0.0726794	0.228533	0.203072	0.390158	0.311869	0.350618	0.312726	0.250873
CLUH	blue	-0.120199	-0.344031	-0.209077	-0.351688	-0.271943	0.168036	0.101327	0.122802	0.144479	0.0497528	0.096748	0.272912	0.0943838	0.126113	0.0547674	-0.103403
CMAS	turquoise	-0.00113698	-0.179942	-0.260179	-0.30899	-0.151591	0.0437401	0.175311	0.476516	0.429489	0.819592	0.582281	0.680675	0.58538	0.31574	0.445089	-0.0139015
CMC4	grey	-0.136381	-0.198117	-0.146222	-0.247963	-0.204771	0.249939	0.0102586	0.164597	0.175278	0.0276984	0.14342	0.202326	0.171439	0.11734	0.0356161	0.201401
SLC6A15	blue	-0.127151	-0.0620939	-0.208256	-0.329851	-0.192748	0.0959241	0.0614668	0.325108	0.283703	0.233303	0.205348	0.34249	0.184242	-0.0419861	-0.00833488	0.0948548
CMC2	brown	-0.0369345	-0.185618	-0.287365	-0.194742	-0.147528	0.307448	0.139083	0.194568	0.177466	0.272532	0.294079	0.521219	0.398114	0.385171	0.304158	0.391738
SLC6A14	black	0.163289	0.189414	0.606633	0.317723	0.103573	-0.0879411	-0.043402	-0.0579992	-0.0347366	0.0406986	-0.138826	-0.232749	-0.318579	-0.315053	-0.253381	0.218502
CMC1	greenyellow	0.071742	-0.263537	-0.0728631	0.0580617	-0.0181299	0.474163	-0.223848	0.0988337	0.0978835	0.0529073	0.0872137	0.362574	0.115094	0.133659	0.106506	0.337919
CMBL	cyan	-0.11163	-0.120722	-0.0494409	-0.235908	-0.21979	0.222925	-0.230643	0.503767	0.246154	0.218709	0.223323	0.343085	0.132351	0.169734	0.00113436	0.263002
SIGLEC10	blue	0.493629	0.215983	0.218678	0.730721	0.498394	-0.123108	-0.164723	-0.179896	-0.148292	0.0584003	-0.133262	-0.201736	-0.266178	-0.143002	-0.0335808	0.0675011
CMIP	turquoise	-0.0367302	0.129412	-0.0802873	-0.0524743	-0.109868	-0.256084	0.291101	-0.267785	-0.385427	-0.473504	-0.29447	-0.392605	-0.210736	-0.00955273	-0.163684	-0.0198975
CNBP	tan	-0.0253907	-0.279925	-0.209726	-0.276715	-0.172539	0.0867444	0.242687	0.202309	0.290345	0.411495	0.76731	0.471939	0.479482	0.321769	0.411711	0.024437
CNFN	red	-0.0748782	0.0130965	-0.150635	-0.186201	-0.112696	-0.100094	0.527626	-0.00876297	0.029455	-0.0184169	0.0390085	-0.00965349	0.0817562	0.0589049	0.0859824	0.106599
CNN3	yellow	0.242062	0.472641	0.282897	0.302735	0.160582	-0.109727	-0.163196	0.202015	0.304331	0.314086	0.034795	-0.0611106	-0.187078	-0.404143	-0.176492	0.237584
CNN2	yellow	0.0477968	0.463722	0.184843	0.146458	0.0530974	-0.0188266	0.15883	-0.0792749	-0.150924	-0.216863	-0.294117	-0.342308	-0.339863	-0.371364	-0.276161	0.240583
CNN1	yellow	0.0323074	0.687715	0.36478	0.405855	0.253587	-0.110476	-0.0328667	-0.271167	-0.224859	-0.120848	-0.281347	-0.428026	-0.360073	-0.268331	-0.245948	0.0551311
COA4	brown	-0.0305602	-0.323796	-0.268427	-0.261145	-0.1866	0.380696	-0.0373434	0.29265	0.268418	0.16007	0.223615	0.500918	0.266075	0.214683	0.109761	0.346208
COA3	brown	-0.0450696	-0.438032	-0.117434	-0.240526	-0.198999	0.332697	0.0758234	0.124702	0.0532728	0.0938746	0.271114	0.395201	0.28358	0.292608	0.21569	0.252882
COA7	salmon	-0.0952904	-0.312468	-0.230469	-0.401192	-0.294606	0.0709003	0.0813761	0.280275	0.589348	0.182755	0.212073	0.354289	0.17834	-0.0241335	0.0399155	0.0337786
COA6	green	-0.13628	-0.421139	-0.405349	-0.365616	-0.257104	0.29483	0.0714069	0.0460074	-0.0483147	-0.0149076	0.178171	0.461851	0.463837	0.787663	0.377179	0.143693
COA5	brown	-0.0451896	-0.36064	-0.156446	-0.256539	-0.222936	0.303712	-0.109124	0.292258	0.231178	0.367565	0.43063	0.542396	0.48339	0.333037	0.448909	0.0730779
COBL	grey	0.0184938	-0.0432044	0.354102	0.0981977	-0.134144	0.0625354	-0.201107	-0.0582238	0.0534503	0.0400749	-0.0871455	-0.0203848	-0.0999188	-0.0425295	0.0365351	0.07665
COCH	magenta	-0.191458	-0.193598	-0.23163	-0.222593	-0.0020522	0.014421	0.01996	0.136339	0.0185751	0.217052	0.267469	0.367459	0.465695	0.428087	0.383448	-0.128149
COG7	turquoise	-0.00770704	-0.0853135	-0.072408	-0.19417	-0.192057	0.0253854	-0.00206711	0.192517	0.26399	0.406872	0.333768	0.402382	0.275261	0.135543	0.25957	0.135704
COG5	turquoise	-0.073637	-0.102572	-0.111505	-0.190321	-0.122139	0.142605	0.125575	0.337806	0.245278	0.467457	0.396774	0.477265	0.370644	0.194035	0.210396	0.259409
COG4	turquoise	0.109562	0.00153259	0.0339468	-0.0670495	-0.24372	0.0275928	0.0505863	0.217218	0.213088	0.298879	0.162625	0.187794	-0.00581637	-0.0633785	0.0328859	0.201825
COIL	brown	-0.195952	-0.48594	-0.376061	-0.506678	-0.315887	0.206697	-0.00129108	0.278849	0.226577	0.229766	0.392542	0.611459	0.526553	0.376588	0.288001	-0.0272252
COMT	grey	-0.0181968	-0.111753	-0.0881595	-0.160687	-0.159878	0.0536639	0.228826	0.0154689	-0.0254505	0.0218632	0.0994229	0.0865602	0.179799	0.167303	0.0212014	0.1973
COMP	yellow	0.0533495	0.53845	0.178693	0.266044	0.136642	-0.0761394	-0.0948445	-0.182216	-0.135498	-0.161321	-0.226342	-0.351195	-0.355936	-0.216809	-0.216886	0.0754128
COQ7	brown	-0.0884439	-0.26523	-0.240952	-0.33931	-0.258522	0.198381	0.0419573	0.296103	0.322945	0.469068	0.509549	0.636747	0.509355	0.356882	0.382195	0.208138
COQ5	turquoise	0.113167	-0.161411	-0.128119	-0.166052	-0.16292	0.150365	0.0947438	0.408263	0.42447	0.711953	0.548775	0.665122	0.475562	0.211329	0.47522	0.185088
COQ4	pink	-0.0365663	-0.275282	-0.318074	-0.270593	-0.247534	0.186243	0.191945	0.184512	0.113062	0.215992	0.328002	0.471037	0.428297	0.471584	0.740455	0.163359
COQ3	brown	-0.144058	-0.408749	-0.38522	-0.46449	-0.232479	0.215209	0.234369	0.407993	0.410224	0.396736	0.605846	0.690429	0.592727	0.295066	0.422104	0.115563
COX2	grey	-0.129185	-0.205347	-0.0255438	-0.181074	-0.134252	0.129194	-0.131859	0.00432709	0.113141	0.0525187	0.0758307	0.0430242	-0.0257016	-0.0164303	0.00141124	-0.221996
COX1	turquoise	-0.0289674	0.0185894	0.0920824	0.000410817	-0.0378151	-0.00519865	-0.0732071	0.0715804	0.14858	0.320787	0.0817359	0.0203351	-0.0265969	-0.0760584	0.0349233	-0.250607
CPA3	blue	0.132108	0.394233	0.460022	0.518436	0.424688	-0.18761	0.0787718	-0.203557	-0.228021	-0.0625788	-0.218519	-0.400948	-0.234547	-0.120194	-0.194621	0.0430142
CPOX	tan	-0.0773922	-0.207141	-0.196746	-0.297996	-0.178238	0.0273251	0.289412	0.334304	0.297003	0.448294	0.708338	0.487231	0.439862	0.199916	0.239947	0.185603
CPT2	salmon	0.00689168	-0.172654	0.20493	-0.0309074	-0.129757	0.0207725	-0.0453279	0.151444	0.502588	0.0919641	0.0550052	0.0668789	-0.0665511	-0.208183	-0.0320004	0.113202
CPVL	blue	0.184204	0.142076	0.456782	0.546222	0.293347	0.0297283	-0.14077	-0.0766976	-0.00681382	-0.0454446	-0.10494	-0.242526	-0.256696	-0.271778	-0.230189	0.101197
DHCR24	grey	0.0345726	-0.139901	0.243845	-0.104748	-0.182932	-0.136993	0.178968	0.186458	0.264751	0.158452	0.182429	0.0456963	0.0768021	0.00834115	0.0297489	0.152664
CRBN	blue	0.142391	0.041384	0.352719	0.370746	0.13777	0.34608	-0.21417	-0.0410638	-0.0170448	0.10528	0.0845443	-0.0479019	-0.108257	-0.0973737	-0.00378747	0.108981
CRB3	yellow	-0.0483878	-0.365098	-0.0636852	-0.178612	-0.193729	0.185269	0.228737	-0.018141	0.0232375	0.0221023	0.104998	0.191996	0.224155	0.215747	0.110985	0.291487
CRCP	grey	-0.0576335	-0.283662	-0.242893	-0.358849	-0.212763	-0.0398556	0.185448	0.376356	0.323357	0.498751	0.398026	0.524337	0.485614	0.245698	0.369153	0.045938
CREM	blue	0.143734	0.163135	0.0662658	0.281906	0.23839	0.128904	-0.000538389	-0.049955	-0.0136294	0.163303	-0.0144241	0.11588	0.0774278	0.118456	0.043503	0.237751
CRKL	blue	-0.0856159	-0.183742	-0.295333	-0.417983	-0.258904	-0.0869003	0.354375	0.303509	0.236596	0.417711	0.428093	0.410396	0.520511	0.271434	0.307341	-0.0544865
CROT	grey	0.0473269	-0.050067	-0.092993	-0.209772	-0.148789	-0.0185722	0.246449	0.163629	0.213816	0.14811	0.204559	0.194472	0.195178	0.0165485	0.0689069	0.254618
CRY1	turquoise	-0.0262451	0.116254	0.0719578	-0.0466151	-0.0814581	-0.0143028	-0.0802689	0.286626	0.377463	0.532196	0.232188	0.386461	0.235513	-0.0342522	0.224193	0.0929174
CRYZ	turquoise	-0.00142677	0.104619	0.208782	0.0518156	-0.0146515	0.147669	-0.0895356	0.196706	0.337573	0.333691	0.122945	0.157353	0.023804	-0.116584	0.0333847	0.196437
CSTB	red	0.0537534	-0.0872645	-0.00587955	-0.0416858	-0.0543604	-0.225412	0.634909	-0.0599521	-0.0230969	-0.00330675	0.00985435	-0.122257	0.0710404	0.0492426	-0.0264342	0.202851
CSTA	red	0.0143374	-0.159619	-0.172886	-0.18505	-0.00793423	-0.112651	0.720778	-0.0399083	-0.0852768	-0.0331093	0.267591	0.0512454	0.304122	0.186776	0.0756482	0.109372
CST7	blue	0.42297	0.27585	0.362248	0.821167	0.595248	0.0288152	-0.218014	-0.373729	-0.279921	-0.219866	-0.338877	-0.415343	-0.468394	-0.27083	-0.229128	0.132584
CST6	grey	0.226157	0.34799	0.363687	0.338574	0.0417115	0.0500073	0.0786111	-0.121041	-0.0815665	-0.101652	-0.27429	-0.340903	-0.447966	-0.371851	-0.270628	0.373133
CST4	turquoise	-0.0879075	0.227328	0.0456396	0.0958984	0.0522992	0.0116989	-0.0745269	-0.188879	-0.233173	-0.381741	-0.307899	-0.318382	-0.27901	-0.127174	-0.226637	0.131804
CST1	grey	-0.0847543	0.222838	-0.054967	0.00375082	0.0735761	-0.0221376	-0.0195019	-0.0631796	-0.0808985	-0.067958	-0.0953782	-0.0898524	-0.0445728	-0.0379826	-0.0499723	0.031917
CTCF	grey	-0.122767	-0.230556	-0.240877	-0.316915	-0.212603	0.0236752	-0.0547166	0.203075	0.148695	0.268692	0.279166	0.38412	0.293248	0.247147	0.266211	-0.11931
CTBS	blue	0.218569	0.204433	0.206773	0.386266	0.321296	0.0226246	-0.0165382	-0.032308	0.0740087	0.186623	0.0203448	-0.0592928	-0.127378	-0.138439	-0.108123	0.327939
CTGF	yellow	0.105198	0.700289	0.239433	0.424507	0.339824	-0.176432	-0.14067	-0.168952	-0.136949	0.0355717	-0.191108	-0.29298	-0.280768	-0.164587	-0.131239	0.0464845
CTR9	turquoise	0.119454	-0.128449	0.0414784	-0.0583822	-0.0238063	-0.00916458	0.105199	0.230256	0.336108	0.446213	0.285973	0.330128	0.227577	0.0782966	0.273843	0.0452731
CTSA	blue	0.201663	0.368146	0.321455	0.363775	0.130733	-0.155828	-0.182508	-0.0561813	-0.0147234	0.0371715	-0.239308	-0.316647	-0.447132	-0.311356	-0.278713	0.210702
CTSZ	turquoise	-0.0602775	0.0996469	0.115177	0.292793	0.155915	-0.0347291	-0.322048	-0.395366	-0.445704	-0.831977	-0.581734	-0.580612	-0.517203	-0.222696	-0.439557	-0.0738281
CTSV	grey	-0.125771	0.00533659	-0.263868	-0.28209	-0.162627	-0.0580147	0.355915	0.14095	0.121941	0.177058	0.203565	0.22654	0.342728	0.261333	0.402274	0.163582
CTSS	blue	0.378227	0.260509	0.4956	0.887196	0.611596	-0.0238941	-0.287439	-0.355234	-0.278803	-0.198203	-0.325505	-0.44764	-0.465613	-0.272088	-0.244652	0.0941122
CTSO	blue	0.382562	0.586155	0.5527	0.714998	0.403098	-0.171901	-0.236404	-0.234198	-0.221184	0.0153456	-0.230878	-0.444226	-0.4163	-0.302983	-0.199528	0.0321467
CTSL	blue	0.345982	0.336156	0.293825	0.637125	0.248176	0.00764328	-0.191164	-0.215428	-0.162044	-0.0247269	-0.201123	-0.192369	-0.260575	-0.0316487	0.0216676	0.232486
CTSK	yellow	0.21894	0.765293	0.047468	0.457227	0.394749	-0.15288	0.0400595	-0.247857	-0.225952	0.0238076	-0.210168	-0.27982	-0.217608	-0.102101	-0.0830266	0.113179
CTSH	blue	0.314813	0.263098	0.651558	0.621983	0.280456	-0.00615521	-0.16754	-0.248104	-0.178562	-0.141932	-0.316604	-0.438369	-0.474154	-0.33592	-0.361304	0.261549
CTSF	yellow	0.123656	0.345733	0.270121	0.274256	0.0724696	-0.00401614	-0.266427	-0.104422	-0.0500964	-0.209818	-0.201491	-0.364085	-0.376938	-0.226631	-0.275281	0.0858975
CTSE	black	0.101465	0.143747	0.750645	0.380031	0.0758969	-0.0471591	-0.0318076	-0.122962	-0.121965	-0.0470683	-0.148229	-0.281426	-0.235773	-0.175796	-0.138455	0.0691863
CTSD	blue	0.228523	0.278762	0.474876	0.533539	0.132346	-0.142851	-0.140338	-0.322531	-0.296676	-0.341843	-0.38282	-0.524653	-0.530257	-0.237407	-0.271861	0.144045
CTSC	grey	0.178718	0.0369551	-0.0403852	0.158266	0.0218206	0.0422294	0.18561	-0.0356507	-0.154745	0.0925417	0.0862634	0.103081	0.172888	0.400137	0.180903	0.245984
CTSB	blue	0.166437	0.403378	0.226456	0.49396	0.241952	-0.173864	-0.0361646	-0.346274	-0.409368	-0.26867	-0.266417	-0.456939	-0.375105	-0.0399314	-0.228091	0.059092
CTTN	grey	-0.0572658	0.00928505	-0.181497	-0.180793	-0.146538	-0.000977779	0.222392	-0.00907799	0.0397938	-0.0226075	0.0358234	0.0917101	0.0873321	0.0493052	-0.000721518	0.251776
CUL5	grey	-0.125975	-0.189709	-0.155496	-0.234681	-0.166412	-0.0250648	0.0144145	0.267084	0.160088	0.208687	0.223693	0.21958	0.26744	0.128164	0.0634354	-0.11302
CUL3	turquoise	-0.0984473	-0.160988	-0.0194789	-0.166214	-0.0930214	0.0777449	0.025134	0.32073	0.250927	0.523294	0.495274	0.468015	0.414781	0.249004	0.39436	0.0165912
CUL2	turquoise	0.0677278	-0.181109	-0.125259	-0.0882339	-0.0751428	0.151063	0.061227	0.238266	0.292187	0.491904	0.409136	0.496135	0.327637	0.158751	0.25028	0.206276
CUL1	brown	-0.107522	-0.154596	-0.285753	-0.252229	-0.100552	0.14325	0.154742	0.226633	0.238158	0.468353	0.338845	0.557377	0.542657	0.448236	0.445793	0.111085
CUTA	grey	-0.0543226	-0.0308744	0.0137406	-0.0255794	0.0131279	0.261007	-0.323833	0.196578	0.287533	0.0992189	0.110786	0.151193	-0.0551015	0.0161594	-0.0132515	0.0619207
CUTC	green	0.109498	-0.122409	-0.064674	-0.00839577	0.00771345	0.272017	0.0198271	0.0604275	0.0123643	0.315834	0.210076	0.364647	0.246417	0.468551	0.173358	0.253077
CUX1	blue	-0.330044	-0.107182	-0.155385	-0.331669	-0.195876	-0.316926	0.359863	-0.0981561	-0.184164	-0.223615	-0.074612	-0.137748	0.193915	0.0901785	0.0887902	-0.391666
CNTNAP2	green	-0.29031	-0.15666	-0.29503	-0.31526	-0.118625	-0.000517463	0.19245	-0.0728745	-0.190173	-0.0934498	0.0429712	0.168657	0.373532	0.510365	0.24555	-0.223528
CYBB	blue	0.395312	0.263555	0.357605	0.841995	0.566106	-0.160163	-0.246066	-0.308172	-0.252714	-0.127656	-0.302552	-0.398887	-0.385576	-0.219726	-0.158596	-0.0182234
CYBA	blue	0.260091	0.263103	0.363208	0.731219	0.633933	-0.0125721	-0.212681	-0.309133	-0.236692	-0.251797	-0.311895	-0.461338	-0.536289	-0.327438	-0.345609	0.155099
CYC1	brown	-0.039992	-0.339248	-0.30005	-0.322883	-0.249565	0.383827	0.142893	0.204481	0.24138	0.142999	0.27175	0.507782	0.296509	0.228484	0.123516	0.359638
CYCS	grey	-0.0880454	-0.0368254	-0.0396426	-0.162394	-0.0845778	-0.0457601	0.226037	-0.000828612	0.0841754	0.14475	0.179114	0.134651	0.15101	0.104828	0.177714	-0.142434
CYLD	blue	0.343069	0.313832	0.325983	0.644037	0.485622	-0.246127	-0.0483459	-0.249315	-0.310456	0.014563	-0.150981	-0.377465	-0.261944	-0.071705	-0.0399601	-0.161052
CYS1	yellow	0.0155366	0.686135	0.098531	0.148995	0.0184395	-0.130028	0.047774	-0.149348	-0.212123	-0.091675	-0.211921	-0.286877	-0.175783	-0.0829641	-0.0674998	0.0545948
DAB2	blue	0.161892	0.533747	0.447522	0.58887	0.332683	-0.258444	-0.0543501	-0.31731	-0.339686	-0.146019	-0.300733	-0.552664	-0.372601	-0.211095	-0.233593	-0.176984
DAD1	turquoise	0.0819877	0.103098	-0.00954895	0.0195922	-0.0711995	0.187375	0.0250356	0.161491	0.19544	0.305594	0.160973	0.23678	0.086658	0.0907869	0.0818669	0.488446
DAG1	grey	-0.140111	-0.175224	-0.177526	-0.268234	-0.186653	0.0116513	-0.0264885	0.136727	0.0678499	0.0651724	0.111457	0.232689	0.201706	0.23781	0.126607	0.138151
DAP3	turquoise	-0.102685	-0.139385	-0.144032	-0.203119	-0.186241	-0.0400189	-0.0515736	-0.0606543	-0.168738	-0.489703	-0.257794	-0.187396	-0.224335	-0.135835	-0.259974	-0.0758245
DARS	blue	-0.22573	-0.258793	-0.367084	-0.432188	-0.338573	0.323616	-0.0555308	0.215166	0.167663	0.0916028	0.281412	0.46837	0.305462	0.323503	0.235529	0.144242
DAXX	turquoise	0.0731725	-0.0603099	-0.0963948	-0.130615	-0.103615	0.150607	0.0633472	0.365925	0.468508	0.557151	0.418028	0.476588	0.24365	0.0689431	0.298749	0.155999
DBF4	brown	-0.120539	-0.402655	-0.391067	-0.403237	-0.202755	0.254954	0.0620323	0.284912	0.302529	0.220345	0.359427	0.649996	0.462066	0.278617	0.305925	0.213739
DBN1	grey	-0.0690303	0.26105	0.00374983	-0.0804906	-0.148238	0.00740547	-0.211036	0.0450207	0.102356	-0.0129297	0.0629554	0.00254537	-0.12298	-0.128538	-0.0790706	-0.0371906
DBR1	tan	0.0350887	-0.237727	-0.21732	-0.266268	-0.207182	0.129607	0.00590642	0.32058	0.383927	0.373216	0.700321	0.55127	0.474878	0.241211	0.37795	0.0615703
2023-03-07	turquoise	-0.073947	-0.173629	-0.148915	-0.26906	-0.148859	-0.207416	0.141435	0.280932	0.231119	0.481914	0.338099	0.280277	0.395137	0.139933	0.298502	-0.485902
2023-03-06	cyan	-0.114486	-0.154208	-0.0447753	-0.211798	-0.125908	-0.0131996	-0.135428	0.72196	0.371886	0.396979	0.330486	0.308212	0.176747	0.0386469	0.136364	-0.0627606
2023-03-05	turquoise	0.057364	-0.174839	-0.143382	-0.219068	-0.124759	0.0575731	0.2378	0.320758	0.398871	0.601873	0.424997	0.515634	0.4079	0.124258	0.323402	0.189767
2023-03-02	blue	0.186257	0.312727	0.374243	0.493163	0.218142	-0.0875466	0.0582057	-0.238109	-0.187716	-0.135131	-0.205973	-0.354371	-0.266029	-0.095787	-0.0826832	0.257084
2023-03-01	blue	0.398145	0.254649	0.437154	0.840275	0.530632	-0.133127	-0.18684	-0.363369	-0.30353	-0.142416	-0.265353	-0.418347	-0.327958	-0.135038	-0.132251	-0.0318479
MARCKS	grey	-0.126863	0.183146	-0.199253	-0.111647	-0.0536715	-0.12754	0.138758	-0.0661518	-0.190299	-0.240984	-0.0569907	-0.132204	0.0188218	0.0541075	-0.0266716	-0.0919477
DCPS	grey	-0.12287	-0.0505382	-0.102099	-0.0823771	0.0218591	0.0470972	-0.252927	0.195591	0.0885858	0.0520077	-0.006462	0.172706	0.0740971	0.10338	-0.0372655	0.072351
DCTD	turquoise	0.201723	0.17151	0.061018	0.0760927	-0.0568671	0.0293383	0.0932998	0.116663	0.0832397	0.400919	0.158266	0.174786	0.103036	0.0740638	0.242615	0.0596859
DCXR	brown	-0.109574	-0.284309	-0.0606653	-0.286626	-0.210707	0.294656	-0.049833	0.282574	0.245601	0.188043	0.181137	0.422838	0.253904	0.129517	0.123024	0.228213
DDB2	grey	0.104762	0.0233586	-0.012624	-0.0604165	-0.0161541	-0.0868685	0.39825	0.0696751	0.0974112	0.224602	0.157171	0.0866757	0.193123	-0.0145952	0.233604	0.0813299
DDB1	blue	-0.194346	-0.162248	-0.0943925	-0.323659	-0.265601	0.24087	-0.138167	0.317047	0.412417	0.217759	0.189395	0.331145	0.0914112	-0.0284568	0.0641922	0.0817148
DDR2	yellow	0.0942878	0.764495	0.2331	0.420138	0.272847	-0.233544	-0.162689	-0.315943	-0.350256	-0.274816	-0.411167	-0.536708	-0.450891	-0.315276	-0.304982	-0.111282
DDX6	turquoise	-0.213105	-0.208051	-0.130044	-0.12873	-0.0327011	0.0197397	-0.133084	-0.223579	-0.288571	-0.685796	-0.311801	-0.312436	-0.200013	-0.0681158	-0.318704	-0.159545
DDX5	turquoise	0.040318	0.155335	0.197821	0.0445114	0.054897	0.0187569	-0.177451	0.22388	0.313395	0.479102	0.220344	0.178915	0.0645135	-0.140031	0.0947948	-0.231379
DDX1	brown	-0.0874267	-0.145684	-0.225854	-0.355962	-0.223039	0.17474	0.166438	0.442025	0.445815	0.688353	0.54615	0.683435	0.502679	0.253543	0.373929	0.142336
DEF8	grey	0.0580567	0.227846	0.0466371	0.142344	0.0622281	0.10924	0.0363215	0.0751872	0.0467887	0.285127	0.0342541	0.112551	-0.0210294	0.0238067	-0.020965	0.281495
DENR	brown	0.0140471	-0.19034	-0.324514	-0.340726	-0.203672	0.0248585	0.119769	0.41522	0.449921	0.538641	0.443496	0.654525	0.458924	0.223166	0.291429	0.217674
DERA	brown	-0.0940524	-0.17112	-0.224001	-0.267457	-0.227406	0.278061	0.197631	0.23268	0.242534	0.413643	0.399386	0.524679	0.415235	0.320142	0.38278	0.244164
DEXI	grey	-0.129609	0.136123	0.0556062	-0.072395	-0.0603474	0.0109116	0.0235973	0.00165295	0.0376834	-0.0243261	-0.0754919	0.000344087	-0.0324557	-0.0686323	-0.0604149	0.134475
KRTCAP3	grey	-0.0536561	-0.234843	-0.140736	-0.221613	-0.151781	0.124052	0.00285562	0.0792813	0.0432567	0.0617086	0.137599	0.297964	0.24482	0.29754	0.000176386	0.191965
DFFA	grey	-0.12969	-0.0872333	-0.131595	-0.259553	-0.231939	0.0693737	-0.0612957	0.285824	0.310748	0.151155	0.174548	0.246086	0.0404985	-0.0309526	0.020216	0.13093
DGKD	grey	-0.0504304	0.0729783	0.342887	0.0952953	-0.0225677	-0.000627895	-0.282365	0.00771117	0.0323166	0.152647	-0.000661652	-0.0303382	-0.0889977	0.0113792	0.0717083	-0.159897
DGKA	red	0.0567031	-0.013866	-0.153689	-0.146731	0.0400536	-0.229611	0.644839	0.110021	0.0700268	0.406999	0.275782	0.179274	0.402808	0.213661	0.286944	0.0102664
DGKH	grey	-0.140461	-0.165257	-0.212957	-0.27057	-0.188822	-0.101206	0.18454	-0.0868227	-0.219837	-0.371684	-0.0820404	-0.142521	0.0923818	0.23814	-0.0753843	-0.197296
DHFR	brown	0.0278191	-0.388953	-0.233827	-0.250857	-0.199398	0.179929	-0.106119	0.261039	0.356162	0.315076	0.426484	0.565251	0.390574	0.246339	0.422122	-0.138587
DHPS	brown	-0.0601168	-0.189767	-0.236463	-0.17341	-0.155338	0.271414	0.0110002	0.268097	0.248635	0.432758	0.35144	0.508117	0.329856	0.284055	0.391923	0.0525337
DHX8	brown	-0.0206068	-0.170376	-0.185092	-0.209623	-0.106458	-0.0954646	0.189117	0.235472	0.136053	0.557176	0.384648	0.462862	0.454462	0.335264	0.489157	-0.177894
DHX9	blue	-0.136161	-0.364272	-0.352237	-0.423878	-0.221926	-0.0558503	0.0598984	0.349522	0.314286	0.431414	0.46627	0.528213	0.545917	0.324103	0.368652	-0.332986
DIO2	yellow	0.0871051	0.54943	-0.167258	0.117592	0.175709	-0.258398	0.185851	-0.160885	-0.205411	-0.0509093	-0.192848	-0.226766	-0.0473987	0.0253717	-0.0553767	0.0242962
DIS3	turquoise	0.0422979	-0.0102921	0.00133777	-0.0522225	0.0418636	0.00487786	0.16649	0.230336	0.206629	0.52889	0.283168	0.276725	0.261503	0.0557168	0.2952	-0.132802
TXNDC11	purple	0.222357	0.219639	0.422254	0.616188	0.719307	-0.112438	-0.247526	-0.277665	-0.202986	-0.176708	-0.281311	-0.410545	-0.414662	-0.264485	-0.248657	0.021229
TXNDC12	turquoise	0.0770458	0.00867028	-0.0438817	-0.0299174	0.0381432	0.10062	0.0993537	0.33703	0.564824	0.632466	0.388618	0.442274	0.326953	0.168738	0.340322	0.253731
TXNDC15	purple	0.304682	0.53532	0.338725	0.710779	0.728731	-0.0267658	-0.20097	-0.225934	-0.208814	-0.0254006	-0.233441	-0.350141	-0.347665	-0.251639	-0.219516	0.174795
TXNDC16	turquoise	-0.0711331	-0.165528	-0.0599623	-0.170618	-0.03695	0.0106212	-0.130817	0.408237	0.46306	0.521048	0.352603	0.419194	0.333181	0.0210219	0.31521	-0.0649538
TXNDC17	grey	0.108219	0.0824433	0.0213121	-0.0510916	-0.137909	0.248778	0.25049	0.191515	0.145112	0.11078	0.0370544	0.139014	-0.0499863	-0.0289682	-0.00887848	0.542991
HYAL1	black	0.0661355	-0.0034267	0.396534	0.194341	0.0019403	-0.0684122	0.194464	-0.167068	-0.175122	0.0598964	-0.0725954	-0.165012	-0.0363689	0.0661337	0.134023	0.0317895
HYAL2	black	0.0834306	0.245562	0.502184	0.370103	0.0172296	0.21551	-0.168377	-0.234176	-0.184422	-0.318422	-0.290287	-0.316869	-0.443124	-0.235821	-0.247689	0.316006
DKK1	grey	0.0405255	0.0152396	-0.129748	-0.111035	-0.0810263	-0.00929798	0.16797	0.0256696	0.0206314	0.0714707	0.0159094	0.139263	0.178911	0.212388	0.109763	0.248006
DKK3	yellow	-0.0587684	0.431386	-0.110096	-0.0363198	-0.0728461	-0.0838181	0.185698	-0.0818167	-0.0764427	-0.0744072	-0.0438253	-0.118123	-0.00343034	0.0728167	0.0812864	0.079269
DLAT	brown	-0.0221191	-0.242487	-0.158966	-0.155137	-0.122676	0.2835	-0.0796109	0.40847	0.35449	0.322851	0.302733	0.502687	0.246037	0.159104	0.109519	0.325963
DLG1	magenta	-0.158099	-0.320146	-0.415603	-0.474554	-0.182655	-0.12206	0.347717	0.322115	0.20786	0.332929	0.414286	0.420165	0.676735	0.356496	0.319735	-0.18667
DLG5	blue	-0.0326111	0.00367191	-0.197549	-0.339331	-0.250609	-0.212375	0.230597	0.0778309	0.0535234	0.130966	0.175502	0.0659226	0.139585	-0.00958519	0.0667619	-0.120557
DLL1	grey	-0.0477373	0.11102	-0.0748202	-0.137811	-0.0327534	-0.0701372	-0.0281838	0.234214	0.195131	0.199964	0.151485	0.14797	0.124077	0.066141	0.121067	-0.104197
DLK2	grey	-0.137352	-0.0782125	-0.114374	-0.253575	-0.109069	-0.108535	0.171839	0.073465	-0.00874966	-0.0806747	0.00342509	-0.0193408	0.113457	-0.0321961	-0.0567071	0.0333204
DLST	grey	-0.115371	0.020847	-0.0529218	-0.203773	-0.301191	0.106499	0.171528	0.0888161	0.189447	0.0143753	-0.107269	0.0141434	-0.14743	-0.174619	-0.0737536	0.281524
DLX5	blue	-0.347485	-0.267569	-0.274818	-0.423462	-0.132375	-0.0113308	0.205863	0.220934	0.185241	0.21399	0.31118	0.38258	0.544509	0.324808	0.359041	-0.204048
DLX6	blue	-0.397147	-0.34991	-0.395872	-0.518251	-0.17788	0.0102845	0.142574	0.159821	0.0897181	0.127625	0.303495	0.421414	0.619864	0.502923	0.375026	-0.270561
DMKN	red	0.0500415	0.12888	0.000145864	-0.0263062	-0.153218	0.0757514	0.315933	-0.0588931	-0.0617695	0.0266397	-0.0202622	-0.0680327	-0.0398738	0.00445966	-0.0066552	0.254283
DNA2	brown	-0.0225216	-0.437442	-0.355748	-0.405813	-0.218838	0.161183	-0.0591901	0.358275	0.451357	0.459383	0.479524	0.711439	0.485449	0.249634	0.401808	-0.0785096
DNER	grey	0.0126742	0.0866515	0.0431492	-0.0225937	-0.0938499	0.0099635	0.053263	0.0586263	0.0590034	0.122858	0.0111421	0.0453303	-0.0599287	-0.0801699	0.00587411	0.162915
DNM1	yellow	-0.180364	0.355989	-0.117272	-0.108253	-0.117569	-0.197612	0.076131	-0.0764822	-0.129197	-0.189761	-0.136457	-0.193707	-0.0865932	0.0918343	0.054104	-0.0538356
DNLZ	grey	0.0378611	0.00593706	-0.173127	-0.0679423	-0.107042	0.174623	-0.109511	-0.0113999	-0.034673	-0.171981	-0.0471915	0.123225	0.0318222	0.148115	0.27953	0.220814
DOK2	blue	0.410056	0.339033	0.48978	0.795407	0.41795	-0.0847475	-0.0841505	-0.343454	-0.235917	-0.0435335	-0.272979	-0.389178	-0.375668	-0.184706	-0.140634	0.110105
DOK3	blue	0.332675	0.361654	0.430264	0.807189	0.673075	-0.190839	-0.190884	-0.432496	-0.356007	-0.299061	-0.420964	-0.579199	-0.545185	-0.319393	-0.327034	-0.0565019
DOK5	yellow	0.179722	0.621016	0.346368	0.560129	0.351135	-0.0657774	-0.194127	-0.288129	-0.230586	-0.110983	-0.296633	-0.372483	-0.416618	-0.231117	-0.220199	0.167142
DOLK	pink	0.00967076	-0.0562095	-0.168151	-0.131649	-0.140142	0.031401	0.232796	0.00511997	-0.0540154	0.153859	0.197225	0.297177	0.375564	0.487445	0.689139	0.242868
DPCD	brown	0.00848796	0.031526	-0.10621	-0.14406	-0.165497	0.337777	-0.131437	0.225654	0.325474	0.220568	0.199771	0.348424	0.0420347	-0.0696588	-0.00452196	0.439203
DPF2	turquoise	0.0715197	-0.0396021	-0.112366	-0.218137	-0.180856	-0.0106454	0.0424448	0.357188	0.388516	0.55805	0.291494	0.442058	0.310228	0.081788	0.253735	0.00343716
DPH3	blue	0.245099	0.155096	0.136672	0.26052	0.0561875	0.273762	-0.0442061	0.0856128	0.147516	0.254065	0.124187	0.246111	0.0276745	-0.0195643	0.062699	0.530922
DPH5	brown	-0.115149	-0.271062	-0.119518	-0.209992	-0.177049	0.490486	-0.0591677	0.210107	0.401815	0.278109	0.339801	0.463525	0.23819	0.116433	0.201605	0.167414
DPH6	turquoise	-0.0342415	-0.196007	-0.0476006	-0.245349	-0.161278	0.13635	0.051599	0.330852	0.302514	0.629762	0.417403	0.473038	0.346488	0.183005	0.317881	-0.127123
DPH7	pink	0.0632543	-0.15818	-0.21268	-0.105124	-0.00722285	0.0424532	0.10778	0.147988	0.222353	0.382659	0.2816	0.375002	0.33248	0.257228	0.66649	-0.0690375
DPM1	blue	-0.0590606	-0.225598	-0.288459	-0.348621	-0.187563	0.286358	0.0303827	0.44116	0.373238	0.385469	0.407961	0.587336	0.372393	0.144201	0.18692	0.277209
DPM3	grey	-0.171563	-0.187341	-0.062743	-0.152327	-0.134953	0.267212	-0.169218	0.07825	0.00682884	-0.200542	0.00535061	0.105615	-0.0222534	0.141078	0.000102541	0.212486
DPP3	brown	0.0665199	-0.0940008	-0.113959	-0.209466	-0.188971	0.0897137	0.0708294	0.311033	0.420494	0.43781	0.311642	0.479519	0.243766	0.104238	0.211581	0.268082
DPP4	black	0.242308	0.372769	0.563991	0.509752	0.164118	-0.0220241	-0.0818012	-0.0835857	-0.0159406	0.274848	-0.103698	-0.1592	-0.243782	-0.182603	-0.0107138	0.150744
DPP8	turquoise	0.131309	0.0913526	0.142787	0.166245	0.102364	0.0361515	0.00315708	0.0168597	-0.0415813	0.32958	0.0874507	0.0973313	0.0775383	0.107426	0.199012	-0.169718
E2F3	grey	-0.16417	-0.255842	-0.164524	-0.305471	-0.191159	-0.0114596	-0.218377	0.305892	0.408697	0.255202	0.309823	0.352531	0.241759	0.0654673	0.198623	-0.352451
E2F5	grey	0.0710088	0.00413657	0.116494	0.105321	0.217495	0.146803	-0.305722	0.108626	0.282899	0.295892	0.103393	0.209696	-0.0352285	-0.246038	-0.0235683	0.0144129
E2F6	brown	-0.0557896	-0.20104	-0.289862	-0.376308	-0.21106	0.0720284	0.0725739	0.372087	0.394765	0.6352	0.520029	0.677934	0.583786	0.428319	0.464657	0.0332612
E2F7	brown	-0.18714	-0.311269	-0.449933	-0.493555	-0.210937	-0.0379919	0.257872	0.326733	0.317256	0.257354	0.384935	0.558434	0.566112	0.283876	0.482824	-0.0976426
E2F8	brown	0.0556173	-0.396782	-0.270163	-0.285746	-0.248536	0.123477	-0.0512029	0.33036	0.382753	0.253678	0.393174	0.522264	0.25451	0.119637	0.24939	0.130554
DQX1	red	-0.012543	-0.0465284	-0.19022	-0.258403	-0.13414	-0.076901	0.526464	0.0577494	0.0549348	0.191714	0.208218	0.154526	0.301507	0.192154	0.0206791	0.187863
DRG1	brown	-0.0816718	-0.198778	-0.227473	-0.366904	-0.22952	0.307718	0.127388	0.33515	0.344799	0.326759	0.34744	0.562007	0.422012	0.197516	0.253006	0.272621
DSC2	red	-0.0765424	-0.0143028	-0.235963	-0.242336	-0.167429	-0.169891	0.624889	-0.0078947	0.0850232	0.0385993	0.0732282	0.0500639	0.242697	0.100199	0.158364	0.00468076
DSC3	red	-0.0532804	-0.0137328	-0.314469	-0.328621	-0.153714	-0.127595	0.819053	0.0896141	0.0825294	0.1854	0.249613	0.192924	0.451367	0.291902	0.279331	0.0449935
DSG1	red	-0.0823169	0.0729962	-0.10544	-0.118143	-0.0782093	-0.0356044	0.39714	-0.0828315	0.00977764	0.0675896	0.00686229	0.0321696	0.10992	0.0593426	0.180461	-0.00390862
DSG2	blue	-0.211872	-0.193089	-0.349303	-0.474054	-0.233609	0.0114127	0.203336	0.370657	0.233658	0.370622	0.335879	0.505033	0.55934	0.280452	0.290914	0.0592198
DSG3	red	-0.0299856	-0.054039	-0.278224	-0.284636	-0.10515	-0.16591	0.852032	-0.0472663	-0.0505096	0.0551889	0.179768	0.105987	0.431618	0.288662	0.209108	0.0512287
DSN1	brown	-0.0906237	-0.341805	-0.30308	-0.384944	-0.224082	0.0557022	-0.0745693	0.488805	0.473856	0.40858	0.417438	0.610472	0.436217	0.137058	0.341318	-0.0502874
DSTN	turquoise	0.0579225	0.119691	-0.00270777	-0.0941077	-0.118911	0.0719471	0.197592	0.330508	0.323585	0.678805	0.410638	0.409069	0.33651	0.202122	0.296937	0.263682
DTD1	brown	-0.0425296	-0.175397	-0.263769	-0.247134	-0.176914	0.172448	0.0485776	0.209354	0.15556	0.318469	0.432813	0.478624	0.407571	0.381088	0.362082	0.0670762
DTD2	grey	-0.0804557	-0.149927	-0.210214	-0.286821	-0.217292	0.0982388	0.302331	0.103045	0.0649476	0.152255	0.177485	0.311369	0.327218	0.374952	0.187541	0.300724
DTX4	grey	0.099692	0.26374	0.379584	0.218699	0.0296366	-0.0194629	-0.235407	0.111244	0.129934	0.281391	0.0620838	-0.0808633	-0.223053	-0.332082	-0.131249	0.0295371
DVL1	grey	-0.104778	0.0640818	-0.0267043	-0.205671	-0.301326	0.00957059	0.0311916	0.0718849	0.19294	-0.101501	-0.13582	-0.0928772	-0.228163	-0.216775	-0.210098	0.0954675
DVL3	magenta	-0.198324	-0.242523	-0.375622	-0.484996	-0.204403	-0.207789	0.291455	0.14495	0.0299177	0.124183	0.289767	0.324491	0.700071	0.458651	0.364181	-0.21092
OR7E14P	grey	0.045611	-0.283801	0.104394	-0.077161	-0.119976	0.0392397	-0.0308422	0.267645	0.381397	0.225635	0.164912	0.209284	0.0697534	-0.0611908	0.0818578	0.0880699
KIF21A	blue	-0.194598	-0.363833	-0.314422	-0.436527	-0.190741	-0.0356956	0.290638	0.245188	0.163034	0.384209	0.36282	0.501255	0.647133	0.514049	0.510622	-0.121308
KIF20A	brown	0.0544938	-0.31113	-0.375518	-0.377693	-0.329907	0.231841	0.0554564	0.394453	0.391438	0.267415	0.406309	0.607505	0.340538	0.154365	0.292223	0.177411
KIF20B	brown	0.114805	-0.257787	-0.281942	-0.279703	-0.218734	0.235922	0.113667	0.302612	0.335082	0.465483	0.419265	0.628573	0.338618	0.159864	0.344799	0.127722
HYLS1	brown	-0.100796	-0.351365	-0.292479	-0.354313	-0.214886	0.1928	-0.0599431	0.372243	0.339513	0.308773	0.316019	0.581788	0.445948	0.282435	0.364018	0.0709299
KIF13A	green	-0.132017	-0.113735	-0.179027	-0.329035	-0.240268	-0.0700182	0.288778	0.10153	0.107146	0.279749	0.216253	0.254899	0.469312	0.549034	0.353216	-0.172813
KIF13B	blue	0.0785103	0.23153	0.435095	0.352814	0.14187	-0.0799271	-0.248708	-0.106892	-0.0116617	0.0866127	-0.168722	-0.265053	-0.387224	-0.270145	-0.152914	0.0674164
OR7E37P	grey	-0.0335434	-0.234389	-0.13362	-0.250092	-0.180185	0.14988	-0.00672735	0.285625	0.314351	0.274019	0.239883	0.364867	0.206031	0.0873975	0.0322773	0.135687
HYMAI	grey	0.0281785	0.192734	0.259537	0.14452	0.0117364	-0.0544587	-0.180954	-0.0303986	0.0205649	-0.0297956	-0.0974683	-0.234092	-0.188552	-0.271375	-0.115544	-0.322107
KIF16B	grey	-0.0145995	-0.0981398	-0.220443	-0.282142	-0.229862	0.0102147	0.285118	0.19201	0.120104	0.337928	0.37225	0.333738	0.387753	0.415325	0.306311	0.101112
KIF18A	brown	-0.0660666	-0.319677	-0.379556	-0.403254	-0.227743	0.206187	0.0565406	0.416959	0.469125	0.449698	0.497159	0.728784	0.511436	0.294478	0.492728	0.108655
KIF18B	brown	-0.129105	-0.422044	-0.505073	-0.509747	-0.269918	0.0713851	-0.0148196	0.38473	0.350252	0.318541	0.435491	0.722544	0.51725	0.315636	0.491611	-0.141466
HYOU1	grey	-0.0660635	0.144618	0.0135508	-0.0173864	0.0429596	-0.0561198	-0.260432	0.174443	0.134134	0.0213599	-0.11974	-0.00239219	-0.107052	-0.160008	-0.221456	0.0563918
DYSF	blue	0.25554	0.327153	0.420532	0.526115	0.233425	-0.0782861	-0.079971	-0.140835	-0.0913754	0.166809	-0.0966455	-0.175103	-0.298685	-0.103332	-0.0532258	0.21922
EAF1	turquoise	0.124492	0.119642	0.0311056	0.133593	0.000977077	0.017674	0.0280756	0.124986	0.109258	0.444533	0.163796	0.312382	0.189942	0.209703	0.313391	0.189658
EAPP	grey	0.0523553	-0.051662	0.0211591	-0.0319695	-0.10131	0.203924	0.0506309	0.04897	0.11949	0.0632358	0.0699923	0.100818	-0.000243428	-0.0221317	0.0340445	0.353796
EBF1	yellow	0.0215091	0.511442	0.320543	0.375701	0.230664	-0.119985	-0.0984712	-0.248129	-0.242013	-0.154539	-0.239909	-0.375575	-0.303602	-0.112812	-0.149195	-0.0248175
PRKCDBP	yellow	0.176057	0.708437	0.238254	0.355563	0.125163	-0.122614	0.00377455	-0.293423	-0.246889	-0.268827	-0.345896	-0.467319	-0.440287	-0.355475	-0.27477	0.200268
EBPL	blue	-0.153348	-0.357533	-0.191246	-0.341266	-0.300729	0.330658	0.244685	0.190363	0.068039	0.153986	0.249464	0.405585	0.357269	0.372434	0.260061	0.109201
ECE1	grey	-0.0385569	0.182349	0.0630948	-0.0919801	-0.0532574	-0.304726	0.213177	0.148992	0.0951568	0.10232	0.00739936	-0.0884969	-0.00497008	-0.101749	-0.0715193	0.152169
ECI1	yellow	-0.0174991	-0.432111	-0.189441	-0.238622	-0.206071	0.203003	0.0437632	0.166014	0.245298	0.195187	0.269717	0.434042	0.310811	0.353282	0.260758	0.255052
ECI2	grey	-0.047761	-0.105014	-0.0876374	-0.110398	-0.0435745	0.195427	-0.0368226	0.0958353	0.120523	0.19954	0.167518	0.29268	0.238887	0.296124	0.225874	0.0950482
ECH1	grey	-0.0413982	-0.198795	-0.00451186	-0.109335	-0.0993255	0.0717211	-0.0597841	0.166391	0.23952	0.229479	0.177118	0.25929	0.171322	0.110421	0.0709961	0.114237
ECM1	yellow	0.0865547	0.457695	0.0113825	0.169652	0.0254962	-0.104623	0.365862	-0.220294	-0.165106	-0.176792	-0.225558	-0.309597	-0.242016	-0.113176	-0.122522	0.297937
ECM2	yellow	0.147118	0.737321	0.360436	0.563624	0.41049	-0.125369	-0.064784	-0.371988	-0.346246	-0.196545	-0.304816	-0.519782	-0.387364	-0.212929	-0.229809	0.0394549
ECT2	magenta	-0.0768065	-0.337627	-0.361007	-0.396417	-0.195206	0.024336	0.176339	0.380657	0.379066	0.621139	0.586812	0.733626	0.792423	0.492151	0.579556	-0.0245744
EDF1	pink	0.146139	0.0263847	0.0735868	0.0892515	-0.0860218	0.154528	-0.0201184	0.0369396	0.131372	0.104776	0.0639214	0.0969292	0.00391735	0.0730057	0.539751	0.0891551
EDN1	grey	-0.201297	0.0404027	0.206147	-0.0118949	-0.0547226	-0.111238	0.110377	-0.0885475	-0.103282	-0.11812	-0.109176	-0.154213	0.0760085	0.140492	0.00671884	-0.113795
EEA1	turquoise	0.12369	-0.0571884	-0.0873019	-0.11223	-0.0858608	-0.162799	0.306802	0.332801	0.235388	0.576438	0.450647	0.326166	0.375161	0.146825	0.223794	-0.0344783
EEF2	grey	-0.119157	-0.010968	-0.0145885	-0.115653	-0.123747	0.28762	0.00845115	0.0127957	0.0533425	0.241827	0.0492297	0.163603	0.078837	0.0936529	0.196602	-0.220485
EGR1	grey	0.060674	0.299864	0.251612	0.186356	0.0719784	-0.150459	0.112598	-0.135735	-0.152406	0.102499	-0.0606757	-0.202901	-0.0358876	0.0211095	-0.0330125	-0.0499883
EGR2	blue	0.0696834	0.360719	0.258808	0.372918	0.251867	-0.1328	0.00463322	-0.218769	-0.24938	-0.0355919	-0.147005	-0.273815	-0.0859835	0.0261384	-0.0451585	-0.0434473
EGR3	grey	0.0216293	0.376126	0.250846	0.30234	0.232943	-0.0919843	0.031922	-0.275238	-0.278644	-0.24078	-0.313727	-0.413938	-0.27883	-0.176724	-0.232493	-0.0840236
EHD1	blue	0.29074	0.371334	0.306004	0.398156	0.0486057	-0.00419581	0.0730645	-0.0709404	-0.0304459	0.048542	-0.245394	-0.22235	-0.396103	-0.332668	-0.202696	0.364268
EHD2	yellow	0.105774	0.598067	0.293591	0.192028	-0.101247	-0.193629	0.25163	-0.170685	-0.219011	-0.127576	-0.275791	-0.438097	-0.418023	-0.272124	-0.226146	0.287213
EHD3	grey	-0.0789038	0.281471	-0.0954838	-0.110774	-0.0642893	-0.166452	0.331037	0.000660889	-0.103083	0.0137206	-0.0249644	-0.0328392	0.112588	0.100192	0.0226728	0.110452
EI24	grey	-0.122739	-0.155676	-0.194337	-0.362758	-0.241107	0.108187	0.144856	0.406658	0.293076	0.383185	0.26879	0.470053	0.414129	0.184185	0.170378	0.174076
EID1	grey	0.00702281	0.188108	0.0412218	0.0823215	0.0680328	-0.0126348	-0.00409341	0.0341016	-0.0465382	0.286995	0.110904	0.163394	0.238089	0.21093	0.153179	-0.0115205
EID2	grey	-0.12994	-0.214847	-0.186023	-0.231001	-0.146083	0.0716016	-0.0289146	0.0887314	0.0364495	-0.0253921	0.066357	0.245827	0.253907	0.2236	0.132107	0.048862
EID3	green	-0.121559	-0.243875	-0.324005	-0.237051	-0.143346	0.0378383	0.0462329	-0.0123127	-0.159116	-0.00663438	0.117768	0.252569	0.396134	0.805347	0.352116	-0.0988702
EIF1	grey	-0.194075	-0.242898	-0.171866	-0.259665	-0.118005	0.197395	-0.00324034	0.0275697	-0.0707293	0.0200208	0.0950966	0.274413	0.285617	0.357957	0.223449	-0.108966
EIF5	turquoise	-0.0287913	-0.112697	-0.181595	-0.223499	-0.0680294	0.0590562	0.323723	0.297837	0.328667	0.461548	0.311453	0.425009	0.404222	0.231606	0.313637	0.253587
EIF6	grey	-0.0174163	-0.116752	-0.189578	-0.239873	-0.214828	0.086958	0.267301	0.224388	0.20334	0.17141	0.13969	0.26573	0.128489	0.00777483	0.0835913	0.333625
KIFAP3	turquoise	0.0949194	0.250055	-0.0794296	0.0112636	-0.0340017	-0.0635435	-0.0675921	0.238292	0.171217	0.319575	0.198947	0.133571	0.068283	0.0197045	0.118877	0.0401593
ELF1	blue	0.149911	-0.00357326	0.114583	0.264237	0.15726	-0.146216	0.0448536	-0.109543	-0.167031	0.00911694	0.0209687	-0.207267	-0.0517169	-0.00202938	0.0617876	-0.277958
ELF3	grey	0.00304526	-0.358628	0.0448165	-0.205837	-0.145498	-0.0630554	0.00283751	0.224436	0.209859	0.190224	0.274426	0.165159	0.140924	0.0312677	0.036784	-0.0523293
ELF4	green	0.0844909	-0.0101788	-0.302955	-0.191836	-0.176324	-0.236354	0.393037	0.120549	-0.00760794	0.156956	0.157919	0.209374	0.341518	0.374346	0.300659	0.0377243
ELF5	grey	-0.137425	-0.156982	0.283718	-0.0804748	-0.00633317	-0.119429	0.0353864	0.12367	0.17439	0.169894	0.111937	0.052114	0.117017	-0.150151	-0.077645	-0.0724197
ELK3	yellow	0.272983	0.568	0.357198	0.465067	0.262508	-0.259966	0.235364	-0.158949	-0.11307	0.0711771	-0.150921	-0.355364	-0.311057	-0.312922	-0.201684	0.282139
ELL2	purple	0.220064	0.329803	0.18497	0.344634	0.421536	-0.185637	0.412319	-0.0474553	-0.0904295	0.255567	-0.000569653	-0.134642	-0.0292795	-0.037324	-0.0447222	0.21572
ELL3	brown	-0.108053	-0.248502	-0.0471339	-0.161716	-0.157637	0.19358	0.140171	0.159439	0.143921	0.288099	0.105024	0.319899	0.212121	0.17722	0.220052	0.163525
ELP2	turquoise	-0.0041474	0.153707	0.189144	0.0901382	0.090117	0.0416042	-0.145264	0.0610882	0.145802	0.35094	0.120381	0.101331	-0.0139548	-0.121792	0.137973	-0.277242
ELP3	turquoise	0.156175	0.15125	0.16457	0.124697	0.0167833	0.0511718	-0.133179	0.104384	0.156521	0.362288	0.13691	0.15904	-0.0558902	-0.0995331	0.125128	0.0332281
ELP4	turquoise	0.110436	-0.0508351	-0.158446	-0.12874	-0.0813853	0.0701173	0.201756	0.286991	0.309001	0.486948	0.333352	0.472135	0.355447	0.171671	0.390244	0.28134
ELP5	brown	-0.114259	-0.134196	-0.179392	-0.181927	-0.0477939	0.293739	-0.171794	0.372822	0.274095	0.219158	0.247802	0.459646	0.264308	0.247597	0.246144	0.162729
EMC1	grey	-0.0111855	0.00921211	-0.0330917	-0.180181	-0.149644	-0.132831	0.116653	0.436488	0.454888	0.400313	0.278848	0.271542	0.169592	-0.0883576	0.182352	0.0948127
EMC2	turquoise	-0.044135	-0.0449267	-0.046963	-0.209527	-0.195053	0.0962875	0.22211	0.247521	0.203438	0.396786	0.275843	0.31073	0.229601	0.0938134	0.101817	0.243852
EMC4	turquoise	-0.00153745	-0.0970492	-0.165851	-0.175332	-0.115807	0.177473	0.178369	0.274812	0.285901	0.522781	0.330379	0.52505	0.415533	0.330582	0.370125	0.250719
EMC6	brown	-0.11881	-0.265519	-0.180234	-0.232817	-0.154046	0.349468	-0.0517005	0.2289	0.201559	0.116126	0.190723	0.449405	0.252601	0.323829	0.20098	0.304474
EMC8	brown	-0.119349	-0.198164	-0.30533	-0.343731	-0.229678	0.134178	0.0948654	0.385389	0.353588	0.53532	0.413676	0.623428	0.475513	0.334565	0.320139	0.220784
EMC9	grey	-0.000695029	-0.317165	-0.295372	-0.265727	-0.202995	0.160141	0.0374255	0.106257	0.113787	-0.027557	0.104661	0.327273	0.200262	0.274375	0.160286	0.319655
EME1	brown	-0.133074	-0.403372	-0.468155	-0.488299	-0.30064	0.168406	-0.0533531	0.261562	0.179463	0.124655	0.269605	0.598097	0.40035	0.312833	0.306905	-0.0374062
EMCN	black	0.11924	0.189698	0.794128	0.446962	0.152476	0.0486341	-0.0896513	-0.116553	-0.0200495	-0.00607258	-0.123606	-0.326912	-0.312728	-0.292855	-0.247208	0.053181
EMG1	brown	-0.0437546	-0.221132	-0.311693	-0.32024	-0.199271	0.430466	0.0419862	0.304349	0.337883	0.390088	0.363188	0.65597	0.395504	0.232627	0.215143	0.311469
EML1	green	-0.157276	0.246067	-0.082808	-0.14059	-0.0382176	-0.0484263	0.0756815	0.0014251	0.0238913	0.212487	0.0857568	0.167647	0.333712	0.34047	0.301925	-0.0993999
EML4	turquoise	0.0398409	0.0272684	0.0501653	0.0272053	0.117912	-0.0849459	-0.113961	0.301918	0.280411	0.529867	0.256634	0.252791	0.157004	-0.113943	0.0322914	-0.0467327
EML6	grey	-0.167395	-0.109095	-0.134313	-0.2429	0.00682169	-0.12923	0.216621	0.267752	0.224976	0.201958	0.119536	0.149412	0.297643	0.0977934	0.139023	-0.137274
EMP1	grey	-0.00938931	0.249167	0.262578	0.197263	0.130936	-0.188857	0.249999	-0.127897	-0.144817	0.0450547	-0.135638	-0.268744	-0.0293868	-0.0661553	-0.0257585	-0.162806
EMP2	grey	0.00111409	-0.109461	0.127778	-0.00418184	-0.104378	-0.0948145	0.175674	-0.0118597	-0.018078	0.150159	0.163454	0.0867862	0.163433	0.146916	0.267368	-0.0944727
EMP3	blue	0.261751	0.616463	0.300036	0.623587	0.415126	-0.0786768	-0.0997649	-0.329726	-0.245438	-0.206471	-0.405402	-0.47104	-0.508889	-0.342914	-0.317334	0.258833
EMR2	blue	0.31344	0.493097	0.219751	0.660561	0.488346	-0.161821	-0.091706	-0.27027	-0.288579	-0.150907	-0.342528	-0.386521	-0.398136	-0.216606	-0.249698	0.16195
ENC1	yellow	0.0557731	0.593175	0.351975	0.379373	0.212337	-0.142198	-0.2751	-0.177903	-0.177192	-0.268844	-0.409061	-0.48137	-0.486798	-0.411588	-0.334656	-0.0355905
ENAH	grey	-0.0588671	0.261793	-0.0112804	-0.139856	-0.154335	-0.0224725	-0.135472	0.146559	0.127357	0.264529	0.131669	0.12281	-0.0175392	-0.0063735	0.0824985	-0.192847
ENO1	turquoise	-0.0423828	-0.0252521	-0.18456	-0.186293	-0.0914291	-0.0407036	0.139494	0.410422	0.447687	0.538583	0.361427	0.454317	0.307455	0.119503	0.224444	0.274631
ENO2	grey	-0.190467	0.165122	-0.157282	-0.224352	-0.121633	-0.126031	0.00782953	0.120198	0.0404878	0.0857902	0.0266118	0.0688502	0.089984	-0.00780443	0.000758104	0.0403988
ENSA	brown	0.071102	-0.283217	-0.178578	-0.211842	-0.11536	0.139581	0.0998161	0.380872	0.354822	0.546757	0.520659	0.59172	0.497596	0.373245	0.310104	0.225854
ENY2	turquoise	-0.0106916	-0.16862	-0.0919652	-0.201638	-0.0954544	0.117626	-0.0640223	0.382185	0.419947	0.533916	0.456422	0.51442	0.349997	0.0636342	0.270293	-0.0502131
EOGT	turquoise	0.26712	0.43251	0.224543	0.258992	0.0742602	-0.0636911	0.129601	0.0905696	0.0931011	0.53951	0.195892	0.130157	0.109287	0.00471644	0.197055	0.152126
F11R	blue	-0.149567	-0.33236	-0.310672	-0.509375	-0.325953	-0.220533	0.441489	0.283178	0.181465	0.273179	0.397565	0.357563	0.583153	0.340759	0.319979	-0.0441045
EPC1	green	0.056112	0.0998265	0.256354	0.19187	0.0936796	0.0183109	-0.250351	-0.00769929	0.0947743	0.0637557	-0.0686721	-0.154346	-0.306319	-0.371282	-0.256361	-0.111337
EPC2	turquoise	0.0182108	-0.0556699	0.0446209	-0.112036	-0.157495	0.0741751	-0.199262	0.339973	0.39184	0.501896	0.433377	0.419829	0.26495	0.129837	0.392922	-0.0997258
EPN3	blue	-0.12355	-0.280292	-0.224628	-0.36478	-0.269941	-0.050802	0.33939	0.162315	-0.00695665	0.111402	0.254537	0.254412	0.305495	0.348859	0.173186	0.128864
EPRS	brown	-0.0661454	-0.311451	-0.279575	-0.354751	-0.23969	0.157994	-0.0120571	0.326328	0.239239	0.488167	0.452481	0.602302	0.446968	0.495576	0.384167	0.00940484
EPS8	green	-0.178174	-0.150827	0.0441495	-0.137496	-0.122546	0.0916264	-0.143109	0.134015	-0.0125418	0.281646	0.241131	0.309084	0.365738	0.623312	0.306274	-0.0151468
EPT1	green	-0.181298	-0.362125	-0.444345	-0.461864	-0.2644	0.101378	0.160711	0.194807	0.0994459	0.275446	0.352269	0.557541	0.611229	0.793882	0.418886	0.0216678
ERC2	green	-0.041038	-0.1949	-0.231242	-0.179664	-0.0609727	0.0218733	0.089004	0.0668291	-0.056126	0.109327	0.210539	0.235057	0.326328	0.381312	0.174587	0.0199672
ERI1	turquoise	0.190757	0.18115	0.111123	0.233213	0.0733206	0.0266142	-0.0925054	0.189014	0.25842	0.496501	0.155424	0.255186	0.0124097	-0.0973627	0.237024	0.124723
ERN1	purple	0.123103	0.147522	0.0978391	0.369189	0.626737	-0.152516	-0.103902	-0.0693894	-0.113557	0.137349	-0.0460051	-0.0939176	-0.0493685	-0.0571749	-0.0105375	-0.0953316
ESF1	blue	-0.126721	-0.22233	-0.337125	-0.483592	-0.275722	0.0413233	0.0822139	0.327118	0.224683	0.399323	0.383706	0.517344	0.465129	0.290361	0.285675	-0.179209
ESM1	grey	-0.0391374	0.0939818	0.120179	-0.0967749	-0.227606	0.07007	-0.0601785	0.218161	0.247192	0.258984	0.147283	0.199292	0.0799511	-0.0488887	0.114494	0.197145
ETFA	brown	0.0384931	-0.302121	-0.220284	-0.186743	-0.159486	0.268875	0.0632716	0.33627	0.320901	0.50867	0.42761	0.65519	0.476043	0.378905	0.346083	0.272797
ETFB	green	-0.036516	-0.262637	-0.252739	-0.236692	-0.221768	0.110055	0.259892	-0.00955293	-0.112851	0.0703769	0.230631	0.276598	0.366546	0.6918	0.355966	0.192538
ETF1	turquoise	0.177975	-0.117057	-0.0894024	-0.0938454	-0.195645	0.179499	0.270062	0.234665	0.280509	0.543099	0.404468	0.496305	0.377302	0.251494	0.370523	0.256414
ETS1	blue	0.215674	0.414284	0.350828	0.59413	0.347743	-0.145345	-0.178327	-0.397104	-0.353863	-0.491483	-0.506993	-0.630765	-0.617102	-0.445606	-0.444804	0.0289594
ETS2	grey	0.0830822	0.167847	0.0901273	-0.0837583	-0.0541631	-0.223174	0.407723	0.223472	0.186093	0.262145	0.129986	0.00524412	0.0785674	-0.160649	-0.125843	0.148265
ETV4	grey	-0.231481	-0.183385	-0.240175	-0.296289	-0.163601	0.178623	0.00567366	-0.0246899	-0.117014	-0.0558128	0.0318085	0.217732	0.218941	0.366166	0.311253	-0.0165479
ETV5	blue	-0.266709	-0.0335582	-0.185796	-0.283397	-0.132142	-0.00673761	-0.0392044	0.0917413	-0.00104474	-0.0110082	0.0414315	0.140304	0.285756	0.230122	0.189384	-0.0853578
ETV6	green	0.157678	0.0932602	0.0404243	0.141656	0.133351	-0.140296	-0.204427	0.0545782	0.100964	0.0542027	-0.0200282	-0.0644546	-0.184661	-0.327907	-0.157983	-0.172428
ETV7	blue	0.67147	-0.0900368	0.0346384	0.401326	0.236358	-0.0379889	-0.0719273	-0.102142	-0.0733881	-0.0350652	-0.0745362	-0.0458888	-0.11494	-0.0465623	0.00955911	0.0813583
EVI5	grey	-0.0599611	0.0816477	0.0387638	-0.00216238	0.0786495	-0.134591	0.0465616	-0.0433531	0.0373993	0.00801423	-0.0375577	-0.147891	0.0427736	-0.0201998	-0.0372917	-0.288656
EXO1	brown	-0.0685263	-0.397351	-0.449396	-0.48722	-0.272546	0.179672	0.047155	0.436381	0.408327	0.46966	0.524008	0.829577	0.594364	0.423538	0.498998	0.062987
EXT1	grey	0.0416915	0.0846263	-0.120305	-0.190879	-0.0620457	-0.138426	0.318441	0.183842	0.00478569	0.232544	0.213981	0.148463	0.306364	0.141517	0.176367	-0.133821
EXT2	grey	0.0756386	0.292658	-0.0762474	-0.016462	-0.0986541	0.0491317	0.0712977	0.101279	0.0293361	0.0973436	0.0217824	0.103554	0.0527194	0.0485899	0.0617239	0.370382
EYA1	grey	-0.123524	-0.046848	-0.0785886	-0.234813	-0.148847	0.104413	-0.188709	0.254125	0.164512	0.202655	0.250803	0.251217	0.150969	0.115035	0.00117182	-0.0828431
EYA2	grey	-0.0553573	0.0656977	-0.0278503	-0.203043	-0.015956	-0.183668	0.0437673	0.243895	0.211807	0.0233205	0.0494369	-0.0305773	-0.0166265	-0.258252	-0.24149	0.011647
EZH2	brown	-0.103152	-0.500432	-0.364955	-0.397962	-0.158227	0.0820167	0.0825662	0.322257	0.404777	0.439031	0.439659	0.668167	0.610646	0.375738	0.550197	-0.20323
FADD	grey	0.0834338	0.0290344	-0.125083	-0.0455803	-0.06602	0.0166832	0.152789	0.0132345	0.0786661	0.0934169	0.0816386	0.134972	0.0838782	0.0169086	0.101887	0.193615
FAF2	grey	0.174016	0.0477967	-0.0310183	0.0201848	-0.0920261	-0.0587568	0.0369746	0.0239714	0.0309804	0.211553	0.139263	0.134321	0.0798054	0.083236	0.151354	0.0656454
FAIM	tan	0.0360349	-0.170699	-0.0849912	-0.195101	-0.169114	0.0296741	-0.0201494	0.345641	0.375092	0.357728	0.594165	0.402346	0.311934	0.0676775	0.227904	0.112248
FAN1	blue	-0.176586	-0.315605	-0.310535	-0.404911	-0.242655	0.0812212	0.114416	0.337388	0.239758	0.359495	0.303399	0.480361	0.474854	0.250074	0.305303	-0.12282
FAR1	turquoise	0.0871864	-0.142891	-0.0638461	-0.120621	-0.0426811	0.002117	0.223278	0.155418	0.219094	0.399792	0.298294	0.290075	0.286375	-0.0089627	0.285349	-0.17217
FAR2	grey	0.120548	0.0261024	0.156862	0.259417	0.107579	0.146564	-0.348913	-0.0261534	0.06567	0.0432262	0.064923	0.0190849	-0.185496	-0.231394	-0.0216096	-0.0940386
FAT1	yellow	0.0641956	0.376123	-0.0251934	-0.0419098	-0.117902	-0.125833	0.191369	0.100045	0.0437749	0.140371	0.0263939	-0.063036	-0.0860555	-0.144495	0.0372454	0.0672826
FAT2	red	0.202989	0.0215541	-0.231821	-0.173416	-0.162369	-0.142718	0.656377	0.0636447	-0.0524223	0.139155	0.249981	0.127299	0.264947	0.231056	0.182595	0.201773
FAT4	black	0.141574	0.496325	0.657678	0.479947	0.301056	-0.115153	-0.131626	-0.123909	-0.120218	-0.0411325	-0.192439	-0.439458	-0.381926	-0.416576	-0.318889	-0.0159082
FAXC	magenta	-0.248943	-0.258899	-0.236885	-0.372624	-0.107891	-0.00593658	0.127369	0.238417	0.132136	0.307315	0.362894	0.422637	0.596783	0.373699	0.447736	-0.20355
FBN1	yellow	0.107393	0.832171	0.164293	0.404448	0.316338	-0.25364	-0.0337717	-0.211543	-0.194959	-3.87945e-05	-0.242613	-0.374016	-0.277357	-0.211455	-0.113996	-0.0642028
FBP1	blue	0.135964	0.176039	0.497807	0.610096	0.291103	-0.0451665	-0.22641	-0.254882	-0.138839	-0.0296512	-0.2409	-0.294789	-0.345838	-0.206786	-0.109404	0.0328771
FCN1	blue	0.154977	0.324057	0.566952	0.672657	0.394709	-0.0544944	-0.12438	-0.356014	-0.267162	-0.264369	-0.406832	-0.50371	-0.466758	-0.327029	-0.323614	0.105897
FCN3	black	0.104972	0.0303555	0.700442	0.393188	0.0668576	0.04977	-0.0862288	-0.169417	-0.0570185	-0.0917563	-0.173285	-0.257438	-0.261604	-0.168674	-0.185087	0.0416475
FDPS	blue	-0.104921	-0.303646	-0.311473	-0.407371	-0.30384	0.114777	0.017583	0.180793	0.22819	0.222352	0.312298	0.507166	0.405714	0.317063	0.374841	0.0119949
FDXR	blue	-0.0457503	-0.347422	-0.253327	-0.391013	-0.235712	0.163374	0.356488	0.16534	0.183692	0.215047	0.272309	0.438687	0.406183	0.200074	0.17152	0.154215
FDX1	turquoise	0.138202	-0.0987371	0.0878595	0.108662	0.086796	0.0758359	0.0730319	0.326876	0.254847	0.491626	0.34786	0.36824	0.341489	0.161625	0.183148	0.257493
FECH	green	-0.0872858	-0.164914	-0.0925893	-0.116882	-0.124929	0.108892	-0.10243	0.182482	0.117915	0.379822	0.296374	0.422631	0.376159	0.548934	0.435954	-0.0460839
FEN1	brown	-0.0535251	-0.371907	-0.410978	-0.458524	-0.285028	0.100884	0.0456145	0.445426	0.479065	0.45905	0.455814	0.747506	0.544794	0.325281	0.533606	0.0554518
FEZ1	yellow	0.0544363	0.323977	-0.0309162	0.0487068	0.119372	-0.0813787	0.2345	-0.0143078	-0.113397	0.0595958	-0.0217882	-0.0335752	0.0893215	0.0394551	0.0621147	0.179942
FEZ2	turquoise	-0.0257904	0.00605059	0.0187538	-0.0491376	-0.0692812	-0.0578285	0.0597189	0.0922391	0.0195682	0.369243	0.221987	0.199897	0.311109	0.250996	0.250853	-0.0535469
FGD1	blue	-0.169075	-0.128206	-0.359709	-0.370979	-0.199895	0.0325298	-0.0587388	0.0345147	-0.0714369	-0.160326	0.0545886	0.209811	0.237662	0.252334	0.153114	-0.0817656
FGD4	grey	0.164321	0.0746018	0.385989	0.295895	0.0371003	0.0188592	-0.158762	0.0997792	0.0913101	0.288385	0.0575608	0.00758781	-0.160417	-0.171313	0.0230083	0.0965878
FGD6	turquoise	0.0889884	0.016158	-0.150376	-0.125331	-0.0645997	-0.133609	0.260207	0.267727	0.204341	0.552947	0.323902	0.34422	0.38355	0.192174	0.310356	-0.00683784
FGF2	grey	-0.00201143	0.0960126	-0.0233534	0.0630383	0.177678	-0.0507878	0.00847455	-0.0560651	-0.0337446	0.0939096	-0.0358266	0.0782067	0.147688	0.082175	0.123509	-0.037972
FGF7	yellow	0.0413967	0.494931	0.294751	0.378936	0.283548	-0.08644	-0.0794576	-0.118935	-0.131825	0.011517	-0.168819	-0.251896	-0.199486	-0.171319	-0.152388	-2.26933e-05
FGL2	blue	0.484516	0.236409	0.377176	0.845795	0.578211	-0.0662441	-0.23264	-0.275904	-0.200159	-0.060784	-0.216341	-0.325476	-0.34066	-0.201361	-0.146538	0.0698066
FHL1	blue	0.0421537	0.278827	0.458839	0.308973	0.0956501	0.0546784	-0.0193735	-0.0224622	0.0769661	0.385003	0.0766815	0.0017281	-0.0117987	-0.065054	0.176642	0.0338242
FHL2	yellow	0.137071	0.68111	0.125048	0.244991	0.0821736	-0.0857704	0.136083	-0.0524022	-0.0623547	0.00499964	-0.196049	-0.307441	-0.369241	-0.30886	-0.24762	0.372427
FIBP	grey	-0.0839862	-0.0960032	-0.0984074	-0.270866	-0.284537	0.202679	-0.0907962	0.399181	0.411875	0.312341	0.211539	0.412839	0.213939	0.0978845	0.0747391	0.196718
FIGN	red	0.133479	0.209024	0.238539	0.226537	0.0127567	-0.00480017	-0.407088	-0.00815537	0.0652125	0.0282817	-0.104247	-0.126809	-0.333647	-0.335603	-0.134417	-0.0397853
FIG4	turquoise	0.194381	0.0672394	0.348756	0.326572	0.128985	0.0660604	-0.247894	0.224692	0.356045	0.530168	0.325848	0.177766	-0.0120826	-0.120806	0.17388	-0.0278437
FIS1	grey	0.0200259	0.0204485	0.0851202	0.0496174	-0.101096	0.346985	-0.0449303	0.0338069	0.0534048	0.158266	0.111325	0.179108	0.0288534	0.120076	-0.00623916	0.405147
FJX1	grey	-0.00563162	0.252692	-0.186822	-0.162753	-0.160492	0.0850449	0.230295	-0.00882979	-0.00903117	-0.0370537	-0.056389	0.0532317	0.031101	0.136637	-0.0254441	0.243665
FKTN	pink	0.0786909	-0.0641974	-0.100272	-0.0891416	-0.109419	0.00736661	0.0857683	0.23942	0.193986	0.44285	0.368186	0.371483	0.363524	0.310701	0.707742	-0.0698925
FLII	turquoise	0.0698238	0.241659	0.133251	0.142337	0.0178975	0.0134236	0.0116662	0.127466	0.146146	0.337504	0.115496	0.0871457	-0.0620428	0.038193	0.0861159	0.0978026
FLI1	blue	0.35813	0.39431	0.512771	0.798559	0.616809	-0.135131	-0.112369	-0.197032	-0.134248	0.199954	-0.12794	-0.293893	-0.26526	-0.20299	-0.10185	0.020345
FLNA	yellow	0.0171967	0.519054	0.155575	0.132629	-0.0602605	-0.142331	-0.0459144	-0.164202	-0.220578	-0.359729	-0.409362	-0.467247	-0.455922	-0.296815	-0.341111	0.0136677
FLNB	grey	0.140464	0.21434	0.0353904	-0.0914995	-0.196189	-0.14243	0.409654	0.17688	0.178259	0.295549	0.0489244	0.0138348	-0.0274441	-0.199875	0.0470559	0.220153
FLT1	yellow	0.042555	0.328777	0.217131	0.145726	0.0572399	-0.200587	0.104078	0.116047	0.0622622	0.345427	0.108503	0.0143736	0.0446938	-0.00506173	0.108888	0.063371
FMO1	yellow	0.166071	0.455584	-0.0502104	0.287991	0.33488	-0.0793343	0.114404	-0.178874	-0.161757	0.00559198	-0.0588041	-0.166425	-0.10529	0.0101909	-0.0712765	0.118944
FMO2	blue	0.140067	0.20893	0.421374	0.335994	0.254749	-0.188924	-0.0340551	-0.047114	-0.0858746	0.0217526	-0.00190755	-0.297352	-0.170261	-0.243422	-0.264815	-0.119257
FMO3	grey	0.149461	0.109853	0.0840078	0.109785	0.135897	-0.0923424	-0.0139541	-0.0136776	-0.0610765	0.0314377	0.0138869	-0.0929463	-0.0257293	-0.109671	-0.202759	0.0195057
FMO4	grey	0.126782	0.0649699	0.137294	0.0157706	0.0617167	-0.199419	0.264669	0.0491212	0.0224528	0.00932971	0.134892	-0.167169	-0.033736	-0.221826	-0.245804	0.11303
FMOD	yellow	0.141046	0.861958	0.328653	0.465394	0.325567	-0.132399	-0.0694295	-0.248714	-0.183024	-0.089732	-0.2992	-0.43118	-0.417455	-0.303385	-0.250872	0.0721139
FMR1	turquoise	0.172815	-0.186323	-0.112463	-0.0946553	-0.0586764	0.00416801	-0.017372	0.35084	0.379029	0.621103	0.44745	0.497294	0.393925	0.205424	0.365853	0.00119485
FNTA	brown	0.0556772	-0.195851	-0.177281	-0.226222	-0.134119	0.20179	0.215589	0.315872	0.346877	0.561018	0.462927	0.571337	0.462363	0.227663	0.290478	0.191847
G0S2	blue	0.209713	0.432495	0.262175	0.492722	0.304705	-0.0309929	0.0238661	-0.115959	-0.0883398	-0.00703144	-0.229388	-0.242438	-0.355748	-0.253169	-0.240612	0.337647
FOSB	blue	0.0268228	0.223797	0.465151	0.339263	0.155628	-0.0598539	-0.0929815	-0.255277	-0.227125	-0.278265	-0.307498	-0.447836	-0.33856	-0.211601	-0.262094	-0.0926943
FPGT	turquoise	0.088406	-0.0770456	0.0224285	-0.0683587	-0.0614264	0.036937	0.173054	0.392943	0.494944	0.704821	0.570209	0.47899	0.447925	0.215287	0.352623	0.16531
PRIM2 /// PRIM2B	turquoise	-0.00620011	-0.219147	-0.261289	-0.254746	-0.0673051	0.0530497	0.0935041	0.461649	0.513593	0.749414	0.566067	0.696535	0.557537	0.236851	0.477369	0.0516136
FPR1	blue	0.318161	0.448323	0.445815	0.728076	0.420105	-0.0822916	-0.0660181	-0.276942	-0.228369	-0.181383	-0.351226	-0.433993	-0.447569	-0.284468	-0.297621	0.209734
FPR3	blue	0.445181	0.372836	0.324678	0.791922	0.522017	-0.116236	-0.151458	-0.188482	-0.0905135	0.167785	-0.108338	-0.184174	-0.203921	-0.101208	-0.0120111	0.123535
G2E3	brown	-0.0674061	-0.129969	-0.269922	-0.312543	-0.216946	0.111073	0.215063	0.298352	0.318718	0.466525	0.355374	0.518878	0.412585	0.228731	0.333184	0.232954
FRZB	black	0.0608662	0.242384	0.504725	0.39978	0.379728	-0.068136	-0.218147	-0.136612	-0.00816013	0.0176628	-0.0831416	-0.282701	-0.218461	-0.304567	-0.220617	-0.1056
FRYL	turquoise	0.101347	0.128042	0.0924311	0.111253	0.106056	-0.222153	0.118477	0.173617	0.203431	0.462988	0.220801	0.0371715	0.0855861	-0.194375	0.15908	-0.1702
FTH1	green	-0.111039	0.0800606	0.0324249	0.122928	-0.0203471	0.112282	-0.194289	-0.11414	-0.18658	-0.10282	-0.132888	-0.0498868	-0.0715888	0.360091	0.0732541	0.134614
AX747730	turquoise	-0.201378	-0.285594	-0.208564	-0.250642	-0.192518	0.00119096	-0.162151	-0.120282	-0.169545	-0.552501	-0.267795	-0.187074	-0.139296	-0.0241369	-0.208457	-0.3446
FUOM	blue	0.16553	0.291847	0.18344	0.403652	0.251478	0.11035	-0.0472656	-0.205501	-0.0528214	-0.138862	-0.204941	-0.218867	-0.284119	-0.232067	-0.306551	0.343408
G6PD	green	-0.106935	-0.207131	-0.259259	-0.223037	-0.219567	0.0681306	0.0273269	-0.0610587	-0.196323	-0.18502	0.0175131	0.134293	0.172418	0.658193	0.138634	0.151992
FUT2	red	0.107719	-0.0931342	0.00882041	-0.00997591	0.00414203	-0.206014	0.486484	-0.00395129	0.000304519	0.127416	0.0746612	-0.0438012	0.0649871	0.043712	0.0429029	0.219632
FUT1	blue	-0.125955	-0.124097	-0.181388	-0.344198	-0.225743	0.010876	0.344827	0.168023	0.168402	0.251195	0.176368	0.290453	0.364752	0.287739	0.340438	-0.0113435
FUT3	red	0.0403992	-0.101199	0.117375	0.0312715	-0.00836803	-0.125562	0.342804	-0.0389028	-0.0239061	-0.0472853	-0.0338428	-0.158821	-0.102065	-0.191197	-0.181204	0.293952
FUT8	purple	0.0144719	0.152084	0.185433	0.187938	0.333864	-0.0797127	-0.0613989	0.0745098	-0.00150792	0.075683	-0.0664864	-0.0790082	-0.0780431	-0.11965	-0.148608	0.215604
AX747826	grey	-0.0915768	-0.121069	0.0912309	-0.055434	-0.0635422	-0.048033	0.00947947	-0.0675933	-0.0141358	-0.0711573	-0.100413	-0.156979	-0.106401	-0.139793	-0.14133	-0.190139
FXR1	magenta	-0.194467	-0.344411	-0.444719	-0.517742	-0.284738	0.0248961	0.14783	0.299464	0.168679	0.344152	0.433702	0.594362	0.840737	0.576414	0.489887	-0.112715
FZD1	yellow	-0.0141132	0.568774	0.0328391	0.0524484	0.0667522	-0.229722	0.140727	-0.0108453	-0.0459422	0.0857053	-0.0988431	-0.159741	-0.050207	-0.153878	-0.095755	0.112607
FZD3	grey	-0.203928	-0.111989	-0.196962	-0.2665	-0.0456052	0.0862012	-0.171337	0.143769	0.191705	0.163342	0.0279435	0.242176	0.141659	-0.0163427	0.130345	-0.256604
FZD2	yellow	-0.0487167	0.389611	0.036833	0.0765686	0.067101	-0.086565	-0.175681	-0.253472	-0.321161	-0.416555	-0.27015	-0.322744	-0.25676	-0.13287	-0.204193	-0.121748
FZD5	grey	-0.00363837	-0.248319	0.222576	-0.125637	-0.206613	0.0228086	-0.026116	0.232512	0.200237	0.21025	0.140215	0.195107	0.065885	-0.0545929	0.0207327	0.147212
FZD7	green	-0.311209	-0.0386873	-0.222285	-0.31768	-0.153737	0.0351856	0.00474953	0.0298736	-0.0241708	0.0446693	0.127964	0.214581	0.374915	0.46301	0.297412	-0.276811
FZD6	blue	-0.125805	-0.024259	-0.259862	-0.399859	-0.186307	-0.0277966	0.498375	0.281669	0.208192	0.366096	0.407015	0.359082	0.519257	0.25199	0.286763	0.0703124
IL12RB2	grey	0.345006	0.105928	-0.033328	0.132245	0.0441878	-0.00767357	0.146675	0.0655444	0.159106	0.0475823	-0.0303128	-0.0574135	-0.162962	-0.273598	-0.161538	0.227301
LOC100294341 /// LOC101929774	grey	0.202611	0.00713718	0.117643	0.150036	0.0574547	-0.093078	-0.071378	0.031715	0.0124939	0.133048	0.000664482	-0.00210857	-0.1131	-0.0937983	0.0149886	0.00257071
GAB2	blue	0.0266868	0.0805592	0.35387	0.315411	0.134273	0.0823519	-0.397929	0.0374319	0.102565	0.177135	-0.0376871	-0.0484338	-0.212569	-0.190183	-0.078399	-0.149217
GAD1	grey	-0.0931353	0.100817	-0.0238079	-0.174234	-0.11715	-0.028982	-0.0790333	0.271541	0.228255	0.102681	0.0555006	0.0855019	-0.00997724	-0.161287	-0.0873822	0.0875736
GALC	blue	0.185485	0.407732	0.430819	0.437917	0.279722	-0.107421	-0.0804741	0.0653844	0.149594	0.328903	0.0361312	-0.146877	-0.219075	-0.336073	-0.181087	0.243164
GALM	blue	0.341083	0.13894	0.413965	0.579054	0.328187	0.0196921	-0.384735	-0.0778194	-0.0428144	-0.00289539	-0.174317	-0.204807	-0.385447	-0.286398	-0.279282	0.247626
[truncated: 8,002 more rows]
