# Supplementary material for: Identification of a cancer-associated fibroblast classifier for predicting prognosis and therapeutic response in lung squamous cell carcinoma
Source: Medicine (Baltimore). 2023 Sep 22;102(38):e35005. doi: 10.1097/MD.0000000000035005 (PMC10519496; doi:10.1097/MD.0000000000035005)
Supplement: Supplementary file 7 [file medi-102-e35005-s007.xlsx]

## Sheet: Table S3. GO for yellow module
Supplemental Table 3. Significant MSigDB C5 (GO gene sets) terms for 288 overlapped yellow module genes
	ONTOLOGY	ID	Description	GeneRatio	BgRatio	pvalue	p.adjust	qvalue	geneID	Count
GO:0030198	BP	GO:0030198	extracellular matrix organization	55/256	301/18723	3.77415e-46	6.57349e-43	5.0604e-43	ADAMTS12/AEBP1/ANTXR1/CCDC80/COL10A1/COL11A1/COL12A1/COL15A1/COL16A1/COL18A1/COL1A1/COL1A2/COL3A1/COL4A1/COL4A2/COL5A1/COL5A2/COL5A3/COL8A1/COL8A2/COMP/CRISPLD2/CTSK/DDR2/DPT/EFEMP2/EMILIN1/FAP/FBLN1/FBLN2/FMOD/GREM1/HAS2/LAMB1/LAMB2/LOX/LOXL1/MMP1/MMP10/MMP11/MMP13/MMP14/MMP3/MMP7/NID2/OLFML2B/PDPN/POSTN/PXDN/SERPINH1/SFRP2/SH3PXD2B/SULF1/SULF2/TGFBI	55
GO:0043062	BP	GO:0043062	extracellular structure organization	55/256	302/18723	4.56515e-46	6.57349e-43	5.0604e-43	ADAMTS12/AEBP1/ANTXR1/CCDC80/COL10A1/COL11A1/COL12A1/COL15A1/COL16A1/COL18A1/COL1A1/COL1A2/COL3A1/COL4A1/COL4A2/COL5A1/COL5A2/COL5A3/COL8A1/COL8A2/COMP/CRISPLD2/CTSK/DDR2/DPT/EFEMP2/EMILIN1/FAP/FBLN1/FBLN2/FMOD/GREM1/HAS2/LAMB1/LAMB2/LOX/LOXL1/MMP1/MMP10/MMP11/MMP13/MMP14/MMP3/MMP7/NID2/OLFML2B/PDPN/POSTN/PXDN/SERPINH1/SFRP2/SH3PXD2B/SULF1/SULF2/TGFBI	55
GO:0045229	BP	GO:0045229	external encapsulating structure organization	55/256	304/18723	6.66457e-46	6.57349e-43	5.0604e-43	ADAMTS12/AEBP1/ANTXR1/CCDC80/COL10A1/COL11A1/COL12A1/COL15A1/COL16A1/COL18A1/COL1A1/COL1A2/COL3A1/COL4A1/COL4A2/COL5A1/COL5A2/COL5A3/COL8A1/COL8A2/COMP/CRISPLD2/CTSK/DDR2/DPT/EFEMP2/EMILIN1/FAP/FBLN1/FBLN2/FMOD/GREM1/HAS2/LAMB1/LAMB2/LOX/LOXL1/MMP1/MMP10/MMP11/MMP13/MMP14/MMP3/MMP7/NID2/OLFML2B/PDPN/POSTN/PXDN/SERPINH1/SFRP2/SH3PXD2B/SULF1/SULF2/TGFBI	55
GO:0030199	BP	GO:0030199	collagen fibril organization	22/256	61/18723	5.39688e-26	3.99235e-23	3.07338e-23	AEBP1/COL11A1/COL12A1/COL1A1/COL1A2/COL3A1/COL5A1/COL5A2/COL5A3/COMP/DDR2/DPT/EFEMP2/EMILIN1/FMOD/GREM1/LOX/LOXL1/MMP11/PXDN/SERPINH1/SFRP2	22
GO:0031589	BP	GO:0031589	cell-substrate adhesion	40/256	363/18723	9.29574e-25	5.50122e-22	4.23495e-22	ACTN1/ADAMTS12/ANTXR1/AXL/CCDC80/CDH13/COL16A1/COL1A1/COL3A1/COL5A3/COL8A1/EFEMP2/EMILIN1/FBLN1/FBLN2/FERMT2/FLNA/FN1/GREM1/HAS2/ILK/ITGA5/ITGAV/ITGB5/ITGBL1/LAMB1/LAMB2/LGALS1/LIMS1/MMP14/NID2/PARVA/PDPN/PLAU/POSTN/PTEN/SERPINE1/SPOCK1/THY1/VCL	40
GO:0032963	BP	GO:0032963	collagen metabolic process	20/256	104/18723	1.13677e-17	5.60618e-15	4.31575e-15	COL1A1/COL1A2/COL5A1/CTSK/EMILIN1/F2R/FAP/MMP1/MMP10/MMP11/MMP13/MMP14/MMP3/MMP7/MRC2/PDGFRB/RCN3/SERPINH1/TRAM2/VIM	20
GO:0007178	BP	GO:0007178	transmembrane receptor protein serine/threonine kinase signaling pathway	32/256	355/18723	2.46603e-17	1.04242e-14	8.02478e-15	ACVR1/ASPN/CILP/COL1A2/COL3A1/COMP/DAB2/DKK3/EMILIN1/FBN1/FERMT2/FMOD/FSTL1/GREM1/HTRA1/HTRA3/ILK/INHBA/ITGB5/LOX/LTBP1/LTBP2/NBL1/PMEPA1/ROR2/SFRP2/SFRP4/SMAD7/SPRY1/SULF1/TGFB1I1/VIM	32
GO:0010810	BP	GO:0010810	regulation of cell-substrate adhesion	26/256	221/18723	4.37188e-17	1.61705e-14	1.24484e-14	CCDC80/CDH13/COL16A1/COL1A1/COL8A1/EFEMP2/EMILIN1/FBLN1/FBLN2/FERMT2/FLNA/FN1/GREM1/HAS2/ILK/LGALS1/LIMS1/MMP14/PDPN/PLAU/POSTN/PTEN/SERPINE1/SPOCK1/THY1/VCL	26
GO:0071559	BP	GO:0071559	response to transforming growth factor beta	27/256	256/18723	1.74282e-16	5.68184e-14	4.37399e-14	ACVR1/ASPN/CILP/COL1A1/COL1A2/COL3A1/COL4A2/DAB2/DKK3/EMILIN1/FBN1/FERMT2/FMOD/HTRA1/HTRA3/ITGB5/LIMS1/LOX/LTBP1/LTBP2/MXRA5/PMEPA1/POSTN/SMAD7/SPRY1/TGFB1I1/WNT2	27
GO:0001503	BP	GO:0001503	ossification	33/256	408/18723	1.92019e-16	5.68184e-14	4.37399e-14	ACVR1/ANO6/ASPN/CDH11/CHSY1/COL11A1/COL1A1/COL1A2/COL5A2/COMP/CTHRC1/CTSK/DCHS1/DDR2/FERMT2/FHL2/FZD1/GLI3/GREM1/ILK/KLF10/LOX/MMP13/MMP14/MRC2/ROR2/SFRP2/SLC24A3/SMAD7/SPARC/TMEM119/TWIST1/VCAN	33
GO:0071560	BP	GO:0071560	cellular response to transforming growth factor beta stimulus	26/256	250/18723	9.15588e-16	2.46293e-13	1.89601e-13	ACVR1/ASPN/CILP/COL1A1/COL1A2/COL3A1/COL4A2/DAB2/DKK3/EMILIN1/FBN1/FERMT2/FMOD/HTRA1/HTRA3/ITGB5/LIMS1/LOX/LTBP1/LTBP2/PMEPA1/POSTN/SMAD7/SPRY1/TGFB1I1/WNT2	26
GO:0060348	BP	GO:0060348	bone development	23/256	205/18723	8.65944e-15	2.13527e-12	1.64377e-12	BGN/CHSY1/COL1A1/COMP/DCHS1/FBN1/FOXP1/GLI3/GREM1/HAS2/LOX/LRRC17/MMP13/MMP14/PDGFC/SERPINH1/SFRP2/SFRP4/SH3PXD2B/SULF1/SULF2/TMEM119/TWIST1	23
GO:0061448	BP	GO:0061448	connective tissue development	25/256	252/18723	1.01123e-14	2.30172e-12	1.77191e-12	ACTA2/ADAMTS12/BGN/CHSY1/COL11A1/COL1A1/COL5A1/COMP/CTSK/FTO/GLI3/GREM1/KLF7/LOX/MMP13/PDGFRB/PRRX1/ROR2/SERPINH1/SFRP2/SH3PXD2B/SMAD7/SULF1/SULF2/TGFBI	25
GO:0007160	BP	GO:0007160	cell-matrix adhesion	24/256	233/18723	1.52745e-14	3.22838e-12	2.48527e-12	ACTN1/ADAMTS12/CDH13/COL16A1/COL3A1/COL5A3/EFEMP2/EMILIN1/FERMT2/FN1/GREM1/ILK/ITGAV/ITGB5/ITGBL1/LIMS1/MMP14/NID2/PLAU/POSTN/PTEN/SERPINE1/THY1/VCL	24
GO:0035987	BP	GO:0035987	endodermal cell differentiation	13/256	45/18723	2.12956e-14	4.20092e-12	3.23395e-12	COL11A1/COL12A1/COL4A2/COL5A1/COL5A2/COL8A1/FN1/INHBA/ITGA5/ITGAV/ITGB5/LAMB1/MMP14	13
GO:0042060	BP	GO:0042060	wound healing	31/256	422/18723	2.35704e-14	4.35905e-12	3.35568e-12	ANO6/AXL/COL1A1/COL3A1/COL5A1/COMP/DCN/F2R/FAP/FBLN1/FERMT2/FLNA/FN1/GLI3/GNA12/ILK/ITGA5/LOX/MCAM/MYL9/PDGFA/PDGFRB/PDPN/PLAU/POSTN/PTEN/SERPINE1/SERPING1/SPARC/TPM1/VCL	31
GO:0001706	BP	GO:0001706	endoderm formation	13/256	54/18723	2.89828e-13	5.04471e-11	3.88351e-11	COL11A1/COL12A1/COL4A2/COL5A1/COL5A2/COL8A1/FN1/INHBA/ITGA5/ITGAV/ITGB5/LAMB1/MMP14	13
GO:0090092	BP	GO:0090092	regulation of transmembrane receptor protein serine/threonine kinase signaling pathway	23/256	256/18723	1.00794e-12	1.65694e-10	1.27554e-10	ACVR1/ASPN/CILP/DAB2/DKK3/EMILIN1/FBN1/FSTL1/GREM1/HTRA1/HTRA3/ILK/INHBA/LOX/LTBP1/NBL1/PMEPA1/SFRP2/SFRP4/SMAD7/SPRY1/SULF1/TGFB1I1	23
GO:0007179	BP	GO:0007179	transforming growth factor beta receptor signaling pathway	20/256	198/18723	3.71952e-12	5.79266e-10	4.4593e-10	ACVR1/ASPN/COL1A2/COL3A1/DAB2/DKK3/EMILIN1/FBN1/FERMT2/FMOD/HTRA1/HTRA3/ITGB5/LOX/LTBP1/LTBP2/PMEPA1/SMAD7/SPRY1/TGFB1I1	20
GO:0090287	BP	GO:0090287	regulation of cellular response to growth factor stimulus	24/256	304/18723	5.15264e-12	7.62334e-10	5.86859e-10	ADAMTS12/ASPN/DAB2/DCN/DKK3/EMILIN1/FBN1/FSTL1/GREM1/HTRA1/HTRA3/ILK/ITGA5/LOX/LTBP1/NBL1/PMEPA1/SFRP2/SFRP4/SMAD7/SPRY1/SULF1/SULF2/TGFB1I1	24
GO:0060485	BP	GO:0060485	mesenchyme development	23/256	291/18723	1.42643e-11	2.00991e-09	1.54727e-09	ACTA2/ACTG2/ACVR1/COL1A1/DAB2/DCHS1/EDNRA/FERMT2/FLNA/FN1/GREM1/HAS2/PDGFRB/PDPN/PKD2/PTEN/SEMA3C/SFRP2/SMAD7/SPRY1/TGFB1I1/TWIST1/WNT2	23
GO:0034446	BP	GO:0034446	substrate adhesion-dependent cell spreading	15/256	108/18723	2.04366e-11	2.74872e-09	2.11601e-09	ANTXR1/AXL/FBLN1/FERMT2/FLNA/FN1/HAS2/ILK/ITGAV/LAMB1/LAMB2/LIMS1/PARVA/PDPN/POSTN	15
GO:0007492	BP	GO:0007492	endoderm development	13/256	77/18723	3.63623e-11	4.67808e-09	3.60128e-09	COL11A1/COL12A1/COL4A2/COL5A1/COL5A2/COL8A1/FN1/INHBA/ITGA5/ITGAV/ITGB5/LAMB1/MMP14	13
GO:0022617	BP	GO:0022617	extracellular matrix disassembly	12/256	63/18723	4.74695e-11	5.85259e-09	4.50544e-09	CTSK/DDR2/FAP/MMP1/MMP10/MMP11/MMP13/MMP14/MMP3/MMP7/PDPN/SH3PXD2B	12
GO:0001704	BP	GO:0001704	formation of primary germ layer	15/256	121/18723	1.0761e-10	1.27368e-08	9.80501e-09	ACVR1/COL11A1/COL12A1/COL4A2/COL5A1/COL5A2/COL8A1/FN1/INHBA/ITGA5/ITGAV/ITGB5/LAMB1/MMP14/SFRP2	15
GO:0051216	BP	GO:0051216	cartilage development	18/256	190/18723	1.33861e-10	1.52344e-08	1.17277e-08	ADAMTS12/BGN/CHSY1/COL11A1/COL1A1/COMP/CTSK/GLI3/GREM1/MMP13/PRRX1/ROR2/SERPINH1/SFRP2/SMAD7/SULF1/SULF2/TGFBI	18
GO:0030574	BP	GO:0030574	collagen catabolic process	10/256	42/18723	1.91948e-10	2.10361e-08	1.6194e-08	CTSK/FAP/MMP1/MMP10/MMP11/MMP13/MMP14/MMP3/MMP7/MRC2	10
GO:0090101	BP	GO:0090101	negative regulation of transmembrane receptor protein serine/threonine kinase signaling pathway	15/256	131/18723	3.36956e-10	3.56091e-08	2.74126e-08	ACVR1/ASPN/CILP/EMILIN1/FBN1/GREM1/HTRA1/HTRA3/LTBP1/NBL1/PMEPA1/SFRP2/SMAD7/SPRY1/TGFB1I1	15
GO:0061138	BP	GO:0061138	morphogenesis of a branching epithelium	17/256	182/18723	5.51682e-10	5.62906e-08	4.33336e-08	ACVR1/CCL11/COL4A1/DCHS1/EDNRA/GLI3/GREM1/ILK/MMP14/PDGFA/PKD2/SEMA3C/SFRP2/SPRY1/SULF1/VDR/WNT2	17
GO:0030282	BP	GO:0030282	bone mineralization	14/256	119/18723	9.23024e-10	9.10409e-08	7.0085e-08	ACVR1/ANO6/ASPN/COL1A2/COMP/DDR2/GREM1/KLF10/LOX/MMP13/ROR2/SLC24A3/TMEM119/TWIST1	14
GO:0007596	BP	GO:0007596	blood coagulation	18/256	217/18723	1.17225e-09	1.11893e-07	8.61375e-08	ANO6/AXL/COL3A1/COMP/F2R/FAP/FBLN1/FLNA/FN1/GNA12/ILK/MYL9/PDGFA/PDPN/PLAU/SERPINE1/SERPING1/VCL	18
GO:0003007	BP	GO:0003007	heart morphogenesis	19/256	246/18723	1.33257e-09	1.23221e-07	9.4858e-08	ACVR1/COL11A1/COL5A1/DCHS1/FHL2/FLNA/HAS2/HEG1/ILK/MICAL2/PARVA/PKD2/SEMA3C/SFRP2/SMAD7/SPRY1/TPM1/TWIST1/WNT2	19
GO:0010811	BP	GO:0010811	positive regulation of cell-substrate adhesion	14/256	123/18723	1.43491e-09	1.28311e-07	9.87761e-08	CCDC80/CDH13/COL16A1/COL8A1/EFEMP2/EMILIN1/FBLN2/FERMT2/FLNA/FN1/HAS2/ILK/LIMS1/THY1	14
GO:0031214	BP	GO:0031214	biomineral tissue development	16/256	169/18723	1.47434e-09	1.28311e-07	9.87761e-08	ACVR1/ANO6/ASPN/COL1A1/COL1A2/COMP/DDR2/FOXO1/GREM1/KLF10/LOX/MMP13/ROR2/SLC24A3/TMEM119/TWIST1	16
GO:0007599	BP	GO:0007599	hemostasis	18/256	222/18723	1.69039e-09	1.36457e-07	1.05047e-07	ANO6/AXL/COL3A1/COMP/F2R/FAP/FBLN1/FLNA/FN1/GNA12/ILK/MYL9/PDGFA/PDPN/PLAU/SERPINE1/SERPING1/VCL	18
GO:0050817	BP	GO:0050817	coagulation	18/256	222/18723	1.69039e-09	1.36457e-07	1.05047e-07	ANO6/AXL/COL3A1/COMP/F2R/FAP/FBLN1/FLNA/FN1/GNA12/ILK/MYL9/PDGFA/PDPN/PLAU/SERPINE1/SERPING1/VCL	18
GO:0001763	BP	GO:0001763	morphogenesis of a branching structure	17/256	196/18723	1.73595e-09	1.36457e-07	1.05047e-07	ACVR1/CCL11/COL4A1/DCHS1/EDNRA/GLI3/GREM1/ILK/MMP14/PDGFA/PKD2/SEMA3C/SFRP2/SPRY1/SULF1/VDR/WNT2	17
GO:0110148	BP	GO:0110148	biomineralization	16/256	171/18723	1.7524e-09	1.36457e-07	1.05047e-07	ACVR1/ANO6/ASPN/COL1A1/COL1A2/COMP/DDR2/FOXO1/GREM1/KLF10/LOX/MMP13/ROR2/SLC24A3/TMEM119/TWIST1	16
GO:0001952	BP	GO:0001952	regulation of cell-matrix adhesion	14/256	128/18723	2.43376e-09	1.84654e-07	1.4215e-07	CDH13/COL16A1/EFEMP2/FERMT2/GREM1/ILK/LIMS1/MMP14/PLAU/POSTN/PTEN/SERPINE1/THY1/VCL	14
GO:0090288	BP	GO:0090288	negative regulation of cellular response to growth factor stimulus	13/256	111/18723	3.9365e-09	2.91203e-07	2.24174e-07	ADAMTS12/DCN/EMILIN1/FBN1/GREM1/HTRA1/HTRA3/NBL1/SFRP2/SMAD7/SPRY1/SULF1/SULF2	13
GO:0001837	BP	GO:0001837	epithelial to mesenchymal transition	15/256	157/18723	4.28268e-09	3.09085e-07	2.37939e-07	ACVR1/COL1A1/DAB2/FERMT2/FLNA/GREM1/HAS2/PDPN/PTEN/SFRP2/SMAD7/SPRY1/TGFB1I1/TWIST1/WNT2	15
GO:0048762	BP	GO:0048762	mesenchymal cell differentiation	18/256	236/18723	4.47553e-09	3.15312e-07	2.42733e-07	ACVR1/COL1A1/DAB2/EDNRA/FERMT2/FLNA/FN1/GREM1/HAS2/PDPN/PTEN/SEMA3C/SFRP2/SMAD7/SPRY1/TGFB1I1/TWIST1/WNT2	18
GO:0060349	BP	GO:0060349	bone morphogenesis	12/256	93/18723	5.15651e-09	3.5484e-07	2.73163e-07	CHSY1/COL1A1/COMP/GLI3/HAS2/MMP13/MMP14/SERPINH1/SFRP2/SFRP4/TMEM119/TWIST1	12
GO:0002063	BP	GO:0002063	chondrocyte development	8/256	31/18723	6.58233e-09	4.42662e-07	3.40769e-07	CHSY1/COL11A1/COMP/SERPINH1/SFRP2/SMAD7/SULF1/SULF2	8
GO:0072001	BP	GO:0072001	renal system development	20/256	302/18723	6.92878e-09	4.55606e-07	3.50734e-07	ACTA2/BICC1/COL4A1/DCHS1/DCN/FBN1/GLI3/GLIS2/GREM1/HAS2/ILK/LAMB2/PDGFA/PDGFRB/PKD2/SERPINF1/SMAD7/SPRY1/SULF1/SULF2	20
GO:0085029	BP	GO:0085029	extracellular matrix assembly	9/256	45/18723	8.37117e-09	5.22611e-07	4.02316e-07	ANTXR1/COL1A2/EFEMP2/EMILIN1/HAS2/LAMB1/LAMB2/LOX/PXDN	9
GO:0071772	BP	GO:0071772	response to BMP	15/256	165/18723	8.47764e-09	5.22611e-07	4.02316e-07	ACVR1/ADAMTS12/COMP/FBN1/FSTL1/GREM1/HTRA1/HTRA3/ILK/NBL1/ROR2/SFRP2/SFRP4/SMAD7/SULF1	15
GO:0071773	BP	GO:0071773	cellular response to BMP stimulus	15/256	165/18723	8.47764e-09	5.22611e-07	4.02316e-07	ACVR1/ADAMTS12/COMP/FBN1/FSTL1/GREM1/HTRA1/HTRA3/ILK/NBL1/ROR2/SFRP2/SFRP4/SMAD7/SULF1	15
GO:0001655	BP	GO:0001655	urogenital system development	21/256	338/18723	8.87236e-09	5.35782e-07	4.12455e-07	ACTA2/BICC1/COL4A1/DCHS1/DCN/FBN1/GLI3/GLIS2/GREM1/HAS2/ILK/LAMB2/PDGFA/PDGFRB/PKD2/PTEN/SERPINF1/SMAD7/SPRY1/SULF1/SULF2	21
GO:0010717	BP	GO:0010717	regulation of epithelial to mesenchymal transition	12/256	99/18723	1.0642e-08	6.29792e-07	4.84826e-07	ACVR1/COL1A1/DAB2/FERMT2/GREM1/PDPN/PTEN/SFRP2/SMAD7/SPRY1/TGFB1I1/TWIST1	12
GO:0048754	BP	GO:0048754	branching morphogenesis of an epithelial tube	14/256	151/18723	2.09012e-08	1.21268e-06	9.33544e-07	ACVR1/CCL11/COL4A1/DCHS1/EDNRA/GLI3/GREM1/ILK/MMP14/PKD2/SFRP2/SPRY1/VDR/WNT2	14
GO:0017015	BP	GO:0017015	regulation of transforming growth factor beta receptor signaling pathway	13/256	128/18723	2.25868e-08	1.26134e-06	9.71005e-07	ASPN/DAB2/DKK3/EMILIN1/FBN1/HTRA1/HTRA3/LOX/LTBP1/PMEPA1/SMAD7/SPRY1/TGFB1I1	13
GO:0030509	BP	GO:0030509	BMP signaling pathway	14/256	152/18723	2.27441e-08	1.26134e-06	9.71005e-07	ACVR1/COMP/FBN1/FSTL1/GREM1/HTRA1/HTRA3/ILK/NBL1/ROR2/SFRP2/SFRP4/SMAD7/SULF1	14
GO:0002062	BP	GO:0002062	chondrocyte differentiation	12/256	106/18723	2.32827e-08	1.26134e-06	9.71005e-07	ADAMTS12/CHSY1/COL11A1/COMP/GLI3/GREM1/SERPINH1/SFRP2/SMAD7/SULF1/SULF2/TGFBI	12
GO:0001822	BP	GO:0001822	kidney development	19/256	293/18723	2.3445e-08	1.26134e-06	9.71005e-07	ACTA2/BICC1/DCHS1/DCN/FBN1/GLI3/GLIS2/GREM1/HAS2/ILK/LAMB2/PDGFA/PDGFRB/PKD2/SERPINF1/SMAD7/SPRY1/SULF1/SULF2	19
GO:0007229	BP	GO:0007229	integrin-mediated signaling pathway	12/256	107/18723	2.59089e-08	1.36901e-06	1.05389e-06	COL16A1/COL3A1/FERMT2/FLNA/FN1/ILK/ITGA5/ITGAV/ITGB5/ITGBL1/LIMS1/THY1	12
GO:0032964	BP	GO:0032964	collagen biosynthetic process	9/256	51/18723	2.67566e-08	1.389e-06	1.06928e-06	COL1A1/COL5A1/EMILIN1/F2R/PDGFRB/RCN3/SERPINH1/TRAM2/VIM	9
GO:1903844	BP	GO:1903844	regulation of cellular response to transforming growth factor beta stimulus	13/256	131/18723	2.98786e-08	1.52432e-06	1.17345e-06	ASPN/DAB2/DKK3/EMILIN1/FBN1/HTRA1/HTRA3/LOX/LTBP1/PMEPA1/SMAD7/SPRY1/TGFB1I1	13
GO:0007369	BP	GO:0007369	gastrulation	15/256	185/18723	3.97889e-08	1.99551e-06	1.53618e-06	ACVR1/COL11A1/COL12A1/COL4A2/COL5A1/COL5A2/COL8A1/FN1/INHBA/ITGA5/ITGAV/ITGB5/LAMB1/MMP14/SFRP2	15
GO:0016055	BP	GO:0016055	Wnt signaling pathway	23/256	444/18723	5.07083e-08	2.50077e-06	1.92514e-06	BICC1/COL1A1/CTHRC1/DAB2/DACT1/DKK3/FERMT2/FZD1/GLI3/GPC6/GREM1/IGFBP4/ILK/NXN/PKD2/PTEN/ROR2/SFRP2/SFRP4/SULF1/SULF2/TGFB1I1/WNT2	23
GO:0198738	BP	GO:0198738	cell-cell signaling by wnt	23/256	446/18723	5.50271e-08	2.66927e-06	2.05485e-06	BICC1/COL1A1/CTHRC1/DAB2/DACT1/DKK3/FERMT2/FZD1/GLI3/GPC6/GREM1/IGFBP4/ILK/NXN/PKD2/PTEN/ROR2/SFRP2/SFRP4/SULF1/SULF2/TGFB1I1/WNT2	23
GO:0050878	BP	GO:0050878	regulation of body fluid levels	21/256	379/18723	6.40046e-08	3.01582e-06	2.32164e-06	ANO6/AXL/COL3A1/COMP/F2R/FAP/FBLN1/FLNA/FN1/GNA12/HAS2/HEG1/ILK/MYL9/PDGFA/PDPN/PLAU/SERPINE1/SERPING1/VCL/VDR	21
GO:0048705	BP	GO:0048705	skeletal system morphogenesis	16/256	220/18723	6.42098e-08	3.01582e-06	2.32164e-06	CHSY1/COL11A1/COL1A1/COMP/GLI3/GREM1/HAS2/MMP13/MMP14/PRRX1/ROR2/SERPINH1/SFRP2/SFRP4/TMEM119/TWIST1	16
GO:0030510	BP	GO:0030510	regulation of BMP signaling pathway	11/256	96/18723	7.97272e-08	3.68614e-06	2.83766e-06	FBN1/FSTL1/GREM1/HTRA1/HTRA3/ILK/NBL1/SFRP2/SFRP4/SMAD7/SULF1	11
GO:0001649	BP	GO:0001649	osteoblast differentiation	16/256	229/18723	1.11808e-07	5.08986e-06	3.91827e-06	ACVR1/COL1A1/CTHRC1/DDR2/FERMT2/FHL2/FZD1/GLI3/GREM1/ILK/LOX/MRC2/SFRP2/TMEM119/TWIST1/VCAN	16
GO:0006029	BP	GO:0006029	proteoglycan metabolic process	10/256	79/18723	1.20606e-07	5.33855e-06	4.10972e-06	ADAMTS12/BGN/CHPF2/CHST15/CHSY1/COL11A1/CSGALNACT2/DCN/SULF1/SULF2	10
GO:0060562	BP	GO:0060562	epithelial tube morphogenesis	19/256	325/18723	1.2088e-07	5.33855e-06	4.10972e-06	ACVR1/ADAMTS12/CCL11/COL4A1/CTHRC1/DCHS1/EDNRA/FOXP1/GLI3/GREM1/ILK/MICAL2/MMP14/PKD2/SFRP2/SPRY1/TWIST1/VDR/WNT2	19
GO:0030512	BP	GO:0030512	negative regulation of transforming growth factor beta receptor signaling pathway	10/256	81/18723	1.53527e-07	6.6807e-06	5.14293e-06	ASPN/EMILIN1/FBN1/HTRA1/HTRA3/LTBP1/PMEPA1/SMAD7/SPRY1/TGFB1I1	10
GO:1903053	BP	GO:1903053	regulation of extracellular matrix organization	8/256	48/18723	2.57587e-07	1.10464e-05	8.50372e-06	AEBP1/ANTXR1/DDR2/EFEMP2/EMILIN1/FAP/HAS2/PDPN	8
GO:0033627	BP	GO:0033627	cell adhesion mediated by integrin	9/256	72/18723	5.8303e-07	2.46455e-05	1.89726e-05	COL16A1/FBN1/ITGA5/ITGAV/ITGB5/ITGBL1/PLAU/SERPINE1/SFRP2	9
GO:0045785	BP	GO:0045785	positive regulation of cell adhesion	21/256	437/18723	6.78733e-07	2.82869e-05	2.17758e-05	CCDC80/CDH13/COL16A1/COL8A1/EFEMP2/EMILIN1/FBLN2/FERMT2/FLNA/FN1/GLI3/HAS2/ILK/ITGAV/LGALS1/LIMS1/PDPN/SFRP2/SMAD7/THY1/TPM1	21
GO:0007044	BP	GO:0007044	cell-substrate junction assembly	10/256	95/18723	6.9851e-07	2.87068e-05	2.20991e-05	ACTN1/COL16A1/FERMT2/FN1/GREM1/LIMS1/MMP14/PTEN/THY1/VCL	10
GO:0051271	BP	GO:0051271	negative regulation of cellular component movement	19/256	367/18723	7.7713e-07	3.15004e-05	2.42496e-05	ACTN1/COL3A1/DCN/DPYSL3/EMILIN1/FBLN1/GNA12/GREM1/ILK/NBL1/PTEN/SERPINE1/SERPINF1/SFRP2/SMAD7/SULF1/THY1/TPM1/VCL	19
GO:0014909	BP	GO:0014909	smooth muscle cell migration	10/256	97/18723	8.48808e-07	3.39409e-05	2.61283e-05	GNA12/HAS2/ILK/PARVA/PDGFA/PDGFRB/PLAU/POSTN/SERPINE1/TPM1	10
GO:0060070	BP	GO:0060070	canonical Wnt signaling pathway	17/256	303/18723	1.00548e-06	3.89818e-05	3.00089e-05	BICC1/COL1A1/CTHRC1/DAB2/DACT1/DKK3/FZD1/GLI3/GREM1/IGFBP4/ILK/PTEN/ROR2/SFRP2/SFRP4/SULF2/WNT2	17
GO:0030168	BP	GO:0030168	platelet activation	11/256	123/18723	1.00704e-06	3.89818e-05	3.00089e-05	AXL/COL3A1/COMP/F2R/FLNA/FN1/ILK/MYL9/PDGFA/PDPN/VCL	11
GO:1900024	BP	GO:1900024	regulation of substrate adhesion-dependent cell spreading	8/256	57/18723	1.0144e-06	3.89818e-05	3.00089e-05	FBLN1/FERMT2/FLNA/HAS2/ILK/LIMS1/PDPN/POSTN	8
GO:2000027	BP	GO:2000027	regulation of animal organ morphogenesis	11/256	125/18723	1.18293e-06	4.48757e-05	3.45461e-05	CTHRC1/DAB2/DACT1/GPC6/GREM1/PDGFA/ROR2/SFRP2/SPRY1/SULF1/WNT2	11
GO:0150115	BP	GO:0150115	cell-substrate junction organization	10/256	101/18723	1.23613e-06	4.63e-05	3.56426e-05	ACTN1/COL16A1/FERMT2/FN1/GREM1/LIMS1/MMP14/PTEN/THY1/VCL	10
GO:0006023	BP	GO:0006023	aminoglycan biosynthetic process	9/256	79/18723	1.29728e-06	4.7983e-05	3.69382e-05	B3GNT9/CEMIP/CHPF2/CHST15/CHSY1/CSGALNACT2/GALNT5/HAS2/PDGFRB	9
GO:0006022	BP	GO:0006022	aminoglycan metabolic process	11/256	129/18723	1.6175e-06	5.90888e-05	4.54876e-05	B3GNT9/BGN/CEMIP/CHPF2/CHST15/CHSY1/CSGALNACT2/DCN/GALNT5/HAS2/PDGFRB	11
GO:0040013	BP	GO:0040013	negative regulation of locomotion	19/256	391/18723	1.99181e-06	7.18752e-05	5.53309e-05	COL3A1/DCN/DPYSL3/EMILIN1/FBLN1/GNA12/GREM1/ILK/NBL1/PTEN/SEMA3C/SERPINE1/SERPINF1/SFRP2/SMAD7/SULF1/THY1/TPM1/VCL	19
GO:2000146	BP	GO:2000146	negative regulation of cell motility	18/256	359/18723	2.40516e-06	8.57455e-05	6.60085e-05	COL3A1/DCN/DPYSL3/EMILIN1/FBLN1/GNA12/GREM1/ILK/NBL1/PTEN/SERPINE1/SERPINF1/SFRP2/SMAD7/SULF1/THY1/TPM1/VCL	18
GO:0014812	BP	GO:0014812	muscle cell migration	10/256	110/18723	2.70964e-06	9.4749e-05	7.29396e-05	GNA12/HAS2/ILK/PARVA/PDGFA/PDGFRB/PLAU/POSTN/SERPINE1/TPM1	10
GO:0003158	BP	GO:0003158	endothelium development	11/256	136/18723	2.72175e-06	9.4749e-05	7.29396e-05	ACVR1/ADAMTS12/COL15A1/COL18A1/FOXP1/FSTL1/HEG1/PDPN/S1PR3/VCL/ZEB1	11
GO:0030204	BP	GO:0030204	chondroitin sulfate metabolic process	6/256	30/18723	2.77832e-06	9.55937e-05	7.35899e-05	BGN/CHPF2/CHST15/CHSY1/CSGALNACT2/DCN	6
GO:0090090	BP	GO:0090090	negative regulation of canonical Wnt signaling pathway	11/256	137/18723	2.92405e-06	9.78318e-05	7.53128e-05	BICC1/CTHRC1/DAB2/DACT1/DKK3/GLI3/GREM1/IGFBP4/ROR2/SFRP2/SFRP4	11
GO:0048041	BP	GO:0048041	focal adhesion assembly	9/256	87/18723	2.93998e-06	9.78318e-05	7.53128e-05	ACTN1/COL16A1/FERMT2/GREM1/LIMS1/MMP14/PTEN/THY1/VCL	9
GO:0014066	BP	GO:0014066	regulation of phosphatidylinositol 3-kinase signaling	10/256	111/18723	2.94256e-06	9.78318e-05	7.53128e-05	DCN/F2R/FN1/PDGFA/PDGFC/PDGFRB/PTEN/ROR2/TWIST1/UNC5B	10
GO:0051893	BP	GO:0051893	regulation of focal adhesion assembly	8/256	66/18723	3.17123e-06	0.000103117	7.93817e-05	COL16A1/FERMT2/GREM1/LIMS1/MMP14/PTEN/THY1/VCL	8
GO:0090109	BP	GO:0090109	regulation of cell-substrate junction assembly	8/256	66/18723	3.17123e-06	0.000103117	7.93817e-05	COL16A1/FERMT2/GREM1/LIMS1/MMP14/PTEN/THY1/VCL	8
GO:0071711	BP	GO:0071711	basement membrane organization	6/256	31/18723	3.40587e-06	0.000109543	8.43284e-05	COL4A1/LAMB1/LAMB2/MMP11/NID2/PXDN	6
GO:0014910	BP	GO:0014910	regulation of smooth muscle cell migration	9/256	89/18723	3.55785e-06	0.000113201	8.71442e-05	GNA12/HAS2/ILK/PDGFA/PDGFRB/PLAU/POSTN/SERPINE1/TPM1	9
GO:0001654	BP	GO:0001654	eye development	18/256	371/18723	3.81053e-06	0.000119951	9.23403e-05	COL4A1/COL5A1/COL5A2/COL8A1/COL8A2/FBN1/GLI3/INHBA/LAMB2/MFAP2/PDGFRB/SERPINF1/SH3PXD2B/SPRY1/THY1/TWIST1/VIM/WNT2	18
GO:0010812	BP	GO:0010812	negative regulation of cell-substrate adhesion	8/256	68/18723	3.98643e-06	0.000121919	9.38553e-05	COL1A1/FBLN1/LGALS1/MMP14/POSTN/PTEN/SERPINE1/SPOCK1	8
GO:1900046	BP	GO:1900046	regulation of hemostasis	8/256	68/18723	3.98643e-06	0.000121919	9.38553e-05	ANO6/COMP/F2R/FAP/PDGFA/PLAU/SERPINE1/SERPING1	8
GO:0030178	BP	GO:0030178	negative regulation of Wnt signaling pathway	12/256	170/18723	3.99666e-06	0.000121919	9.38553e-05	BICC1/CTHRC1/DAB2/DACT1/DKK3/GLI3/GREM1/IGFBP4/NXN/ROR2/SFRP2/SFRP4	12
GO:0150063	BP	GO:0150063	visual system development	18/256	375/18723	4.42249e-06	0.000133199	0.000102539	COL4A1/COL5A1/COL5A2/COL8A1/COL8A2/FBN1/GLI3/INHBA/LAMB2/MFAP2/PDGFRB/SERPINF1/SH3PXD2B/SPRY1/THY1/TWIST1/VIM/WNT2	18
GO:0045669	BP	GO:0045669	positive regulation of osteoblast differentiation	8/256	69/18723	4.45648e-06	0.000133199	0.000102539	ACVR1/CTHRC1/DDR2/FERMT2/GLI3/ILK/SFRP2/TMEM119	8
GO:0014065	BP	GO:0014065	phosphatidylinositol 3-kinase signaling	11/256	144/18723	4.74769e-06	0.000140484	0.000108147	DCN/F2R/FN1/IRS1/PDGFA/PDGFC/PDGFRB/PTEN/ROR2/TWIST1/UNC5B	11
GO:0030203	BP	GO:0030203	glycosaminoglycan metabolic process	10/256	118/18723	5.11759e-06	0.00014993	0.000115419	BGN/CEMIP/CHPF2/CHST15/CHSY1/CSGALNACT2/DCN/GALNT5/HAS2/PDGFRB	10
GO:0048771	BP	GO:0048771	tissue remodeling	12/256	175/18723	5.39083e-06	0.000156387	0.00012039	AXL/BGN/CTHRC1/CTSK/DDR2/F2R/FLNA/GREM1/MMP14/SEMA3C/TMEM119/VDR	12
GO:0048880	BP	GO:0048880	sensory system development	18/256	381/18723	5.50741e-06	0.00015738	0.000121154	COL4A1/COL5A1/COL5A2/COL8A1/COL8A2/FBN1/GLI3/INHBA/LAMB2/MFAP2/PDGFRB/SERPINF1/SH3PXD2B/SPRY1/THY1/TWIST1/VIM/WNT2	18
GO:0150116	BP	GO:0150116	regulation of cell-substrate junction organization	8/256	71/18723	5.53853e-06	0.00015738	0.000121154	COL16A1/FERMT2/GREM1/LIMS1/MMP14/PTEN/THY1/VCL	8
GO:0030336	BP	GO:0030336	negative regulation of cell migration	17/256	344/18723	5.58463e-06	0.00015738	0.000121154	COL3A1/DCN/DPYSL3/EMILIN1/GNA12/GREM1/ILK/NBL1/PTEN/SERPINE1/SERPINF1/SFRP2/SMAD7/SULF1/THY1/TPM1/VCL	17
GO:0022604	BP	GO:0022604	regulation of cell morphogenesis	16/256	309/18723	5.88563e-06	0.000164298	0.00012648	CCL11/FBLIM1/FBLN1/FERMT2/FLNA/FN1/HAS2/ILK/LIMS1/MYH10/PARVA/PDPN/POSTN/RHOBTB1/SPARC/TPM1	16
GO:0044319	BP	GO:0044319	wound healing, spreading of cells	6/256	34/18723	6.01108e-06	0.000164465	0.000126608	COL5A1/FERMT2/FLNA/ITGA5/PDPN/PTEN	6
GO:0090505	BP	GO:0090505	epiboly involved in wound healing	6/256	34/18723	6.01108e-06	0.000164465	0.000126608	COL5A1/FERMT2/FLNA/ITGA5/PDPN/PTEN	6
GO:0030324	BP	GO:0030324	lung development	12/256	177/18723	6.05834e-06	0.000164465	0.000126608	CRISPLD2/GLI3/HEG1/LOX/MMP14/PDGFA/PDGFRB/PDPN/RCN3/SPARC/SPRY1/WNT2	12
GO:0035567	BP	GO:0035567	non-canonical Wnt signaling pathway	8/256	72/18723	6.15797e-06	0.000165649	0.00012752	CTHRC1/DAB2/DACT1/FZD1/GPC6/ROR2/SFRP2/SFRP4	8
GO:0003206	BP	GO:0003206	cardiac chamber morphogenesis	10/256	121/18723	6.41034e-06	0.0001706	0.000131331	ACVR1/COL11A1/FHL2/HEG1/PARVA/SEMA3C/SFRP2/SMAD7/TPM1/WNT2	10
GO:0010718	BP	GO:0010718	positive regulation of epithelial to mesenchymal transition	7/256	52/18723	6.51496e-06	0.0001706	0.000131331	ACVR1/COL1A1/DAB2/FERMT2/PDPN/TGFB1I1/TWIST1	7
GO:0030514	BP	GO:0030514	negative regulation of BMP signaling pathway	7/256	52/18723	6.51496e-06	0.0001706	0.000131331	FBN1/GREM1/HTRA1/HTRA3/NBL1/SFRP2/SMAD7	7
GO:0050654	BP	GO:0050654	chondroitin sulfate proteoglycan metabolic process	6/256	35/18723	7.17217e-06	0.000184543	0.000142065	BGN/CHPF2/CHST15/CHSY1/CSGALNACT2/DCN	6
GO:0090504	BP	GO:0090504	epiboly	6/256	35/18723	7.17217e-06	0.000184543	0.000142065	COL5A1/FERMT2/FLNA/ITGA5/PDPN/PTEN	6
GO:0030323	BP	GO:0030323	respiratory tube development	12/256	181/18723	7.61449e-06	0.000194235	0.000149526	CRISPLD2/GLI3/HEG1/LOX/MMP14/PDGFA/PDGFRB/PDPN/RCN3/SPARC/SPRY1/WNT2	12
GO:0006024	BP	GO:0006024	glycosaminoglycan biosynthetic process	8/256	75/18723	8.37907e-06	0.000211912	0.000163134	CEMIP/CHPF2/CHST15/CHSY1/CSGALNACT2/GALNT5/HAS2/PDGFRB	8
GO:0060840	BP	GO:0060840	artery development	9/256	100/18723	9.34481e-06	0.000234333	0.000180394	COMP/EFEMP2/GLI3/LOX/LOXL1/PDGFRB/PKD2/PRRX1/SMAD7	9
GO:0050673	BP	GO:0050673	epithelial cell proliferation	19/256	437/18723	9.87709e-06	0.000245599	0.000189067	CCL11/CDH13/COL8A1/COL8A2/FAP/HAS2/HTRA1/IGFBP4/LAMB1/MMP14/PTEN/SERPINF1/SFRP2/SPARC/SULF1/SULF2/TWIST1/VDR/WNT2	19
GO:0035581	BP	GO:0035581	sequestering of extracellular ligand from receptor	4/256	11/18723	1.04474e-05	0.000257615	0.000198317	FBN1/GREM1/LTBP1/NBL1	4
GO:0060828	BP	GO:0060828	regulation of canonical Wnt signaling pathway	14/256	253/18723	1.07732e-05	0.000263454	0.000202812	BICC1/COL1A1/CTHRC1/DAB2/DACT1/DKK3/GLI3/GREM1/IGFBP4/ILK/ROR2/SFRP2/SFRP4/SULF2	14
GO:0042476	BP	GO:0042476	odontogenesis	10/256	130/18723	1.21226e-05	0.000294022	0.000226344	ASPN/COL1A1/COL1A2/FOXO1/GLI3/HTRA1/INHBA/LAMB1/SERPINE1/TWIST1	10
GO:0090596	BP	GO:0090596	sensory organ morphogenesis	14/256	256/18723	1.2307e-05	0.000294181	0.000226466	COL11A1/COL5A1/COL5A2/COL8A1/COL8A2/CTHRC1/FBN1/GLI3/MFAP2/PRRX1/ROR2/THY1/TWIST1/WNT2	14
GO:0014068	BP	GO:0014068	positive regulation of phosphatidylinositol 3-kinase signaling	8/256	79/18723	1.23618e-05	0.000294181	0.000226466	DCN/F2R/FN1/PDGFA/PDGFC/PDGFRB/ROR2/UNC5B	8
GO:0030111	BP	GO:0030111	regulation of Wnt signaling pathway	16/256	328/18723	1.24274e-05	0.000294181	0.000226466	BICC1/COL1A1/CTHRC1/DAB2/DACT1/DKK3/GLI3/GREM1/IGFBP4/ILK/NXN/ROR2/SFRP2/SFRP4/SULF1/SULF2	16
GO:0001954	BP	GO:0001954	positive regulation of cell-matrix adhesion	7/256	58/18723	1.36555e-05	0.000320688	0.000246872	CDH13/COL16A1/EFEMP2/FERMT2/ILK/LIMS1/THY1	7
GO:0045667	BP	GO:0045667	regulation of osteoblast differentiation	10/256	132/18723	1.38654e-05	0.000323054	0.000248693	ACVR1/CTHRC1/DDR2/FERMT2/GLI3/GREM1/ILK/SFRP2/TMEM119/TWIST1	10
GO:0038063	BP	GO:0038063	collagen-activated tyrosine kinase receptor signaling pathway	4/256	12/18723	1.55028e-05	0.000355603	0.00027375	COL1A1/COL4A1/COL4A2/DDR2	4
GO:0060394	BP	GO:0060394	negative regulation of pathway-restricted SMAD protein phosphorylation	4/256	12/18723	1.55028e-05	0.000355603	0.00027375	EMILIN1/GREM1/PMEPA1/SMAD7	4
GO:0007568	BP	GO:0007568	aging	16/256	339/18723	1.86613e-05	0.00042476	0.000326989	CCL11/COL4A2/COMP/DCN/ILK/LIMS1/MMP7/NUAK1/PDGFRB/PRELP/PTEN/SERPINE1/SERPINF1/SERPING1/TIMP2/TWIST1	16
GO:0034329	BP	GO:0034329	cell junction assembly	18/256	420/18723	2.05845e-05	0.000464958	0.000357933	ACTN1/CDH11/COL16A1/DCHS1/FERMT2/FN1/FZD1/GPC6/GREM1/HEG1/LIMS1/MMP14/PTEN/SMAD7/SYNDIG1/THBS2/THY1/VCL	18
GO:0045765	BP	GO:0045765	regulation of angiogenesis	16/256	342/18723	2.07849e-05	0.000465927	0.00035868	ADAM12/CCL11/COL4A2/DCN/EMILIN1/GREM1/HSPG2/ISM1/ITGA5/SERPINE1/SERPINF1/SFRP2/SPARC/SULF1/THBS2/TWIST1	16
GO:0001656	BP	GO:0001656	metanephros development	8/256	85/18723	2.12509e-05	0.000470824	0.000362449	FBN1/GLI3/GREM1/LAMB2/PDGFA/PDGFRB/PKD2/SPRY1	8
GO:0060393	BP	GO:0060393	regulation of pathway-restricted SMAD protein phosphorylation	7/256	62/18723	2.13215e-05	0.000470824	0.000362449	ACVR1/DAB2/EMILIN1/GREM1/INHBA/PMEPA1/SMAD7	7
GO:1900115	BP	GO:1900115	extracellular regulation of signal transduction	4/256	13/18723	2.21526e-05	0.000481981	0.000371039	FBN1/GREM1/LTBP1/NBL1	4
GO:1900116	BP	GO:1900116	extracellular negative regulation of signal transduction	4/256	13/18723	2.21526e-05	0.000481981	0.000371039	FBN1/GREM1/LTBP1/NBL1	4
GO:1903510	BP	GO:1903510	mucopolysaccharide metabolic process	8/256	86/18723	2.3157e-05	0.000500156	0.00038503	BGN/CEMIP/CHPF2/CHST15/CHSY1/CSGALNACT2/DCN/HAS2	8
GO:0060541	BP	GO:0060541	respiratory system development	12/256	203/18723	2.41194e-05	0.000517169	0.000398126	CRISPLD2/GLI3/HEG1/LOX/MMP14/PDGFA/PDGFRB/PDPN/RCN3/SPARC/SPRY1/WNT2	12
GO:0009100	BP	GO:0009100	glycoprotein metabolic process	17/256	387/18723	2.56678e-05	0.000542886	0.000417924	ADAMTS12/B3GNT9/BGN/CHPF2/CHST15/CHSY1/COL11A1/CSGALNACT2/DCN/FUT11/GALNT10/GALNT2/GALNT5/GFPT2/GXYLT2/SULF1/SULF2	17
GO:1901342	BP	GO:1901342	regulation of vasculature development	16/256	348/18723	2.56857e-05	0.000542886	0.000417924	ADAM12/CCL11/COL4A2/DCN/EMILIN1/GREM1/HSPG2/ISM1/ITGA5/SERPINE1/SERPINF1/SFRP2/SPARC/SULF1/THBS2/TWIST1	16
GO:0072006	BP	GO:0072006	nephron development	10/256	142/18723	2.61958e-05	0.00054974	0.0004232	ACTA2/DCHS1/GLI3/GREM1/ILK/LAMB2/PDGFRB/PKD2/SULF1/SULF2	10
GO:0030278	BP	GO:0030278	regulation of ossification	9/256	115/18723	2.89204e-05	0.000602643	0.000463926	ACVR1/ANO6/CHSY1/COMP/DDR2/GREM1/SMAD7/TMEM119/TWIST1	9
GO:0060389	BP	GO:0060389	pathway-restricted SMAD protein phosphorylation	7/256	65/18723	2.91498e-05	0.000603176	0.000464337	ACVR1/DAB2/EMILIN1/GREM1/INHBA/PMEPA1/SMAD7	7
GO:0035791	BP	GO:0035791	platelet-derived growth factor receptor-beta signaling pathway	4/256	14/18723	3.06808e-05	0.000630449	0.000485331	LOX/PDGFA/PDGFRB/PDGFRL	4
GO:0030193	BP	GO:0030193	regulation of blood coagulation	7/256	66/18723	3.2232e-05	0.000654179	0.000503599	ANO6/F2R/FAP/PDGFA/PLAU/SERPINE1/SERPING1	7
GO:0034109	BP	GO:0034109	homotypic cell-cell adhesion	8/256	90/18723	3.22778e-05	0.000654179	0.000503599	COMP/FLNA/FN1/ILK/LGALS1/MYL9/PDPN/VCL	8
GO:0048015	BP	GO:0048015	phosphatidylinositol-mediated signaling	11/256	178/18723	3.50968e-05	0.000706472	0.000543856	DCN/F2R/FN1/IRS1/PDGFA/PDGFC/PDGFRB/PTEN/ROR2/TWIST1/UNC5B	11
GO:0045446	BP	GO:0045446	endothelial cell differentiation	9/256	118/18723	3.54872e-05	0.000706529	0.000543899	ACVR1/COL15A1/COL18A1/FSTL1/HEG1/PDPN/S1PR3/VCL/ZEB1	9
GO:0070527	BP	GO:0070527	platelet aggregation	7/256	67/18723	3.55772e-05	0.000706529	0.000543899	COMP/FLNA/FN1/ILK/MYL9/PDPN/VCL	7
GO:0016525	BP	GO:0016525	negative regulation of angiogenesis	10/256	149/18723	3.9605e-05	0.000781275	0.00060144	COL4A2/DCN/EMILIN1/HSPG2/ISM1/SERPINE1/SERPINF1/SPARC/SULF1/THBS2	10
GO:0060537	BP	GO:0060537	muscle tissue development	17/256	403/18723	4.26908e-05	0.000836571	0.000644008	ACVR1/COL11A1/DCN/EFEMP2/FHL2/GREM1/HEG1/LOX/PDGFRB/PKD2/PTEN/SEMA3C/SGCB/SMAD7/TPM1/TWIST1/WNT2	17
GO:0048017	BP	GO:0048017	inositol lipid-mediated signaling	11/256	182/18723	4.30234e-05	0.00083754	0.000644755	DCN/F2R/FN1/IRS1/PDGFA/PDGFC/PDGFRB/PTEN/ROR2/TWIST1/UNC5B	11
GO:0010975	BP	GO:0010975	regulation of neuron projection development	18/256	445/18723	4.39234e-05	0.000847109	0.000652121	CHN1/DPYSL3/ENC1/FLNA/FN1/FZD1/ILK/LGALS1/PMP22/PRRX1/PTEN/ROR2/SEMA3C/SERPINF1/SFRP2/SPOCK1/THY1/VIM	18
GO:0048592	BP	GO:0048592	eye morphogenesis	10/256	151/18723	4.43737e-05	0.000847109	0.000652121	COL5A1/COL5A2/COL8A1/COL8A2/FBN1/GLI3/MFAP2/THY1/TWIST1/WNT2	10
GO:2000181	BP	GO:2000181	negative regulation of blood vessel morphogenesis	10/256	151/18723	4.43737e-05	0.000847109	0.000652121	COL4A2/DCN/EMILIN1/HSPG2/ISM1/SERPINE1/SERPINF1/SPARC/SULF1/THBS2	10
GO:0048146	BP	GO:0048146	positive regulation of fibroblast proliferation	6/256	48/18723	4.67353e-05	0.000884615	0.000680994	DDR2/FN1/PDGFA/PDGFC/PDGFRB/WNT2	6
GO:1901343	BP	GO:1901343	negative regulation of vasculature development	10/256	152/18723	4.69363e-05	0.000884615	0.000680994	COL4A2/DCN/EMILIN1/HSPG2/ISM1/SERPINE1/SERPINF1/SPARC/SULF1/THBS2	10
GO:0010769	BP	GO:0010769	regulation of cell morphogenesis involved in differentiation	8/256	96/18723	5.14623e-05	0.000963777	0.000741934	FBLN1/FERMT2/FLNA/HAS2/ILK/LIMS1/PDPN/POSTN	8
GO:0050818	BP	GO:0050818	regulation of coagulation	7/256	71/18723	5.19391e-05	0.00096659	0.0007441	ANO6/F2R/FAP/PDGFA/PLAU/SERPINE1/SERPING1	7
GO:0070167	BP	GO:0070167	regulation of biomineral tissue development	8/256	97/18723	5.54341e-05	0.00102519	0.000789207	ACVR1/ANO6/ASPN/COMP/DDR2/GREM1/TMEM119/TWIST1	8
GO:1900047	BP	GO:1900047	negative regulation of hemostasis	6/256	50/18723	5.9153e-05	0.00108717	0.000836921	COMP/FAP/PDGFA/PLAU/SERPINE1/SERPING1	6
GO:0110149	BP	GO:0110149	regulation of biomineralization	8/256	99/18723	6.41461e-05	0.00117166	0.000901963	ACVR1/ANO6/ASPN/COMP/DDR2/GREM1/TMEM119/TWIST1	8
GO:0060317	BP	GO:0060317	cardiac epithelial to mesenchymal transition	5/256	32/18723	6.84252e-05	0.00124215	0.000956229	ACVR1/HAS2/SPRY1/TWIST1/WNT2	5
GO:0038065	BP	GO:0038065	collagen-activated signaling pathway	4/256	17/18723	7.06264e-05	0.00127429	0.000980972	COL1A1/COL4A1/COL4A2/DDR2	4
GO:0060071	BP	GO:0060071	Wnt signaling pathway, planar cell polarity pathway	6/256	52/18723	7.4075e-05	0.00132841	0.00102264	CTHRC1/DAB2/DACT1/GPC6/ROR2/SFRP2	6
GO:0003205	BP	GO:0003205	cardiac chamber development	10/256	161/18723	7.62599e-05	0.00135936	0.00104646	ACVR1/COL11A1/FHL2/HEG1/PARVA/SEMA3C/SFRP2/SMAD7/TPM1/WNT2	10
GO:0030206	BP	GO:0030206	chondroitin sulfate biosynthetic process	4/256	18/18723	8.98327e-05	0.00158223	0.00121803	CHPF2/CHST15/CHSY1/CSGALNACT2	4
GO:0060973	BP	GO:0060973	cell migration involved in heart development	4/256	18/18723	8.98327e-05	0.00158223	0.00121803	DCHS1/PDGFRB/SEMA3C/TWIST1	4
GO:0060350	BP	GO:0060350	endochondral bone morphogenesis	6/256	54/18723	9.18539e-05	0.00160826	0.00123807	COL1A1/COMP/MMP13/MMP14/SERPINH1/TMEM119	6
GO:0030500	BP	GO:0030500	regulation of bone mineralization	7/256	78/18723	9.5141e-05	0.00165601	0.00127483	ACVR1/ANO6/COMP/DDR2/GREM1/TMEM119/TWIST1	7
GO:0061041	BP	GO:0061041	regulation of wound healing	9/256	134/18723	9.58238e-05	0.00165814	0.00127647	ANO6/F2R/FAP/FERMT2/PDGFA/PLAU/PTEN/SERPINE1/SERPING1	9
GO:1903034	BP	GO:1903034	regulation of response to wounding	10/256	167/18723	0.000103453	0.00177974	0.00137008	ANO6/F2R/FAP/FERMT2/FLNA/PDGFA/PLAU/PTEN/SERPINE1/SERPING1	10
GO:0071229	BP	GO:0071229	cellular response to acid chemical	7/256	80/18723	0.000111782	0.00188806	0.00145346	COL16A1/COL1A1/COL1A2/COL4A1/COL5A2/PDGFC/PKD2	7
GO:0035313	BP	GO:0035313	wound healing, spreading of epidermal cells	4/256	19/18723	0.00011257	0.00188806	0.00145346	COL5A1/FERMT2/ITGA5/PTEN	4
GO:0048008	BP	GO:0048008	platelet-derived growth factor receptor signaling pathway	6/256	56/18723	0.000112871	0.00188806	0.00145346	LOX/PDGFA/PDGFC/PDGFRB/PDGFRL/PTEN	6
GO:0090175	BP	GO:0090175	regulation of establishment of planar polarity	6/256	56/18723	0.000112871	0.00188806	0.00145346	CTHRC1/DAB2/DACT1/GPC6/ROR2/SFRP2	6
GO:0007266	BP	GO:0007266	Rho protein signal transduction	9/256	137/18723	0.000113577	0.00188806	0.00145346	CDH13/COL1A2/COL3A1/F2R/GNA12/HEG1/KCTD10/PDGFRB/PDPN	9
GO:0010977	BP	GO:0010977	negative regulation of neuron projection development	9/256	137/18723	0.000113577	0.00188806	0.00145346	DPYSL3/FLNA/LGALS1/PMP22/PTEN/SEMA3C/SPOCK1/THY1/VIM	9
GO:1901888	BP	GO:1901888	regulation of cell junction assembly	11/256	204/18723	0.000120021	0.00198404	0.00152735	COL16A1/FERMT2/GPC6/GREM1/LIMS1/MMP14/PTEN/SYNDIG1/THBS2/THY1/VCL	11
GO:0002011	BP	GO:0002011	morphogenesis of an epithelial sheet	6/256	57/18723	0.000124721	0.00205027	0.00157834	COL5A1/FERMT2/FLNA/ITGA5/PDPN/PTEN	6
GO:0030177	BP	GO:0030177	positive regulation of Wnt signaling pathway	9/256	140/18723	0.000134005	0.00219072	0.00168646	COL1A1/DAB2/DACT1/ILK/ROR2/SFRP2/SFRP4/SULF1/SULF2	9
GO:0043010	BP	GO:0043010	camera-type eye development	14/256	322/18723	0.000148277	0.00241072	0.00185582	COL4A1/COL8A1/COL8A2/FBN1/GLI3/INHBA/LAMB2/PDGFRB/SERPINF1/SPRY1/THY1/TWIST1/VIM/WNT2	14
GO:0007517	BP	GO:0007517	muscle organ development	14/256	327/18723	0.000173974	0.00281306	0.00216554	COL11A1/COL6A3/DCN/EFEMP2/HEG1/LAMA2/LOX/SGCB/SMAD7/TAGLN/TCF12/TPM1/TWIST1/WNT2	14
GO:0055093	BP	GO:0055093	response to hyperoxia	4/256	22/18723	0.000205702	0.00330801	0.00254657	COL1A1/FOXO1/PDGFRB/PDPN	4
GO:1900026	BP	GO:1900026	positive regulation of substrate adhesion-dependent cell spreading	5/256	41/18723	0.000230353	0.0036844	0.00283632	FERMT2/FLNA/HAS2/ILK/LIMS1	5
GO:2001236	BP	GO:2001236	regulation of extrinsic apoptotic signaling pathway	9/256	151/18723	0.000237057	0.00377124	0.00290317	ACVR1/INHBA/ITGAV/ITPRIP/PTEN/SERPINE1/SFRP2/TIMP3/UNC5B	9
GO:0035988	BP	GO:0035988	chondrocyte proliferation	4/256	23/18723	0.000246347	0.00387734	0.00298485	COMP/DDR2/MMP14/SMAD7	4
GO:0050650	BP	GO:0050650	chondroitin sulfate proteoglycan biosynthetic process	4/256	23/18723	0.000246347	0.00387734	0.00298485	CHPF2/CHST15/CHSY1/CSGALNACT2	4
GO:0001657	BP	GO:0001657	ureteric bud development	7/256	91/18723	0.000250788	0.00392635	0.00302258	DCHS1/GLI3/GREM1/ILK/PKD2/SMAD7/SPRY1	7
GO:0048608	BP	GO:0048608	reproductive structure development	16/256	424/18723	0.000256908	0.00400101	0.00308005	AXL/DCN/FLNA/GLI3/HTRA1/INHBA/MMP14/PDGFRB/PKD2/PTEN/ROR2/SERPINF1/SFRP2/SULF1/VDR/WNT2	16
GO:1905330	BP	GO:1905330	regulation of morphogenesis of an epithelium	6/256	65/18723	0.000259181	0.00401526	0.00309103	ADAMTS12/FOXP1/GREM1/PDGFA/SULF1/WNT2	6
GO:0048706	BP	GO:0048706	embryonic skeletal system development	8/256	121/18723	0.000260581	0.00401593	0.00309154	COL11A1/COL1A1/GLI3/MMP14/PRRX1/SULF1/SULF2/TWIST1	8
GO:0072163	BP	GO:0072163	mesonephric epithelium development	7/256	92/18723	0.000268323	0.00409261	0.00315057	DCHS1/GLI3/GREM1/ILK/PKD2/SMAD7/SPRY1	7
GO:0072164	BP	GO:0072164	mesonephric tubule development	7/256	92/18723	0.000268323	0.00409261	0.00315057	DCHS1/GLI3/GREM1/ILK/PKD2/SMAD7/SPRY1	7
GO:0008360	BP	GO:0008360	regulation of cell shape	9/256	154/18723	0.00027446	0.00413638	0.00318426	CCL11/FBLIM1/FERMT2/FN1/MYH10/PARVA/PDPN/RHOBTB1/TPM1	9
GO:0014706	BP	GO:0014706	striated muscle tissue development	15/256	384/18723	0.000277133	0.00413638	0.00318426	ACVR1/COL11A1/DCN/FHL2/GREM1/HEG1/LOX/PDGFRB/PTEN/SEMA3C/SGCB/SMAD7/TPM1/TWIST1/WNT2	15
GO:0048568	BP	GO:0048568	embryonic organ development	16/256	427/18723	0.000277893	0.00413638	0.00318426	ACVR1/COL11A1/CTHRC1/FBN1/GLI3/MFAP2/MICAL2/MMP14/PDGFA/PDGFC/PKD2/PRRX1/RARRES2/ROR2/TWIST1/WNT2	16
GO:0061458	BP	GO:0061458	reproductive system development	16/256	427/18723	0.000277893	0.00413638	0.00318426	AXL/DCN/FLNA/GLI3/HTRA1/INHBA/MMP14/PDGFRB/PKD2/PTEN/ROR2/SERPINF1/SFRP2/SULF1/VDR/WNT2	16
GO:0003183	BP	GO:0003183	mitral valve morphogenesis	3/256	10/18723	0.000282375	0.00413638	0.00318426	ACVR1/DCHS1/TWIST1	3
GO:0048251	BP	GO:0048251	elastic fiber assembly	3/256	10/18723	0.000282375	0.00413638	0.00318426	EFEMP2/EMILIN1/LOX	3
GO:0048262	BP	GO:0048262	determination of dorsal/ventral asymmetry	3/256	10/18723	0.000282375	0.00413638	0.00318426	ACVR1/GREM1/NBL1	3
GO:0097084	BP	GO:0097084	vascular associated smooth muscle cell development	3/256	10/18723	0.000282375	0.00413638	0.00318426	COMP/EFEMP2/SGCB	3
GO:0006509	BP	GO:0006509	membrane protein ectodomain proteolysis	5/256	43/18723	0.000289381	0.00419744	0.00323127	BACE1/MMP7/SNX9/TIMP2/TIMP3	5
GO:1904706	BP	GO:1904706	negative regulation of vascular associated smooth muscle cell proliferation	5/256	43/18723	0.000289381	0.00419744	0.00323127	CNN1/EFEMP2/GNA12/PTEN/TPM1	5
GO:0001667	BP	GO:0001667	ameboidal-type cell migration	17/256	475/18723	0.000307103	0.00443277	0.00341243	ACVR1/CDH13/DCN/DDR2/FAP/FN1/FOXP1/FSTL1/GNA12/GREM1/HAS2/ILK/PTEN/SEMA3C/SERPINF1/SPARC/TWIST1	17
GO:0003094	BP	GO:0003094	glomerular filtration	4/256	25/18723	0.000344446	0.00487662	0.00375412	F2R/MCAM/SULF1/SULF2	4
GO:0033622	BP	GO:0033622	integrin activation	4/256	25/18723	0.000344446	0.00487662	0.00375412	COL16A1/FBLIM1/FERMT2/FN1	4
GO:0042730	BP	GO:0042730	fibrinolysis	4/256	25/18723	0.000344446	0.00487662	0.00375412	FAP/PLAU/SERPINE1/SERPING1	4
GO:1903055	BP	GO:1903055	positive regulation of extracellular matrix organization	4/256	25/18723	0.000344446	0.00487662	0.00375412	DDR2/EFEMP2/EMILIN1/PDPN	4
GO:0001823	BP	GO:0001823	mesonephros development	7/256	96/18723	0.000348588	0.00491177	0.00378118	DCHS1/GLI3/GREM1/ILK/PKD2/SMAD7/SPRY1	7
GO:0003174	BP	GO:0003174	mitral valve development	3/256	11/18723	0.000384348	0.00533937	0.00411035	ACVR1/DCHS1/TWIST1	3
GO:0032836	BP	GO:0032836	glomerular basement membrane development	3/256	11/18723	0.000384348	0.00533937	0.00411035	LAMB2/SULF1/SULF2	3
GO:0033690	BP	GO:0033690	positive regulation of osteoblast proliferation	3/256	11/18723	0.000384348	0.00533937	0.00411035	CTHRC1/ITGAV/TMEM119	3
GO:0060415	BP	GO:0060415	muscle tissue morphogenesis	6/256	70/18723	0.000388692	0.00537449	0.00413738	COL11A1/EFEMP2/HEG1/SMAD7/TPM1/WNT2	6
GO:0097205	BP	GO:0097205	renal filtration	4/256	26/18723	0.000402727	0.00551698	0.00424708	F2R/MCAM/SULF1/SULF2	4
GO:2000050	BP	GO:2000050	regulation of non-canonical Wnt signaling pathway	4/256	26/18723	0.000402727	0.00551698	0.00424708	DAB2/DACT1/SFRP2/SFRP4	4
GO:0031099	BP	GO:0031099	regeneration	10/256	198/18723	0.000410515	0.00559776	0.00430926	AXL/CPQ/FLNA/GLI3/LAMB2/POSTN/PRRX1/PTEN/SULF2/THY1	10
GO:0003208	BP	GO:0003208	cardiac ventricle morphogenesis	6/256	71/18723	0.000419777	0.00567179	0.00436625	COL11A1/HEG1/SEMA3C/SFRP2/SMAD7/TPM1	6
GO:0071230	BP	GO:0071230	cellular response to amino acid stimulus	6/256	71/18723	0.000419777	0.00567179	0.00436625	COL16A1/COL1A1/COL1A2/COL4A1/COL5A2/PDGFC	6
GO:0048738	BP	GO:0048738	cardiac muscle tissue development	11/256	236/18723	0.000422535	0.00568309	0.00437495	ACVR1/COL11A1/FHL2/GREM1/HEG1/PDGFRB/PTEN/SGCB/SMAD7/TPM1/WNT2	11
GO:0010712	BP	GO:0010712	regulation of collagen metabolic process	5/256	47/18723	0.000441101	0.00590597	0.00454653	EMILIN1/F2R/FAP/PDGFRB/VIM	5
GO:0045807	BP	GO:0045807	positive regulation of endocytosis	7/256	100/18723	0.000447039	0.0059585	0.00458697	ANO6/AXL/DAB2/GREM1/RAB31/SERPINE1/SFRP4	7
GO:0001736	BP	GO:0001736	establishment of planar polarity	6/256	72/18723	0.000452769	0.005981	0.00460429	CTHRC1/DAB2/DACT1/GPC6/ROR2/SFRP2	6
GO:0007164	BP	GO:0007164	establishment of tissue polarity	6/256	72/18723	0.000452769	0.005981	0.00460429	CTHRC1/DAB2/DACT1/GPC6/ROR2/SFRP2	6
GO:0001958	BP	GO:0001958	endochondral ossification	4/256	27/18723	0.000467722	0.00607013	0.0046729	COL1A1/MMP13/MMP14/TMEM119	4
GO:0033688	BP	GO:0033688	regulation of osteoblast proliferation	4/256	27/18723	0.000467722	0.00607013	0.0046729	CTHRC1/GREM1/ITGAV/TMEM119	4
GO:0036075	BP	GO:0036075	replacement ossification	4/256	27/18723	0.000467722	0.00607013	0.0046729	COL1A1/MMP13/MMP14/TMEM119	4
GO:0042403	BP	GO:0042403	thyroid hormone metabolic process	4/256	27/18723	0.000467722	0.00607013	0.0046729	CPQ/CTSK/DIO2/SLC16A2	4
GO:0048844	BP	GO:0048844	artery morphogenesis	6/256	74/18723	0.000524794	0.00678108	0.0052202	COMP/EFEMP2/PDGFRB/PKD2/PRRX1/SMAD7	6
GO:0030195	BP	GO:0030195	negative regulation of blood coagulation	5/256	49/18723	0.000536311	0.00684028	0.00526577	FAP/PDGFA/PLAU/SERPINE1/SERPING1	5
GO:0034332	BP	GO:0034332	adherens junction organization	5/256	49/18723	0.000536311	0.00684028	0.00526577	CDH11/DCHS1/FERMT2/SMAD7/VCL	5
GO:1902041	BP	GO:1902041	regulation of extrinsic apoptotic signaling pathway via death domain receptors	5/256	49/18723	0.000536311	0.00684028	0.00526577	ITPRIP/PTEN/SERPINE1/SFRP2/TIMP3	5
GO:0051894	BP	GO:0051894	positive regulation of focal adhesion assembly	4/256	28/18723	0.000539856	0.00685593	0.00527783	COL16A1/FERMT2/LIMS1/THY1	4
GO:0001101	BP	GO:0001101	response to acid chemical	8/256	135/18723	0.000544739	0.00688839	0.00530281	COL16A1/COL18A1/COL1A1/COL1A2/COL4A1/COL5A2/PDGFC/PKD2	8
GO:0048662	BP	GO:0048662	negative regulation of smooth muscle cell proliferation	6/256	75/18723	0.000563993	0.00707143	0.00544372	CNN1/EFEMP2/GNA12/ILK/PTEN/TPM1	6
GO:0061333	BP	GO:0061333	renal tubule morphogenesis	6/256	75/18723	0.000563993	0.00707143	0.00544372	COL4A1/DCHS1/GLI3/GREM1/ILK/PKD2	6
GO:0072073	BP	GO:0072073	kidney epithelium development	8/256	136/18723	0.000572074	0.00714248	0.00549842	DCHS1/GLI3/GREM1/ILK/LAMB2/PKD2/SMAD7/SPRY1	8
GO:0048562	BP	GO:0048562	embryonic organ morphogenesis	12/256	285/18723	0.000582485	0.00724191	0.00557496	ACVR1/COL11A1/CTHRC1/FBN1/GLI3/MFAP2/MICAL2/MMP14/PKD2/PRRX1/ROR2/TWIST1	12
GO:0072028	BP	GO:0072028	nephron morphogenesis	6/256	76/18723	0.000605429	0.00749567	0.00577031	DCHS1/GLI3/GREM1/ILK/PDGFRB/PKD2	6
GO:0048736	BP	GO:0048736	appendage development	9/256	172/18723	0.00061588	0.00756179	0.00582121	COMP/FERMT2/GLI3/GREM1/PRRX1/ROR2/SEMA3C/SFRP2/TWIST1	9
GO:0060173	BP	GO:0060173	limb development	9/256	172/18723	0.00061588	0.00756179	0.00582121	COMP/FERMT2/GLI3/GREM1/PRRX1/ROR2/SEMA3C/SFRP2/TWIST1	9
GO:0090025	BP	GO:0090025	regulation of monocyte chemotaxis	4/256	29/18723	0.000619557	0.00757549	0.00583175	ANO6/GREM1/NBL1/SERPINE1	4
GO:0090263	BP	GO:0090263	positive regulation of canonical Wnt signaling pathway	7/256	106/18723	0.000635092	0.00771938	0.00594252	COL1A1/DACT1/ILK/ROR2/SFRP2/SFRP4/SULF2	7
GO:0045862	BP	GO:0045862	positive regulation of proteolysis	14/256	372/18723	0.000636542	0.00771938	0.00594252	ANTXR1/DAB2/F2R/FBLN1/FN1/MMP14/PCOLCE/PTEN/RCN3/SFRP2/SMAD7/SNX9/SPON1/UACA	14
GO:0052547	BP	GO:0052547	regulation of peptidase activity	16/256	461/18723	0.000640848	0.00773987	0.0059583	ANTXR1/COL6A3/F2R/FBLN1/FN1/PCOLCE/RCN3/SERPINE1/SERPINF1/SERPING1/SERPINH1/SFRP2/SPOCK1/TIMP2/TIMP3/UACA	16
GO:0070371	BP	GO:0070371	ERK1 and ERK2 cascade	13/256	330/18723	0.00064902	0.00775804	0.00597229	CCL11/EMILIN1/F2R/FBLN1/FERMT2/FN1/ITGAV/PDGFA/PDGFC/PDGFRB/PTEN/SPRY1/TIMP3	13
GO:0048644	BP	GO:0048644	muscle organ morphogenesis	6/256	77/18723	0.000649189	0.00775804	0.00597229	COL11A1/EFEMP2/HEG1/SMAD7/TPM1/WNT2	6
GO:0001886	BP	GO:0001886	endothelial cell morphogenesis	3/256	13/18723	0.00065284	0.00775804	0.00597229	COL15A1/COL18A1/HEG1	3
GO:1903054	BP	GO:1903054	negative regulation of extracellular matrix organization	3/256	13/18723	0.00065284	0.00775804	0.00597229	ANTXR1/EMILIN1/FAP	3
GO:0007409	BP	GO:0007409	axonogenesis	15/256	418/18723	0.00067128	0.00794528	0.00611643	CDH11/CHN1/FN1/GLI3/ILK/KLF7/LAMA2/LAMB2/LAMC2/PALLD/PTEN/SEMA3C/THY1/UNC5B/VCL	15
GO:0061045	BP	GO:0061045	negative regulation of wound healing	6/256	78/18723	0.000695359	0.00819748	0.00631058	FAP/PDGFA/PLAU/PTEN/SERPINE1/SERPING1	6
GO:0072132	BP	GO:0072132	mesenchyme morphogenesis	5/256	52/18723	0.000707044	0.00823925	0.00634273	ACTA2/ACTG2/ACVR1/DCHS1/TWIST1	5
GO:0036296	BP	GO:0036296	response to increased oxygen levels	4/256	30/18723	0.000707255	0.00823925	0.00634273	COL1A1/FOXO1/PDGFRB/PDPN	4
GO:0060351	BP	GO:0060351	cartilage development involved in endochondral bone morphogenesis	4/256	30/18723	0.000707255	0.00823925	0.00634273	COL1A1/COMP/MMP13/SERPINH1	4
GO:0061564	BP	GO:0061564	axon development	16/256	467/18723	0.000735494	0.00853461	0.00657011	CDH11/CHN1/FLNA/FN1/GLI3/ILK/KLF7/LAMA2/LAMB2/LAMC2/PALLD/PTEN/SEMA3C/THY1/UNC5B/VCL	16
GO:0051604	BP	GO:0051604	protein maturation	12/256	294/18723	0.000765103	0.00884352	0.00680791	BACE1/C1R/COMP/CPXM1/GALNT2/GAS1/GLI3/MMP14/PLAU/SERPINE1/SERPINH1/SPON1	12
GO:0050819	BP	GO:0050819	negative regulation of coagulation	5/256	53/18723	0.000772092	0.00888957	0.00684336	FAP/PDGFA/PLAU/SERPINE1/SERPING1	5
GO:0006939	BP	GO:0006939	smooth muscle contraction	7/256	110/18723	0.000791948	0.00908284	0.00699214	ACTA2/CNN1/COMP/EDNRA/F2R/SULF1/SULF2	7
GO:0048145	BP	GO:0048145	regulation of fibroblast proliferation	6/256	80/18723	0.000795294	0.00908601	0.00699458	DDR2/FN1/PDGFA/PDGFC/PDGFRB/WNT2	6
GO:0050678	BP	GO:0050678	regulation of epithelial cell proliferation	14/256	381/18723	0.000802946	0.00913814	0.00703472	CCL11/CDH13/HAS2/HTRA1/LAMB1/PTEN/SERPINF1/SFRP2/SPARC/SULF1/SULF2/TWIST1/VDR/WNT2	14
GO:0048144	BP	GO:0048144	fibroblast proliferation	6/256	81/18723	0.000849242	0.0096241	0.00740881	DDR2/FN1/PDGFA/PDGFC/PDGFRB/WNT2	6
GO:0048660	BP	GO:0048660	regulation of smooth muscle cell proliferation	9/256	180/18723	0.000852151	0.0096241	0.00740881	CDH13/CNN1/EFEMP2/FOXP1/GNA12/ILK/PDGFRB/PTEN/TPM1	9
GO:0042692	BP	GO:0042692	muscle cell differentiation	14/256	384/18723	0.000866007	0.00974341	0.00750066	ACTN1/ACVR1/ADAM12/COMP/EFEMP2/EHD2/FHL2/GREM1/LOX/MMP14/PDGFRB/SGCB/TMEM119/TPM1	14
GO:0062023	CC	GO:0062023	collagen-containing extracellular matrix	74/269	425/19550	1.03274e-60	2.92267e-58	2.27204e-58	AEBP1/ANGPTL2/ASPN/BGN/CCDC80/CDH13/CILP/COL10A1/COL11A1/COL12A1/COL15A1/COL16A1/COL18A1/COL1A1/COL1A2/COL3A1/COL4A1/COL4A2/COL5A1/COL5A2/COL5A3/COL6A2/COL6A3/COL8A1/COL8A2/COMP/CTHRC1/DCN/DPT/EFEMP2/EMILIN1/FBLN1/FBLN2/FBN1/FMOD/FN1/GPC6/GREM1/HSPG2/HTRA1/IGFBP7/LAMA2/LAMB1/LAMB2/LAMC2/LGALS1/LOXL1/LRRC15/LTBP1/LTBP2/MFAP2/MFGE8/MXRA5/NID2/PCOLCE/POSTN/PRELP/PXDN/RARRES2/SERPINE1/SERPINF1/SERPIN…	74
GO:0005788	CC	GO:0005788	endoplasmic reticulum lumen	45/269	313/19550	1.04625e-32	1.48045e-30	1.15088e-30	ARSI/BACE1/COL10A1/COL11A1/COL12A1/COL15A1/COL16A1/COL18A1/COL1A1/COL1A2/COL3A1/COL4A1/COL4A2/COL5A1/COL5A2/COL5A3/COL6A2/COL6A3/COL8A1/COL8A2/DBI/EVA1A/FBN1/FKBP14/FKBP7/FN1/FSTL1/GPX8/IGFBP4/IGFBP7/LAMB1/LAMB2/LGALS1/P4HA2/LTBP1/MFGE8/MXRA8/PDGFA/PDGFC/PRSS23/RCN3/SERPING1/SERPINH1/SPON1/VCAN	45
GO:0005604	CC	GO:0005604	basement membrane	23/269	96/19550	2.09549e-22	1.97675e-20	1.53669e-20	CCDC80/COL15A1/COL18A1/COL4A1/COL4A2/COL5A1/COL8A1/COL8A2/EFEMP2/FBLN1/FBN1/FN1/HSPG2/LAMA2/LAMB1/LAMB2/LAMC2/LOXL1/NID2/SERPINF1/SPARC/TGFBI/THBS2	23
GO:0005581	CC	GO:0005581	collagen trimer	22/269	87/19550	4.83043e-22	3.41753e-20	2.65674e-20	COL10A1/COL11A1/COL12A1/COL15A1/COL16A1/COL18A1/COL1A1/COL1A2/COL3A1/COL4A1/COL4A2/COL5A1/COL5A2/COL5A3/COL6A2/COL6A3/COL8A1/COL8A2/CTHRC1/DCN/EMILIN1/LOX	22
GO:0098644	CC	GO:0098644	complex of collagen trimers	11/269	21/19550	8.5203e-16	4.82249e-14	3.74893e-14	COL11A1/COL16A1/COL1A1/COL1A2/COL3A1/COL4A1/COL4A2/COL5A1/COL5A2/COL5A3/COL8A1	11
GO:0005925	CC	GO:0005925	focal adhesion	31/269	418/19550	2.29578e-14	1.08285e-12	8.41788e-13	ACTN1/AFAP1/CDH13/CNN1/DAB2/DDR2/FAP/FBLIM1/FERMT2/FHL2/FLNA/FZD1/GNA12/HSPG2/ILK/ITGA5/ITGAV/ITGB5/ITGBL1/LIMS1/MCAM/MMP14/MRC2/PALLD/PARVA/PDGFRB/PLAU/TGFB1I1/THY1/VCL/VIM	31
GO:0030055	CC	GO:0030055	cell-substrate junction	31/269	425/19550	3.59954e-14	1.45524e-12	1.13129e-12	ACTN1/AFAP1/CDH13/CNN1/DAB2/DDR2/FAP/FBLIM1/FERMT2/FHL2/FLNA/FZD1/GNA12/HSPG2/ILK/ITGA5/ITGAV/ITGB5/ITGBL1/LIMS1/MCAM/MMP14/MRC2/PALLD/PARVA/PDGFRB/PLAU/TGFB1I1/THY1/VCL/VIM	31
GO:0005583	CC	GO:0005583	fibrillar collagen trimer	8/269	12/19550	5.46634e-13	1.71886e-11	1.33622e-11	COL11A1/COL16A1/COL1A1/COL1A2/COL3A1/COL5A1/COL5A2/COL5A3	8
GO:0098643	CC	GO:0098643	banded collagen fibril	8/269	12/19550	5.46634e-13	1.71886e-11	1.33622e-11	COL11A1/COL16A1/COL1A1/COL1A2/COL3A1/COL5A1/COL5A2/COL5A3	8
GO:0032432	CC	GO:0032432	actin filament bundle	10/269	80/19550	1.45313e-07	4.11234e-06	3.19688e-06	ACTN1/FBLIM1/FERMT2/FLNA/ILK/MYH10/MYL9/PALLD/PDLIM3/TPM1	10
GO:0001725	CC	GO:0001725	stress fiber	9/269	71/19550	5.46933e-07	1.28985e-05	1.00271e-05	ACTN1/FBLIM1/FERMT2/ILK/MYH10/MYL9/PALLD/PDLIM3/TPM1	9
GO:0097517	CC	GO:0097517	contractile actin filament bundle	9/269	71/19550	5.46933e-07	1.28985e-05	1.00271e-05	ACTN1/FBLIM1/FERMT2/ILK/MYH10/MYL9/PALLD/PDLIM3/TPM1	9
GO:0042641	CC	GO:0042641	actomyosin	9/269	81/19550	1.69965e-06	3.3066e-05	2.5705e-05	ACTN1/FBLIM1/FERMT2/ILK/MYH10/MYL9/PALLD/PDLIM3/TPM1	9
GO:0005796	CC	GO:0005796	Golgi lumen	10/269	104/19550	1.72463e-06	3.3066e-05	2.5705e-05	BGN/DCN/FMOD/GPC6/HSPG2/MMP11/MMP14/PDGFA/PRELP/VCAN	10
GO:0031252	CC	GO:0031252	cell leading edge	20/269	422/19550	1.75261e-06	3.3066e-05	2.5705e-05	ACTA2/ACTG2/ACTN1/ANTXR1/DPYSL3/FAP/FERMT2/ILK/ITGA5/ITGAV/LAMP5/MYH10/PALLD/PARVA/PDPN/PKD2/SNX9/THY1/TPM1/VIM	20
GO:0030027	CC	GO:0030027	lamellipodium	13/269	202/19550	4.75323e-06	8.40727e-05	6.53569e-05	ACTA2/ACTG2/ANTXR1/DPYSL3/FAP/FERMT2/ILK/ITGAV/MYH10/PALLD/PARVA/PDPN/PKD2	13
GO:0043292	CC	GO:0043292	contractile fiber	14/269	239/19550	6.10687e-06	0.000101662	7.90301e-05	ACTA2/ACTN1/CALD1/FBXO32/FERMT2/FHL2/FLNA/ILK/MYL9/PALLD/PARVA/PDLIM3/TPM1/VCL	14
GO:0043202	CC	GO:0043202	lysosomal lumen	9/269	97/19550	7.68861e-06	0.000120882	9.39719e-05	BGN/CTSK/DCN/FMOD/GPC6/HSPG2/PDGFRB/PRELP/VCAN	9
GO:0031258	CC	GO:0031258	lamellipodium membrane	5/269	22/19550	1.03311e-05	0.00015388	0.000119624	ANTXR1/FAP/FERMT2/ITGAV/PDPN	5
GO:0001527	CC	GO:0001527	microfibril	4/269	12/19550	1.59073e-05	0.000225089	0.000174981	EFEMP2/FBN1/LTBP1/MFAP2	4
GO:0030016	CC	GO:0030016	myofibril	13/269	231/19550	2.00891e-05	0.000270724	0.000210457	ACTN1/CALD1/FBXO32/FERMT2/FHL2/FLNA/ILK/MYL9/PALLD/PARVA/PDLIM3/TPM1/VCL	13
GO:0031091	CC	GO:0031091	platelet alpha granule	8/269	91/19550	3.67028e-05	0.000456911	0.000355196	ACTN1/FN1/ISLR/PDGFA/SERPINE1/SERPING1/SPARC/THBS2	8
GO:0031093	CC	GO:0031093	platelet alpha granule lumen	7/269	67/19550	3.71341e-05	0.000456911	0.000355196	ACTN1/FN1/ISLR/PDGFA/SERPINE1/SERPING1/SPARC	7
GO:0008305	CC	GO:0008305	integrin complex	5/269	31/19550	6.0239e-05	0.000710319	0.000552191	EMILIN1/ITGA5/ITGAV/ITGB5/ITGBL1	5
GO:0098636	CC	GO:0098636	protein complex involved in cell adhesion	5/269	36/19550	0.00012636	0.0014304	0.00111197	EMILIN1/ITGA5/ITGAV/ITGB5/ITGBL1	5
GO:0031674	CC	GO:0031674	I band	9/269	141/19550	0.000148899	0.00162071	0.00125992	ACTN1/FBXO32/FERMT2/FHL2/FLNA/MYL9/PALLD/PARVA/PDLIM3	9
GO:0030017	CC	GO:0030017	sarcomere	11/269	211/19550	0.000171497	0.00179754	0.00139738	ACTN1/FBXO32/FERMT2/FHL2/FLNA/ILK/MYL9/PALLD/PARVA/PDLIM3/TPM1	11
GO:0005884	CC	GO:0005884	actin filament	8/269	114/19550	0.00018115	0.00183091	0.00142332	ACTN1/DPYSL3/FLNA/GAS7/MICAL2/PALLD/PDLIM3/TPM1	8
GO:0098791	CC	GO:0098791	Golgi apparatus subcompartment	15/269	384/19550	0.000298811	0.00291599	0.00226685	ATP8B2/BACE1/CHPF2/CHSY1/CSGALNACT2/FLNA/FUT11/GALNT2/LPCAT2/POSTN/RAB31/SNX9/SULF1/SULF2/TGFBI	15
GO:0030018	CC	GO:0030018	Z disc	8/269	130/19550	0.000442822	0.00417728	0.00324736	ACTN1/FBXO32/FHL2/FLNA/MYL9/PALLD/PARVA/PDLIM3	8
GO:0043256	CC	GO:0043256	laminin complex	3/269	12/19550	0.000516958	0.00460675	0.00358122	LAMB1/LAMB2/LAMC2	3
GO:0005911	CC	GO:0005911	cell-cell junction	17/269	494/19550	0.000520905	0.00460675	0.00358122	ACTN1/CDH11/CLMP/DCHS1/FERMT2/FLNA/HEG1/ILK/ITGA5/LIMS1/MXRA8/PDLIM3/PKD2/PMP22/SMAD7/TMEM47/VCL	17
GO:0060205	CC	GO:0060205	cytoplasmic vesicle lumen	13/269	325/19550	0.000600823	0.00515252	0.00400549	ACTN1/BACE1/CRISPLD2/FN1/ISLR/PDGFA/RARRES2/SERPINE1/SERPING1/SPARC/TIMP2/TIMP3/VCL	13
GO:0031983	CC	GO:0031983	vesicle lumen	13/269	327/19550	0.000636097	0.00529457	0.00411592	ACTN1/BACE1/CRISPLD2/FN1/ISLR/PDGFA/RARRES2/SERPINE1/SERPING1/SPARC/TIMP2/TIMP3/VCL	13
GO:0005775	CC	GO:0005775	vacuolar lumen	9/269	174/19550	0.000702286	0.00567848	0.00441437	BGN/CTSK/DCN/FMOD/GPC6/HSPG2/PDGFRB/PRELP/VCAN	9
GO:0031256	CC	GO:0031256	leading edge membrane	9/269	180/19550	0.000893823	0.00702644	0.00546225	ANTXR1/FAP/FERMT2/ITGA5/ITGAV/LAMP5/PDPN/THY1/TPM1	9
GO:0031253	CC	GO:0031253	cell projection membrane	13/269	346/19550	0.00106758	0.00816553	0.00634776	ANTXR1/CYBRD1/FAP/FERMT2/GNA12/ITGA5/ITGAV/LAMP5/MXRA8/PDPN/PKD2/THY1/TPM1	13
GO:0005201	MF	GO:0005201	extracellular matrix structural constituent	54/259	172/18368	1.72103e-58	7.3488e-56	6.23194e-56	AEBP1/ASPN/BGN/CILP/COL10A1/COL11A1/COL12A1/COL15A1/COL16A1/COL18A1/COL1A1/COL1A2/COL3A1/COL4A1/COL4A2/COL5A1/COL5A2/COL5A3/COL6A2/COL6A3/COL8A1/COL8A2/COMP/CTHRC1/DCN/DPT/EFEMP2/EMILIN1/FBLN1/FBLN2/FBN1/FMOD/FN1/HSPG2/IGFBP7/LAMA2/LAMB1/LAMB2/LAMC2/LTBP1/LTBP2/MFAP2/MFGE8/MXRA5/NID2/PCOLCE/POSTN/PRELP/PXDN/SPARC/SPON1/TGFBI/THBS2/VCAN	54
GO:0030020	MF	GO:0030020	extracellular matrix structural constituent conferring tensile strength	18/259	41/18368	4.05392e-23	8.65511e-21	7.33972e-21	COL10A1/COL11A1/COL12A1/COL15A1/COL16A1/COL18A1/COL1A1/COL1A2/COL3A1/COL4A1/COL4A2/COL5A1/COL5A2/COL5A3/COL6A2/COL6A3/COL8A1/COL8A2	18
GO:0005518	MF	GO:0005518	collagen binding	21/259	69/18368	8.87797e-23	1.26363e-20	1.07159e-20	AEBP1/ANTXR1/ASPN/COL5A3/COL6A2/COMP/CTSK/DCN/DDR2/FN1/LOX/LRRC15/MMP13/MRC2/NID2/PCOLCE/PDGFA/SERPINH1/SMAD7/SPARC/TGFBI	21
GO:0005178	MF	GO:0005178	integrin binding	24/259	144/18368	3.89815e-19	4.16127e-17	3.52885e-17	ACTN1/COL16A1/COL3A1/COL5A1/COMP/EMILIN1/FAP/FBLN1/FBN1/FERMT2/FN1/ILK/ITGAV/ITGB5/ITGBL1/LAMB1/LAMB2/MFGE8/MMP14/S1PR3/SFRP2/TGFBI/THY1/TIMP2	24
GO:0005539	MF	GO:0005539	glycosaminoglycan binding	25/259	230/18368	2.40232e-15	2.05158e-13	1.73978e-13	BGN/CCDC80/CEMIP/COL11A1/COL5A1/COL5A3/COMP/CRISPLD2/DCN/DPYSL3/EFEMP2/FBN1/FN1/FSTL1/LAMC2/LTBP2/MMP7/PCOLCE/POSTN/PRELP/SULF1/SULF2/THBS2/TNFAIP6/VCAN	25
GO:0048407	MF	GO:0048407	platelet-derived growth factor binding	7/259	11/18368	3.215e-11	2.28801e-09	1.94028e-09	COL1A1/COL1A2/COL3A1/COL4A1/COL5A1/PDGFA/PDGFRB	7
GO:0019838	MF	GO:0019838	growth factor binding	16/259	141/18368	1.53897e-10	9.38774e-09	7.96101e-09	ACVR1/COL1A1/COL1A2/COL3A1/COL4A1/COL5A1/HTRA1/HTRA3/IGFBP4/IGFBP7/ITGAV/LTBP1/LTBP2/PDGFA/PDGFRB/PXDN	16
GO:0008201	MF	GO:0008201	heparin binding	17/259	166/18368	2.08051e-10	1.11047e-08	9.41705e-09	CCDC80/COL11A1/COL5A1/COL5A3/COMP/CRISPLD2/EFEMP2/FBN1/FN1/FSTL1/LAMC2/LTBP2/MMP7/PCOLCE/POSTN/PRELP/THBS2	17
GO:0050840	MF	GO:0050840	extracellular matrix binding	11/259	56/18368	3.01302e-10	1.42951e-08	1.21225e-08	BGN/CD248/COL11A1/DCN/FBLN2/ITGAV/LGALS1/LRRC15/OLFML2B/SPARC/TGFBI	11
GO:1901681	MF	GO:1901681	sulfur compound binding	20/259	265/18368	1.23096e-09	5.25621e-08	4.45738e-08	CCDC80/CHST15/COL11A1/COL5A1/COL5A3/COMP/CRISPLD2/DBI/DPYSL3/EFEMP2/FBN1/FN1/FSTL1/LAMC2/LTBP2/MMP7/PCOLCE/POSTN/PRELP/THBS2	20
GO:0030021	MF	GO:0030021	extracellular matrix structural constituent conferring compression resistance	7/259	22/18368	1.455e-08	5.64803e-07	4.78965e-07	ASPN/BGN/DCN/FMOD/HSPG2/PRELP/VCAN	7
GO:0046332	MF	GO:0046332	SMAD binding	10/259	79/18368	1.60165e-07	5.69919e-06	4.83303e-06	ACVR1/COL1A2/COL5A2/DAB2/FERMT2/FLNA/PMEPA1/SMAD7/TCF12/TGFB1I1	10
GO:0004252	MF	GO:0004252	serine-type endopeptidase activity	14/259	174/18368	1.81875e-07	5.97391e-06	5.066e-06	C1R/CTSK/FAP/HTRA1/HTRA3/MMP1/MMP10/MMP11/MMP13/MMP14/MMP3/MMP7/PLAU/PRSS23	14
GO:0008236	MF	GO:0008236	serine-type peptidase activity	14/259	191/18368	5.6948e-07	1.73691e-05	1.47294e-05	C1R/CTSK/FAP/HTRA1/HTRA3/MMP1/MMP10/MMP11/MMP13/MMP14/MMP3/MMP7/PLAU/PRSS23	14
GO:0017171	MF	GO:0017171	serine hydrolase activity	14/259	195/18368	7.3152e-07	2.08239e-05	1.76591e-05	C1R/CTSK/FAP/HTRA1/HTRA3/MMP1/MMP10/MMP11/MMP13/MMP14/MMP3/MMP7/PLAU/PRSS23	14
GO:0005161	MF	GO:0005161	platelet-derived growth factor receptor binding	5/259	15/18368	1.43493e-06	3.82946e-05	3.24747e-05	ITGA5/PDGFA/PDGFC/PDGFRB/PTEN	5
GO:0001968	MF	GO:0001968	fibronectin binding	6/259	28/18368	2.15391e-06	5.41011e-05	4.58789e-05	CCDC80/CTSK/FBLN1/ITGAV/LRRC15/SFRP2	6
GO:0002020	MF	GO:0002020	protease binding	11/259	135/18368	3.39628e-06	8.05672e-05	6.83227e-05	COL1A1/COL1A2/COL3A1/COMP/FAP/FN1/ITGAV/PTEN/SERPINE1/TIMP2/TIMP3	11
GO:0008376	MF	GO:0008376	acetylgalactosaminyltransferase activity	6/259	34/18368	7.16273e-06	0.000160973	0.000136508	CHPF2/CHSY1/CSGALNACT2/GALNT10/GALNT2/GALNT5	6
GO:0004222	MF	GO:0004222	metalloendopeptidase activity	9/259	111/18368	2.77088e-05	0.000591582	0.000501674	ADAM12/ADAMTS12/MMP1/MMP10/MMP11/MMP13/MMP14/MMP3/MMP7	9
GO:0005520	MF	GO:0005520	insulin-like growth factor binding	5/259	29/18368	4.82813e-05	0.000981719	0.000832519	HTRA1/HTRA3/IGFBP4/IGFBP7/ITGAV	5
GO:0017147	MF	GO:0017147	Wnt-protein binding	5/259	30/18368	5.72745e-05	0.00111165	0.000942699	CTHRC1/FZD1/ROR2/SFRP2/SFRP4	5
GO:0008237	MF	GO:0008237	metallopeptidase activity	11/259	190/18368	8.35406e-05	0.00155095	0.00131524	ADAM12/ADAMTS12/CPQ/CPXM1/MMP1/MMP10/MMP11/MMP13/MMP14/MMP3/MMP7	11
GO:0061134	MF	GO:0061134	peptidase regulator activity	12/259	230/18368	0.000108367	0.00192803	0.00163501	COL6A3/FBLN1/FN1/PCOLCE/SERPINE1/SERPINF1/SERPING1/SERPINH1/SFRP2/SPOCK1/TIMP2/TIMP3	12
GO:0004175	MF	GO:0004175	endopeptidase activity	17/259	430/18368	0.000136874	0.00232249	0.00196952	ADAM12/ADAMTS12/BACE1/C1R/CTSK/FAP/HTRA1/HTRA3/MMP1/MMP10/MMP11/MMP13/MMP14/MMP3/MMP7/PLAU/PRSS23	17
GO:0043394	MF	GO:0043394	proteoglycan binding	5/259	36/18368	0.000141416	0.00232249	0.00196952	COL5A1/COL5A3/COMP/CTSK/FN1	5
GO:0003779	MF	GO:0003779	actin binding	17/259	441/18368	0.000184718	0.00292128	0.00247731	ACTN1/AFAP1/ANTXR1/CALD1/CNN1/ENC1/FERMT2/FLNA/GAS7/MICAL2/MYH10/PALLD/PARVA/PDLIM3/TAGLN/TPM1/VCL	17
GO:0008194	MF	GO:0008194	UDP-glycosyltransferase activity	9/259	143/18368	0.000197817	0.0030167	0.00255823	B3GNT9/CHPF2/CHSY1/CSGALNACT2/GALNT10/GALNT2/GALNT5/GXYLT2/HAS2	9
GO:0097493	MF	GO:0097493	structural molecule activity conferring elasticity	3/259	11/18368	0.000420526	0.00619188	0.00525085	EMILIN1/FBLN2/FBN1	3
