# Supplementary material for: Identification of a cancer-associated fibroblast classifier for predicting prognosis and therapeutic response in lung squamous cell carcinoma
Source: Medicine (Baltimore). 2023 Sep 22;102(38):e35005. doi: 10.1097/MD.0000000000035005 (PMC10519496; doi:10.1097/MD.0000000000035005)
Supplement: Supplementary file 8 [file medi-102-e35005-s008.xlsx]

## Sheet: Table S4. DEmRNAs
Supplemental Table 4. DEGs among low-risk and high-risk groups of TCGA-LUSC
Genes	logFC	logCPM	PValue	FDR
APOA1	-7.68417	4.12084	2.11761e-123	3.87227e-119
VTN	-5.13751	3.0434	3.53862e-98	3.23536e-94
OTP	-5.9358	0.855709	4.0568e-74	2.47275e-70
TPH1	-3.83685	2.23361	7.43256e-67	3.3978e-63
APOA2	-6.83798	2.93851	1.92001e-63	7.02186e-60
AHSG	-4.45033	2.25127	3.13073e-59	9.54142e-56
TRH	-4.85174	0.178942	5.75086e-58	1.50229e-54
HSD3B1	-7.54779	0.748558	1.14963e-53	2.62776e-50
KRT81	-3.75507	4.02233	1.18914e-52	2.41606e-49
SLC2A2	-5.87335	-0.764808	1.37569e-44	2.51559e-41
KRT86	-2.38213	2.62522	1.56349e-43	2.59909e-40
PMP2	-3.93843	0.423206	4.08518e-42	6.22513e-39
GSTM5	-2.22742	2.62205	1.55556e-41	2.18808e-38
PRAP1	-3.27289	2.39888	8.70513e-41	1.13701e-37
PPP1R17	-4.42254	-1.6093	1.19073e-40	1.45158e-37
CHGA	-3.55801	3.68312	1.39154e-39	1.59036e-36
SERPINC1	-2.65436	-1.30921	6.83111e-38	7.34786e-35
ATP4B	5.81306	0.847201	2.29465e-37	2.33111e-34
APOB	-3.03388	0.628791	5.46959e-35	5.26405e-32
PLA2G2A	-3.0937	4.45628	1.41452e-33	1.29329e-30
APOA5	-3.39318	-2.56073	2.04202e-32	1.77811e-29
DIRAS3	-2.19992	1.99635	1.39254e-31	1.15746e-28
CHRNA6	-3.06303	1.85143	5.08074e-31	4.03941e-28
SLC35D3	-2.93558	0.181375	7.73971e-31	5.89701e-28
LRTM2	-2.93348	-2.29196	1.09958e-29	8.04278e-27
PHOX2B	-5.66655	-0.89401	1.64473e-29	1.15675e-26
MTTP	-1.88086	-0.0283582	1.85443e-29	1.25593e-26
HMP19	3.48274	-0.514846	3.98032e-29	2.59943e-26
ASGR2	-1.73521	0.669768	3.90593e-28	2.46289e-25
NNAT	-1.52226	1.17701	3.19635e-27	1.94828e-24
KLHDC8A	-1.74354	1.13484	4.65051e-27	2.7432e-24
FABP1	-4.19819	-1.7727	2.17575e-26	1.2433e-23
NEUROG3	4.7707	0.093608	9.20093e-26	5.09843e-23
BTBD16	-1.98103	0.559544	1.49803e-25	8.05674e-23
ANXA13	2.71864	0.733055	7.71191e-25	4.02914e-22
ZPLD1	2.99278	1.76658	3.65464e-24	1.85636e-21
IGFBP1	-2.81577	-0.00247635	5.55353e-24	2.74464e-21
GHRH	-4.28921	0.41067	7.94879e-24	3.82504e-21
GSG1	2.49404	-2.06624	2.05601e-23	9.64005e-21
CYP2B6	4.20884	0.384622	3.82221e-23	1.74732e-20
NEUROD6	6.45746	-2.54907	7.98292e-23	3.56038e-20
STATH	4.51189	2.08292	9.55673e-23	4.16082e-20
APOC3	-5.19216	0.130707	1.1263e-22	4.7105e-20
UNC45B	-1.64267	-1.33241	1.13345e-22	4.7105e-20
GHSR	-2.92277	-3.1005	2.60065e-22	1.05679e-19
SMLR1	-2.7682	-3.21574	2.91643e-22	1.15539e-19
NPPB	-2.87335	-2.98462	2.96967e-22	1.15539e-19
ALPI	-4.65568	-1.89019	4.79001e-22	1.8248e-19
BARHL1	3.99318	-2.66879	9.7748e-22	3.64779e-19
GCG	5.98214	-1.45711	1.05169e-21	3.78537e-19
OLIG3	-4.40248	-1.71629	1.05575e-21	3.78537e-19
REG4	3.07757	-0.977686	1.22275e-21	4.29986e-19
PSG6	-3.59146	-1.45642	2.34086e-20	8.07642e-18
NUTM1	-1.9972	-1.42879	6.60445e-20	2.23646e-17
TMEM215	-2.39871	-1.62247	1.22653e-19	4.07788e-17
PSG2	-3.6726	-3.15089	1.54485e-19	5.04448e-17
POU5F1B	-1.3271	0.657919	2.03272e-19	6.52109e-17
IL13RA2	-1.77805	1.7286	2.10378e-19	6.6327e-17
DIO1	-1.46169	-1.23353	2.7282e-19	8.45557e-17
CYSLTR2	-1.31805	2.06785	5.64098e-19	1.71918e-16
SCG2	-1.88637	4.13422	6.79184e-19	2.03599e-16
MYPN	-2.29112	-1.87506	7.85244e-19	2.31596e-16
BTN1A1	1.92598	-1.17899	8.86108e-19	2.57196e-16
LIN28A	2.84002	-2.42957	9.65257e-19	2.75792e-16
ASB4	-1.75259	-0.00265461	2.66674e-18	7.50217e-16
SAMD7	-2.79762	-3.48345	3.32242e-18	9.2051e-16
PTCH2	1.75983	2.73727	7.00197e-18	1.91101e-15
TAGLN3	-1.9432	1.25241	7.23606e-18	1.94586e-15
STMN4	-2.08444	-1.4414	8.45025e-18	2.23944e-15
AFM	-3.30568	-3.21378	1.30605e-17	3.41178e-15
ART4	-1.61801	0.0932905	1.39895e-17	3.60298e-15
C16orf96	-1.31902	-1.75713	1.69872e-17	4.31428e-15
LELP1	4.1473	-2.90705	1.82437e-17	4.56993e-15
ANKRD33	-2.06632	-1.74742	2.1884e-17	5.4077e-15
MAPK4	-1.67823	1.93868	3.12921e-17	7.62944e-15
KRTAP3-2	-3.09938	-2.82693	3.4251e-17	8.24097e-15
CNTN2	-2.37367	2.12064	3.51292e-17	8.34251e-15
XAGE3	-2.93293	-2.2488	6.93528e-17	1.62588e-14
AMBN	3.66412	-1.99802	9.08221e-17	2.07976e-14
NPY	-3.2289	1.20653	9.09881e-17	2.07976e-14
STMN2	-1.77409	0.712959	1.02655e-16	2.31748e-14
GPR12	-2.41596	-2.6033	1.50036e-16	3.3458e-14
CHRNA2	-2.19381	-1.76007	1.89838e-16	4.18238e-14
FAM43B	-1.3663	-0.0162456	3.76524e-16	8.19657e-14
ISM2	-1.55533	1.60999	4.07821e-16	8.68276e-14
ANKS4B	2.75087	-1.28276	4.08355e-16	8.68276e-14
TMEM196	-2.95046	-1.87839	5.22346e-16	1.09789e-13
ALB	-2.16991	1.7438	5.36239e-16	1.11428e-13
AIRE	2.26289	-0.0789592	1.62886e-15	3.34666e-13
PROK1	2.17213	-2.3608	1.81173e-15	3.68103e-13
F2	-2.73443	-0.239704	1.97835e-15	3.97539e-13
PCK1	-2.53291	0.681459	3.4024e-15	6.76263e-13
ADAM18	3.46507	-1.80965	3.54158e-15	6.96359e-13
TFDP3	3.20329	-2.81343	3.8576e-15	7.50427e-13
TF	-1.66329	4.15196	7.88686e-15	1.5181e-12
DEFA5	-5.43231	4.7962	8.05181e-15	1.5337e-12
MANSC4	-1.61473	-0.741588	1.22698e-14	2.29996e-12
SLC22A16	-1.37238	-0.788516	1.23262e-14	2.29996e-12
STAC2	1.96496	1.94654	1.41872e-14	2.62047e-12
DEFB132	-3.77024	-3.89025	2.85321e-14	5.21737e-12
BRINP2	-2.33767	-0.156079	3.24943e-14	5.88308e-12
IL1RL1	1.50755	2.54282	3.33148e-14	5.97249e-12
FGL1	2.42398	1.36363	4.33133e-14	7.68958e-12
KCNK16	-2.50569	-3.17564	5.31574e-14	9.25749e-12
SULT2A1	-2.71845	-2.69686	8.08899e-14	1.39543e-11
KCTD4	-1.6818	-3.28416	9.22735e-14	1.57693e-11
UPK2	-1.52191	1.18915	1.25906e-13	2.13178e-11
CYP1A1	2.78754	2.94373	1.40378e-13	2.35501e-11
PSG1	-2.7572	-1.90478	1.45092e-13	2.41196e-11
CPM	1.31614	6.38763	1.47417e-13	2.42326e-11
PAH	-1.9531	1.46243	1.48423e-13	2.42326e-11
LCN15	3.23905	-0.674241	1.66725e-13	2.69799e-11
LHX9	1.79	1.28141	1.7093e-13	2.74178e-11
LY6H	-1.38638	0.105156	1.73715e-13	2.76222e-11
LRRC14B	-1.59171	-1.45823	1.84646e-13	2.91073e-11
PAGE1	-3.0632	-0.669966	2.42061e-13	3.78319e-11
GC	-3.64344	0.533858	2.66865e-13	4.1355e-11
ASCL3	2.35319	-2.5982	3.3784e-13	5.19139e-11
TSPY3	-3.86737	-2.83711	3.58395e-13	5.46134e-11
AGXT	-2.13839	-1.51352	3.96303e-13	5.93999e-11
ANGPTL3	-1.39565	-1.83689	4.65196e-13	6.91591e-11
TNN	-1.13412	0.258044	4.89274e-13	7.21521e-11
SLC6A17	-1.38391	0.695623	5.2126e-13	7.62541e-11
MOGAT3	-2.10724	-3.65055	5.93046e-13	8.6067e-11
KRT25	2.62662	-3.25682	6.28917e-13	9.05542e-11
ALPP	-1.93705	1.18402	8.82065e-13	1.26011e-10
CAPN6	-1.63569	2.96479	1.23369e-12	1.74878e-10
CYP27B1	1.03178	3.36986	1.25282e-12	1.76224e-10
C6orf58	1.99609	-0.0375811	1.31746e-12	1.83417e-10
XAGE2B	-1.86303	-0.217537	1.32402e-12	1.83417e-10
PRR4	1.54152	2.6725	1.45166e-12	1.98187e-10
KRT79	-1.49897	0.799441	1.45232e-12	1.98187e-10
DACH2	-1.64034	-0.821288	1.64108e-12	2.22287e-10
HCN4	-1.66823	-0.587942	1.77607e-12	2.38803e-10
TMEM114	-1.84746	-1.54104	1.83727e-12	2.45228e-10
HHATL	2.27166	-1.30596	2.01659e-12	2.67213e-10
UTS2B	-1.31777	-0.608428	2.38807e-12	3.1416e-10
SERPINA5	-1.26415	0.82069	2.75242e-12	3.59505e-10
GUCA1A	1.43739	0.569027	2.82364e-12	3.66192e-10
MS4A18	2.90268	-3.53447	3.59553e-12	4.63013e-10
LDHAL6A	1.37613	-1.88882	3.82923e-12	4.89659e-10
TNR	-1.36156	-0.632958	4.01546e-12	5.09907e-10
PAX4	3.15813	-3.65492	4.29506e-12	5.37941e-10
BPIFB2	2.77499	2.62062	5.35354e-12	6.6225e-10
KRT28	3.15066	-3.5809	5.36001e-12	6.6225e-10
PSG11	-2.68285	-3.25771	5.58283e-12	6.85151e-10
ATP1A4	-1.19093	-1.89736	5.65614e-12	6.89521e-10
NAT16	-1.65201	-2.02891	5.96498e-12	7.22356e-10
GPR88	-1.07572	-1.05949	6.51277e-12	7.83504e-10
LBP	1.83442	1.49877	7.80976e-12	9.27333e-10
RNF113B	-2.12654	-2.41888	7.93392e-12	9.35998e-10
PRB3	1.42097	1.46569	8.14845e-12	9.55145e-10
UPK1A	-1.62699	0.726081	1.3739e-11	1.6002e-09
UGT2B11	3.17423	-1.24291	2.09017e-11	2.41904e-09
OTOS	2.13013	-3.29499	2.44182e-11	2.80825e-09
HTR3D	-2.07054	-3.93844	2.51113e-11	2.85515e-09
MYOC	-1.90604	-0.583761	2.51383e-11	2.85515e-09
PLSCR5	-2.26442	-2.63378	2.64449e-11	2.98501e-09
OR51E2	1.71934	-1.28976	2.98904e-11	3.35323e-09
PSORS1C2	1.56768	0.770952	3.02665e-11	3.37471e-09
MT4	4.36413	-1.33286	3.29864e-11	3.65569e-09
C4orf26	1.54533	-0.331554	3.62616e-11	3.99446e-09
GPR101	-2.19607	-3.87955	3.73971e-11	4.09487e-09
GDPD4	-1.12269	-2.1624	4.58293e-11	4.98831e-09
FGF4	3.8636	0.472299	4.79326e-11	5.18636e-09
ADIPOQ	2.80909	-2.284	4.96355e-11	5.33903e-09
CGA	-2.42554	0.222962	5.16018e-11	5.51807e-09
CYP2A6	1.6031	0.627624	5.43144e-11	5.77438e-09
IGSF23	-1.31765	-2.88413	6.59859e-11	6.97467e-09
GFAP	1.47383	-0.110078	6.74484e-11	7.08828e-09
DLEC1	-1.23961	3.00962	7.21721e-11	7.54137e-09
GUCA2A	2.10711	-3.49302	8.46972e-11	8.77485e-09
KAAG1	-1.40873	-3.15291	8.49364e-11	8.77485e-09
CFHR1	-1.42491	-2.52297	9.07153e-11	9.31922e-09
UGT2B10	-2.93739	-2.27742	9.65924e-11	9.86753e-09
SCGB2A2	-3.19003	-1.93876	1.18958e-10	1.20849e-08
LGALS14	-2.07927	-3.73302	1.64543e-10	1.64417e-08
WNT1	-1.21877	-1.97657	1.74704e-10	1.73622e-08
HFE2	-1.57322	-3.53275	2.13923e-10	2.11448e-08
OTOR	-2.0922	-3.93574	2.25771e-10	2.2196e-08
PAGE4	-2.46864	-1.14711	2.28683e-10	2.2362e-08
ELAVL4	-1.1363	-0.317963	2.51877e-10	2.44991e-08
RFPL4B	2.56354	-3.27028	2.63249e-10	2.54697e-08
NEUROD1	2.91465	-2.63956	2.94773e-10	2.83696e-08
SI	2.6498	-3.6196	3.049e-10	2.91906e-08
PAK3	-1.04553	0.790762	3.48361e-10	3.31778e-08
CAMP	-1.03983	-1.00934	4.01475e-10	3.78421e-08
SYT6	1.3593	-1.01827	4.43236e-10	4.15642e-08
ASCL4	-1.84857	-0.0859582	4.51478e-10	4.21211e-08
CCDC166	-1.3755	-3.56948	4.90033e-10	4.5486e-08
SLITRK3	-1.49494	-0.248876	5.10913e-10	4.71846e-08
ERAS	-1.34311	-2.46171	5.16699e-10	4.74792e-08
MUC7	3.20174	-0.324776	6.24767e-10	5.68382e-08
PPP1R14D	1.29568	0.179571	6.6114e-10	5.98495e-08
PROL1	3.36209	-3.35167	6.68723e-10	6.02377e-08
G6PC	-1.94269	-3.40238	7.74149e-10	6.90541e-08
KIF12	1.25366	2.0014	7.78635e-10	6.91171e-08
TSPY2	-3.17752	-1.70681	8.37501e-10	7.39833e-08
TAS2R42	-1.54056	-3.81653	8.41833e-10	7.40085e-08
BHMT	-1.17931	-0.792329	8.67277e-10	7.58805e-08
GNRHR	1.15511	-1.49785	8.8667e-10	7.72078e-08
CTRB1	-1.46247	-3.7454	9.09235e-10	7.87975e-08
SNTG1	-2.17143	-3.15242	9.49887e-10	8.15447e-08
SLC7A14	2.14782	-0.0346914	9.51898e-10	8.15447e-08
RET	-1.06762	2.62835	9.54313e-10	8.15447e-08
KCNA4	-1.67098	-0.81414	1.00029e-09	8.5076e-08
OBP2B	-2.14067	-1.55809	1.06029e-09	8.97616e-08
C1QL2	-1.7708	-0.60767	1.09894e-09	9.26046e-08
DCX	-2.05646	-0.414157	1.30375e-09	1.09359e-07
PCSK1	-1.17978	2.84682	1.57785e-09	1.31747e-07
C14orf105	1.52848	-3.69348	1.65695e-09	1.37723e-07
APOA4	-2.38919	-3.7144	1.69935e-09	1.40608e-07
CCL1	-1.29423	-3.11405	1.72347e-09	1.41962e-07
DUSP26	-1.03723	-0.228229	1.834e-09	1.50388e-07
VIL1	1.77925	2.72964	1.87217e-09	1.52832e-07
ANKRD34C	-1.84564	-2.31866	1.90149e-09	1.54536e-07
CRNN	-2.18472	3.04225	1.98963e-09	1.60984e-07
CST11	-1.40809	-3.32571	2.58296e-09	2.06253e-07
MAGEA8	-1.38258	-0.718146	3.17074e-09	2.52087e-07
UNC5D	-1.83399	0.0120275	3.23241e-09	2.55878e-07
EIF4E1B	2.21443	-3.72034	3.25012e-09	2.56171e-07
B3GNT6	1.64281	0.445167	3.31635e-09	2.60269e-07
APOBEC2	-1.08468	-1.58254	3.46844e-09	2.71042e-07
SPHKAP	-2.08011	-1.25838	4.14331e-09	3.21036e-07
ENAM	1.03626	-1.38181	4.31024e-09	3.32561e-07
LRRC38	1.57771	0.418659	5.11787e-09	3.9157e-07
DNTT	-1.65	-2.63004	5.23136e-09	3.98586e-07
NPTX1	1.25603	3.15275	5.80243e-09	4.40262e-07
ADAM2	2.3415	-2.22616	6.34619e-09	4.79531e-07
PRLHR	2.2724	-3.33969	7.42797e-09	5.54454e-07
GRK1	1.43654	-1.86421	7.42871e-09	5.54454e-07
ENSG00000238074	-2.96725	-2.58588	7.61754e-09	5.66237e-07
CHRND	-1.30036	-2.83745	8.32573e-09	6.16374e-07
ST8SIA3	-2.48036	-1.07181	8.74039e-09	6.44463e-07
AQPEP	-1.39958	1.5689	9.27682e-09	6.78866e-07
FGF20	1.78175	-0.789734	9.28122e-09	6.78866e-07
DUSP13	-1.15165	0.237708	9.65167e-09	7.03149e-07
UMOD	2.65093	-3.28579	9.96788e-09	7.23304e-07
SLC4A1	1.36604	-2.05284	1.04093e-08	7.52351e-07
FXYD2	1.25904	0.462298	1.11796e-08	8.04845e-07
CALCA	2.33828	3.62576	1.24386e-08	8.88485e-07
TUSC5	1.28076	-3.28423	1.37443e-08	9.74138e-07
TKTL1	-1.82655	3.05345	1.54043e-08	1.08339e-06
CA6	-1.36368	-1.44686	1.76439e-08	1.23616e-06
GSX1	2.73469	-3.47107	1.80879e-08	1.25763e-06
PON1	-1.18128	-0.973241	2.04522e-08	1.41663e-06
TRPA1	1.25675	3.11684	2.18138e-08	1.50523e-06
CRX	1.45373	-3.70552	2.27372e-08	1.56305e-06
GJD2	-2.7035	-2.79016	2.28893e-08	1.56761e-06
SMR3B	2.79173	-3.44963	2.36119e-08	1.61107e-06
PRSS56	-1.9989	-0.140382	2.52493e-08	1.71003e-06
AOC1	-1.02672	2.53407	2.72441e-08	1.83833e-06
CNGA2	2.18676	-3.90566	2.74571e-08	1.84589e-06
CACNA1E	-1.00692	0.734638	2.93414e-08	1.96533e-06
DLX2	1.17681	0.87084	2.99375e-08	1.99436e-06
DUXA	2.11617	-3.28419	2.99929e-08	1.99436e-06
UNC80	-1.04905	0.174658	3.25632e-08	2.13423e-06
ELAVL3	-1.4328	-1.00491	3.75205e-08	2.43298e-06
HIST1H2BA	2.68163	-4.12165	4.01598e-08	2.59492e-06
SPINK4	-1.20826	-3.36561	4.09516e-08	2.63676e-06
CGB	1.98973	-2.45486	5.02793e-08	3.20351e-06
SLC39A5	-1.19075	-0.105598	5.42596e-08	3.41765e-06
SERPINA4	-1.57379	-1.19113	5.43878e-08	3.41765e-06
GLB1L3	1.12049	0.850569	5.66552e-08	3.54794e-06
UGT2A2	1.96881	-3.49397	5.74469e-08	3.58524e-06
BPIFB6	2.31874	-4.02657	6.05372e-08	3.76525e-06
CPB2	-1.20724	0.179794	6.13166e-08	3.8008e-06
PTF1A	2.24383	-3.67768	6.3243e-08	3.90696e-06
TSPY1	-2.95864	-1.16075	7.01877e-08	4.30647e-06
ACTL6B	-1.54971	-1.82482	7.04165e-08	4.30647e-06
ATP4A	-1.22977	0.502969	7.44651e-08	4.53889e-06
LMNTD1	1.32407	-1.72741	8.33881e-08	5.05194e-06
KRTAP7-1	-1.773	-3.86209	8.34346e-08	5.05194e-06
ESRRB	-1.18818	0.335817	9.04817e-08	5.46056e-06
LYZL2	2.34468	-3.94736	9.46765e-08	5.69492e-06
FEZF2	2.62809	-1.23548	1.11168e-07	6.64318e-06
OR8D1	-1.96607	-3.74833	1.12069e-07	6.67525e-06
NANOG	1.10362	-3.52762	1.2677e-07	7.52636e-06
FRG2B	1.82147	-3.17652	1.27332e-07	7.53523e-06
SCGN	-2.31897	0.733293	1.40055e-07	8.23486e-06
SLC27A6	-1.24599	0.452038	1.45236e-07	8.51212e-06
NPHS2	1.66272	-3.62034	1.74037e-07	1.01352e-05
ABCC12	1.64533	-2.73101	1.77042e-07	1.02774e-05
SHOX	1.57486	-3.67908	1.86438e-07	1.07546e-05
SP7	1.17196	-1.95069	1.95367e-07	1.12342e-05
TPO	1.08354	-0.00802089	1.98775e-07	1.13944e-05
TNP1	-2.34035	-3.50652	2.03717e-07	1.16411e-05
UPK3A	1.00142	-1.13456	2.05859e-07	1.16847e-05
VNN1	1.02228	3.05167	2.06397e-07	1.16847e-05
MUCL1	-1.32229	2.90968	2.09763e-07	1.18387e-05
SHH	-1.06668	2.64142	2.25869e-07	1.26307e-05
ACOT12	-1.24746	-3.2182	2.47797e-07	1.3731e-05
SMYD1	-1.73938	-3.7115	2.64458e-07	1.46099e-05
VGLL2	-1.73294	-2.88043	2.73507e-07	1.50643e-05
FAM153B	-1.02264	0.252251	2.94069e-07	1.60518e-05
TMEM213	1.27079	0.941636	3.14295e-07	1.69035e-05
PIP	1.54979	0.58819	3.19899e-07	1.71545e-05
CRH	2.17428	-3.16282	3.56213e-07	1.89352e-05
SLC22A2	-1.35074	-2.41123	3.61294e-07	1.91496e-05
SEZ6L	1.59815	1.94098	3.72617e-07	1.96927e-05
TM4SF5	-2.26658	-1.05215	3.87858e-07	2.04391e-05
SBK2	1.61277	-3.59468	4.01829e-07	2.11145e-05
SERPINA12	-1.23149	-2.10751	4.07586e-07	2.13556e-05
NLRP4	-1.37774	-1.31747	4.14879e-07	2.16756e-05
MYH2	1.17872	-2.81926	4.22005e-07	2.19852e-05
CALHM3	1.3544	-1.3846	4.27009e-07	2.21826e-05
INSM1	1.61591	2.24442	4.34805e-07	2.25236e-05
FRG2C	1.34268	-3.17636	4.93286e-07	2.53377e-05
ALOX15	1.24534	4.5834	5.61833e-07	2.8538e-05
TYR	-1.27954	-3.85649	6.21789e-07	3.14959e-05
NLRP13	2.00918	-3.87866	6.52029e-07	3.28505e-05
C12orf40	1.8645	-2.74075	6.52124e-07	3.28505e-05
IFNK	-1.6461	-3.61207	6.88458e-07	3.44908e-05
PTH	1.76059	-3.66502	7.0192e-07	3.50692e-05
TFAP2B	1.50131	2.06877	7.19485e-07	3.58488e-05
GAS2	-1.05295	1.15512	7.27788e-07	3.61639e-05
AMER3	-1.55981	-2.7519	8.05866e-07	3.98272e-05
RP11-520P18.5	2.16032	-3.74646	8.8679e-07	4.33578e-05
SFRP1	-1.02376	4.82857	9.61705e-07	4.68953e-05
PRL	1.32686	-2.89001	1.14462e-06	5.53715e-05
PTCHD3	1.54772	-2.14224	1.19119e-06	5.74727e-05
PRH2	1.43506	0.324561	1.21913e-06	5.86656e-05
TCL1B	2.02466	-2.33832	1.24762e-06	5.98792e-05
PAX2	-1.37208	-0.737799	1.28568e-06	6.12236e-05
CD5L	-1.04722	-2.24679	1.47701e-06	6.97895e-05
NOL4	-1.38394	0.114672	1.66132e-06	7.78947e-05
PLG	-1.11278	-2.52996	1.8662e-06	8.72772e-05
DYNAP	-1.55704	-1.02874	1.96136e-06	9.10289e-05
SLC17A8	1.14241	-2.54641	2.00438e-06	9.23229e-05
KRT36	1.16162	0.175372	2.24784e-06	0.000102504
CCKBR	-1.38124	-0.0433534	2.30972e-06	0.000105063
KRT12	1.10592	-2.23842	2.35474e-06	0.000106846
AMTN	1.42473	4.78488	2.68126e-06	0.000120466
C10orf126	1.99115	-2.02459	2.94356e-06	0.000131283
KLK15	1.38715	-3.09362	3.36932e-06	0.000149542
NGB	-1.11592	0.363439	3.74979e-06	0.000165625
ATCAY	-1.21506	-1.76192	4.39449e-06	0.000191784
GSTA2	-1.18782	1.22173	4.52587e-06	0.000197048
GUCA2B	1.63132	-3.63423	4.91905e-06	0.000212647
CST9	1.33374	-3.28779	5.34575e-06	0.000230548
PRB1	1.95266	-1.77092	5.61904e-06	0.000241764
GRIA2	-1.11143	-0.640872	6.07148e-06	0.000258795
TCN1	1.08609	3.24442	6.82957e-06	0.000290431
ARGFX	1.6059	-3.88955	6.88491e-06	0.000292105
PSG3	-1.65258	-2.76127	6.9471e-06	0.000294062
PRSS33	1.16496	-1.95874	7.29747e-06	0.000307469
KCNQ2	-1.19747	0.17702	7.51775e-06	0.000315297
SYNPR	-1.44867	-0.760937	7.99511e-06	0.000334551
GBX1	-1.2996	-2.49049	8.33861e-06	0.000348127
SCG3	-1.06209	1.17594	8.42362e-06	0.000350875
APOH	-1.19011	-0.586688	8.49598e-06	0.000352285
KCNA1	-1.21542	-0.106125	9.48845e-06	0.000389901
GALR1	1.40913	-3.42087	1.1195e-05	0.000453905
RP11-1220K2.2	-1.13286	0.286823	1.35986e-05	0.000541751
MS4A12	1.7452	-3.78318	1.46854e-05	0.000577501
FOXI2	1.11639	-0.865171	1.50732e-05	0.000588952
OLFM4	-1.21406	3.9253	1.73286e-05	0.000671338
CA5A	1.05712	-1.75906	1.91256e-05	0.00073473
FOXN4	1.15235	-1.17212	1.93605e-05	0.000740641
TMEFF2	1.02971	-1.31853	1.97858e-05	0.000755329
GSTA5	-1.15259	-3.93509	2.20991e-05	0.000833203
CPS1	-1.00344	4.62875	2.32583e-05	0.000871518
CTNNA2	1.3817	-0.659928	2.71805e-05	0.00100005
EREG	1.04616	3.282	2.8202e-05	0.00103347
ANXA10	-1.0819	2.27964	2.85989e-05	0.00104592
DEFA6	2.35845	-1.26973	3.01094e-05	0.0010906
UGT2A1	1.32689	0.652855	3.52128e-05	0.00125273
MUC5B	1.02711	5.96744	3.54558e-05	0.00125892
BEST3	1.19463	-0.357888	3.66268e-05	0.00129547
NKX2-2	1.54573	-0.854285	3.77578e-05	0.00133033
DGKK	-1.17299	-2.32577	3.8277e-05	0.00134249
EBLN1	1.33427	-4.28327	3.86417e-05	0.00134848
OSTN	-1.01945	-2.88801	3.89193e-05	0.00135558
GPHB5	1.86609	-2.20415	4.08495e-05	0.00140673
FGF5	-1.08545	-0.152205	4.16787e-05	0.00143259
PROKR2	1.63832	-2.90175	4.65497e-05	0.0015734
NXPH2	-1.02198	-2.54707	4.8367e-05	0.0016288
SIX6	-1.1103	-3.45294	4.95343e-05	0.00166137
UGT2B15	-1.02264	-1.24167	5.21064e-05	0.0017324
NKX6-2	1.07689	-3.88332	5.49598e-05	0.00181407
TSPY10	-2.09335	-2.43341	5.75194e-05	0.00188833
CA10	1.19592	-1.0902	6.10399e-05	0.00198851
TMEM82	-1.14889	-3.6245	6.69603e-05	0.0021595
KRT38	1.17231	-1.09301	6.94029e-05	0.00222564
PSG8	-1.30994	-3.55895	6.96753e-05	0.00222742
LUZP4	-1.25814	-3.76917	7.81144e-05	0.00247176
PRR9	1.2526	1.10941	8.36896e-05	0.00262495
OPRM1	1.1479	-4.01565	9.30686e-05	0.00284591
KCNJ3	1.27152	-0.697379	9.71264e-05	0.00295516
KRT35	-1.09542	-3.01258	0.000101156	0.00306247
BPIFB1	1.04944	6.77629	0.00010731	0.00320791
CLDN19	-1.18924	0.763795	0.000107363	0.00320791
APOBEC1	1.36486	-2.38236	0.000111942	0.00332299
DNMT3L	-1.19501	-3.71173	0.000118739	0.0035077
CRISP3	1.10657	0.752379	0.000121893	0.0035835
RNF186	1.73447	-1.40005	0.000124163	0.0036327
PRAC1	-1.52908	-2.41809	0.000125313	0.00366051
MYOG	-1.17354	-3.9305	0.000133494	0.00386858
RFX4	1.19291	-0.570263	0.000136766	0.00395087
DPEP3	-1.11505	1.53608	0.000138937	0.00400094
KRTAP1-1	1.4548	-3.62728	0.0001938	0.00534515
PAEP	1.0434	2.31753	0.000205168	0.0055746
PENK	-1.03169	4.76539	0.00023396	0.00623643
KRTAP19-5	1.47721	-3.39413	0.000239303	0.0063603
PRB4	1.91474	1.46646	0.000252438	0.00664186
RTL1	1.49146	-0.70902	0.000254799	0.00668473
TAC3	-1.13233	0.868002	0.000263521	0.00687411
UCN3	1.00656	-0.242498	0.000266792	0.00694952
CLEC3A	1.26109	-2.63359	0.000297165	0.00758934
SCN10A	1.03114	-3.35987	0.000300354	0.00763876
FOXR2	1.91427	-2.16734	0.000307523	0.00775432
FRMD1	-1.04831	-0.592853	0.000352797	0.00867103
SPANXB2	-1.46465	-0.200342	0.00037121	0.00905061
LCN8	1.16996	-2.7972	0.000396968	0.0096018
PRAMEF20	1.25928	-4.15339	0.000439255	0.0104586
CRP	-1.04525	-2.01691	0.000494835	0.0116156
FEV	1.06274	-3.19902	0.000542072	0.0124998
LCE1A	1.37571	-3.27092	0.000570627	0.0130758
INSL6	1.06405	-3.13341	0.000614029	0.0139654
CPN1	-1.07303	-3.26283	0.000621645	0.014086
KRT24	1.2173	3.34415	0.000688809	0.0153792
AMER2	1.06084	-0.443271	0.000736992	0.0161824
ESX1	-1.35916	-2.32158	0.000745062	0.016336
DPPA3	1.65916	-2.17206	0.000823167	0.0177087
ASZ1	-1.01816	-3.28445	0.000941948	0.0197982
FAM9C	1.40345	-0.0622976	0.00106334	0.021872
TDRD15	-1.21536	-1.51109	0.00152554	0.0295196
SST	1.1486	-1.98949	0.00155339	0.029995
CFHR5	-1.15662	-4.01778	0.00173473	0.0327023
TMEM247	1.18972	-3.42336	0.00184994	0.0344831
CSN2	1.33409	-2.56948	0.00192561	0.0354242
TRIM49B	1.29463	-2.65768	0.00228947	0.0403971
LGI1	1.20775	-1.50875	0.00229944	0.0404693
INSL4	-1.17243	-1.10705	0.00235057	0.0411316
DCAF8L2	-1.137	-2.13744	0.00244643	0.0424032
SOX3	1.13142	-3.65219	0.00244986	0.0424224
TUBA3C	1.09954	-1.83855	0.00295213	0.0488531
