# Supplementary material for: Identification of a cancer-associated fibroblast classifier for predicting prognosis and therapeutic response in lung squamous cell carcinoma
Source: Medicine (Baltimore). 2023 Sep 22;102(38):e35005. doi: 10.1097/MD.0000000000035005 (PMC10519496; doi:10.1097/MD.0000000000035005)
Supplement: Supplementary file 10 [file medi-102-e35005-s010.xlsx]

## Sheet: Table S5. Hallmark GSEA
Supplemental Table 5. Significant MSigDB hallmark terms among low-risk versus high-risk groups in TCGA-LUSC by GSEA.
ID	Description	setSize	enrichmentScore	NES	pvalue	p.adjust	qvalues	rank	leading_edge	core_enrichment
HALLMARK_EPITHELIAL_MESENCHYMAL_TRANSITION	HALLMARK_EPITHELIAL_MESENCHYMAL_TRANSITION	197	0.749158	2.88363	1e-10	8.33333e-10	3.68421e-10	2756	tags=71%, list=16%, signal=60%	1004/4312/4314/3624/1301/131578/7078/56937/2335/7980/1278/4017/1289/1281/1277/5054/10631/50509/1303/26585/3918/1293/2191/1290/3690/7058/4313/2200/7045/1311/8076/4907/2199/1292/6678/25878/22795/633/5806/6586/1296/6876/374/59/2619/1462/5159/3956/6444/7057/5118/1307/2303/2669/7070/2331/7052/115908/3678/1009/3908/6424/2006/4837/1842/800/51330/5396/7431/10398/11167/9244/7424/10516/290/5376/4015/3909/3…
HALLMARK_TGF_BETA_SIGNALING	HALLMARK_TGF_BETA_SIGNALING	54	0.638903	2.05882	5.07823e-06	1.69274e-05	7.48371e-06	3891	tags=46%, list=23%, signal=36%	56937/5054/9241/650/7057/4053/4092/7044/7071/2022/11031/7040/6497/4091/23645/8412/9612/6498/659/3399/3397/1028/90/5045/3726
HALLMARK_INFLAMMATORY_RESPONSE	HALLMARK_INFLAMMATORY_RESPONSE	197	0.607112	2.33687	1e-10	8.33333e-10	3.68421e-10	4021	tags=60%, list=24%, signal=46%	2069/3624/5054/3037/3690/6098/3552/8685/4973/6401/7130/3575/23601/6354/5732/3678/6347/558/114548/4693/6373/4224/8671/3383/1441/366/1440/3976/5329/10630/2014/5724/4323/719/3738/7076/728/2357/3553/3269/166929/60675/3554/6369/4481/4210/6372/6004/23166/5008/5739/1880/187/1536/929/3566/5791/8578/7133/3586/1435/6367/1240/1316/6324/9034/23533/969/29933/3627/3576/3937/9180/3587/7097/5996/3732/1318/1026/3…
HALLMARK_TNFA_SIGNALING_VIA_NFKB	HALLMARK_TNFA_SIGNALING_VIA_NFKB	198	0.597155	2.29869	1e-10	8.33333e-10	3.68421e-10	4434	tags=62%, list=26%, signal=46%	3624/56937/5054/7124/3552/1437/9945/4973/8013/5806/50486/374/650/7130/3575/2669/6347/2920/6373/5328/2921/5743/2354/3383/3976/5329/3553/6515/10221/6372/1960/2919/1880/5791/7071/55332/4616/941/1843/7128/597/1435/1316/6385/10769/1847/3371/3914/9034/10365/80149/969/330/3627/7097/1051/1959/22822/3433/1026/10938/8553/51278/1958/3572/3164/127544/5187/150094/6648/687/24145/9021/1647/2353/23645/7538/3725/…
HALLMARK_IL6_JAK_STAT3_SIGNALING	HALLMARK_IL6_JAK_STAT3_SIGNALING	87	0.574222	1.99868	3.18403e-06	1.13715e-05	5.02741e-06	3564	tags=54%, list=21%, signal=43%	1791/7124/3690/1437/10563/6354/51330/2/6373/2921/1441/3553/3554/56034/2919/948/1230/5196/929/3566/94/1439/7133/1435/1438/3676/23533/3559/64109/3627/9180/7097/10148/3572/7040/355/3574/9021/3725/3581/3459/3563/3594/3601/8809/4050/3561
HALLMARK_KRAS_SIGNALING_UP	HALLMARK_KRAS_SIGNALING_UP	193	0.561401	2.16163	1e-10	8.33333e-10	3.68421e-10	2942	tags=48%, list=17%, signal=40%	5473/2069/5178/4319/56729/3624/12/10418/55273/1437/9358/9945/4318/7476/9590/50486/650/2162/5121/3575/3783/5396/4320/5328/5743/9734/220/4613/56172/3976/2113/26499/5329/719/3553/2791/5284/3075/10221/55107/50856/6004/51129/1848/5327/8829/2022/3689/2048/8854/101/7128/5175/7133/1240/7805/6324/639/1438/6590/760/2324/28959/330/3627/55365/629/3587/7462/1794/3290/80201/5801/7869/2995/7852/3936/5243/51311/…
HALLMARK_ANGIOGENESIS	HALLMARK_ANGIOGENESIS	36	0.561125	1.70495	0.00581365	0.0116273	0.00514049	1582	tags=44%, list=9%, signal=40%	1281/10631/1290/4973/1462/6578/11167/4023/3764/7076/6372/5154/4060/5196/8829/3685
HALLMARK_INTERFERON_ALPHA_RESPONSE	HALLMARK_INTERFERON_ALPHA_RESPONSE	95	0.553532	1.94293	1.60396e-05	4.71752e-05	2.08564e-05	4985	tags=59%, list=29%, signal=42%	6373/94240/3566/10581/91543/716/1435/9034/10964/3627/972/116071/3437/219285/10561/3433/8638/10410/135112/3665/4061/54809/85441/3574/961/3107/7318/567/9636/129607/3431/55601/85363/8519/64135/51056/10437/6402/10544/3600/115361/55281/10628/3669/2634/684/3659/27074/11274/55008/834/8767/5698/10379/64761/6737
HALLMARK_INTERFERON_GAMMA_RESPONSE	HALLMARK_INTERFERON_GAMMA_RESPONSE	198	0.545122	2.0984	7.01971e-10	5.01408e-09	2.21675e-09	4479	tags=56%, list=26%, signal=41%	7130/4502/6354/6347/6373/8082/5743/3383/710/2357/3075/94240/7412/3566/7128/715/10581/1439/91543/716/1240/26524/81030/10964/969/3627/8869/629/3937/3123/3587/6403/972/116071/942/7378/3437/3434/6775/219285/10561/3433/9961/8638/10410/1026/3665/54739/4061/3117/10875/3560/3108/2209/85441/6648/3662/355/3574/3106/9021/3455/25939/3695/6352/567/4261/3135/3394/9636/129607/3431/3601/9934/55601/80830/3620/107…
HALLMARK_UV_RESPONSE_DN	HALLMARK_UV_RESPONSE_DN	138	0.543769	2.00642	2.99086e-07	1.15033e-06	5.08567e-07	3404	tags=36%, list=20%, signal=29%	1301/1278/1281/1277/5054/3037/1290/3690/5737/4325/10395/5159/2274/4493/23345/857/7048/10516/5376/4092/8821/1601/5999/8829/11099/4052/1843/323/5797/3667/10370/2869/5578/2697/2650/8553/10659/11343/7410/2534/11030/8871/2202/2152/5728/6310/861/3397/5293/10486
HALLMARK_ALLOGRAFT_REJECTION	HALLMARK_ALLOGRAFT_REJECTION	194	0.527133	2.03176	1.09941e-08	6.10785e-08	2.70031e-08	3564	tags=48%, list=21%, signal=38%	2069/3624/7124/3589/4318/10563/6357/1991/7070/6354/6347/6356/114548/9734/3383/3976/2113/7076/3553/729230/1230/2213/23166/5196/3566/920/941/3689/2316/6688/3586/1435/6367/2268/7042/2149/3559/940/3937/9450/7097/3111/8444/972/942/6775/3122/3603/3596/1520/2650/3665/4689/43/1234/5788/6363/3117/7098/3560/8477/5552/3108/7040/717/3662/822/355/3574/3455/7454/3109/961/959/3702/5579/6352/3133/4065/3459/567/3…
HALLMARK_APICAL_JUNCTION	HALLMARK_APICAL_JUNCTION	192	0.509751	1.96589	1.90629e-07	7.94288e-07	3.51159e-07	3259	tags=41%, list=19%, signal=34%	1004/51208/3918/4313/2200/7045/72/4318/11096/1462/1307/7070/1041/1009/2318/3675/10398/1013/147/3383/91624/257194/3909/1001/1308/30835/5010/347902/87/23562/7412/9080/6237/3680/649/57863/5175/7106/7450/51148/149461/3688/3914/140885/7087/3667/247/7791/947/1297/942/9672/7414/8515/4627/5880/4478/5097/9459/55742/5788/1002/3384/7410/83700/51474/2771/3673/88/10487/6624/9074/2886/4628/6251/5728/2683/8754/…
HALLMARK_COMPLEMENT	HALLMARK_COMPLEMENT	200	0.505333	1.95192	1.17666e-07	5.34845e-07	2.36458e-07	3403	tags=44%, list=20%, signal=36%	4322/2335/7980/1368/5054/4973/4317/1803/5265/7077/2153/978/2219/718/4057/2625/710/5329/51440/4323/7076/5294/5155/4321/3075/3684/2919/1284/948/4035/23414/1848/5327/7128/715/54331/716/1847/735/10404/760/1378/714/23533/966/64167/1519/629/725/3937/1512/1508/308/30818/1051/10019/1509/6935/9806/712/1520/3665/10938/7941/55619/4855/283/2207/717/2534/2771/7454/88/2793/959/838/5341/6352/1514/23348/2152/160…
HALLMARK_COAGULATION	HALLMARK_COAGULATION	136	0.494803	1.81879	2.8735e-05	7.18375e-05	3.17597e-05	2011	tags=43%, list=12%, signal=39%	4319/4312/4314/732/7078/2335/7980/5054/3690/2266/4313/2200/1311/4316/4973/4318/6678/1510/4317/1803/5265/7057/1513/2160/2/4320/5328/4224/718/3426/710/4323/7076/1397/5155/8609/5654/11098/3075/4035/8309/5196/7044/1848/5327/649/2243/715/5175/7450/716/735/10404/5624/10411/1519/629/1512/1508
HALLMARK_IL2_STAT5_SIGNALING	HALLMARK_IL2_STAT5_SIGNALING	194	0.467709	1.80272	1.42863e-05	4.46447e-05	1.97377e-05	4079	tags=47%, list=24%, signal=36%	9173/80760/1437/4907/1291/177/5745/650/5732/7052/8728/8600/126669/3976/64116/6515/51284/1233/6004/3566/8829/4616/1154/4582/7133/3685/3586/1435/1316/81848/760/1893/3559/943/3627/10924/3587/6403/152007/942/123/22822/5243/10410/3596/8553/2623/10875/3560/8477/5621/1522/29851/84230/5339/3662/822/51429/5167/79026/3459/84525/8530/3563/659/3394/1493/10888/7293/64332/399/1028/4643/8809/388/4050/55509/1053…
HALLMARK_MYOGENESIS	HALLMARK_MYOGENESIS	195	0.448443	1.72929	1.76923e-05	4.91452e-05	2.17273e-05	3965	tags=43%, list=23%, signal=33%	1281/1277/1293/4608/165/1292/6678/2702/1306/6876/6444/4622/4634/3908/4619/8082/4626/58498/5740/1674/4638/9260/10580/3490/8912/1284/7169/948/187/4616/6442/3801/1134/375790/22808/1346/4208/3688/8038/1266/4635/4627/1026/2273/8553/43/859/11156/624/5621/7040/2878/89797/26353/3316/2170/6445/88/6649/3479/1146/5348/5507/1756/1160/9659/6525/3693/7134/1158/7125/4046/1675/3679/89/1839/23654/351/1140/4641/10…
HALLMARK_APOPTOSIS	HALLMARK_APOPTOSIS	159	0.421535	1.59009	0.00106561	0.00242184	0.00107071	4159	tags=38%, list=25%, signal=29%	2069/7078/7124/4313/3552/633/3082/650/5159/7077/51330/857/56172/4092/1806/7076/1634/3553/1960/4060/929/5327/4616/3456/3489/7042/2149/4744/969/330/10410/1026/2878/6648/90427/4739/355/1647/3725/8870/3459/552/5611/118/388/837/5330/5914/4170/8682/2769/1540/7832/351/3606/8837/10628/3669/3482/3958/1611
HALLMARK_HYPOXIA	HALLMARK_HYPOXIA	189	0.386495	1.4854	0.00649682	0.0120311	0.00531903	3651	tags=35%, list=22%, signal=28%	8277/1289/5054/7045/633/9590/55076/4502/7052/7043/4493/857/54206/4015/3036/2113/5329/1634/5155/8609/6515/2203/51129/1843/7128/1316/6385/8974/10891/229/10370/5578/123/9672/4627/7852/54541/1026/11015/8553/8991/5066/2239/8406/3340/2353/23645/7538/6518/5228/3725/8870/5209/2152/5507/272/25976/6275/9469/1028/1463/7162/2745/901/5236/3516/5033
HALLMARK_MTORC1_SIGNALING	HALLMARK_MTORC1_SIGNALING	194	-0.323584	-1.37694	0.0122757	0.021165	0.00935715	4554	tags=44%, list=27%, signal=33%	27071/3422/8894/4793/10213/6319/10989/81873/10096/8140/5478/5704/2542/10987/6917/9521/6790/1491/10197/51377/8624/3099/5684/3638/27230/928/8878/10962/3313/26747/1719/6241/23165/5718/9136/6510/5685/5347/6472/699/10452/2805/6652/4173/3475/7283/10682/4171/441024/6117/57761/3145/6509/56902/8833/27101/10797/7374/3329/3251/3417/1649/2232/3336/1717/2821/2717/993/10212/2539/5052/440/7108/79071/27346/10135…
HALLMARK_KRAS_SIGNALING_DN	HALLMARK_KRAS_SIGNALING_DN	187	-0.338498	-1.44195	0.00626777	0.0120311	0.00531903	1518	tags=21%, list=9%, signal=20%	3780/5317/6528/242/51087/4842/1950/4439/525/6446/786/9992/8786/6620/9435/2593/6336/495/1271/398/797/8471/3860/5055/8115/3866/6707/1630/23676/57016/1358/7781/9073/55220/7021/56154/2813/3851/2044/5078
HALLMARK_XENOBIOTIC_METABOLISM	HALLMARK_XENOBIOTIC_METABOLISM	195	-0.343065	-1.46049	0.00321052	0.00668858	0.00295706	1138	tags=19%, list=7%, signal=18%	29785/4153/2052/3162/27346/2651/51181/1244/116842/7358/2936/1728/5950/2948/5226/6370/8876/1592/26998/1644/1562/8529/8644/3273/2729/873/22949/1646/218/1066/2940/131/27329/2168/3484/126/7448
HALLMARK_DNA_REPAIR	HALLMARK_DNA_REPAIR	146	-0.372182	-1.53708	0.00279237	0.00607037	0.00268374	7670	tags=67%, list=45%, signal=37%	2068/10978/5429/100/9013/2965/7251/8721/6829/56655/1069/5432/51251/6431/5440/8237/55290/5424/2072/6881/6749/1161/25920/3704/3615/11051/4799/27343/8731/50808/353/10289/10623/54487/3059/2967/4090/5893/6880/6119/9978/2879/10134/10714/1643/23204/8086/5422/3978/2962/5434/2071/10063/53343/6827/51082/5436/6621/8480/6834/5982/1479/5983/2958/6895/1716/5557/7157/11130/5111/4833/9328/5439/5438/65109/7298/51…
HALLMARK_REACTIVE_OXYGEN_SPECIES_PATHWAY	HALLMARK_REACTIVE_OXYGEN_SPECIES_PATHWAY	47	-0.467434	-1.5666	0.0113436	0.0202564	0.00895547	2339	tags=36%, list=14%, signal=31%	4257/4710/4700/9588/6647/7001/2539/5052/4363/3087/7295/2936/1728/140809/7296/2730/2729
HALLMARK_G2M_CHECKPOINT	HALLMARK_G2M_CHECKPOINT	189	-0.479189	-2.0366	5.38493e-08	2.69246e-07	1.19035e-07	5493	tags=59%, list=32%, signal=41%	1019/7290/8140/3930/3619/4288/4678/3837/91746/4957/5887/8454/6491/1871/5933/10432/580/5976/6426/1841/3184/6790/29127/4331/1111/7272/10733/4605/5558/7371/10762/24137/5347/22974/3832/10592/5426/699/3149/4751/4175/9493/10926/5001/3609/4174/6427/7514/11065/2176/1062/10051/8438/4171/4085/1870/8317/30000/7112/22809/6434/983/4001/3980/1063/9232/9700/4609/1163/10403/9055/3159/890/3838/6632/8451/7153/2364…
HALLMARK_OXIDATIVE_PHOSPHORYLATION	HALLMARK_OXIDATIVE_PHOSPHORYLATION	184	-0.505754	-2.1546	6.74118e-09	4.21324e-08	1.86269e-08	5789	tags=66%, list=34%, signal=44%	5250/9550/4720/1431/27429/5447/4704/7417/10989/481/64960/2879/50/1352/7419/8604/8803/4696/7385/4697/3419/4835/1347/1892/8402/1355/9617/3052/4698/4191/10651/55288/10063/291/6832/7384/4714/11331/29088/6834/51318/81689/3028/3313/64963/4717/1738/23203/2746/7386/8802/1891/4708/7381/8050/56945/4718/26520/9167/3945/4723/5160/4709/4329/54205/92609/4724/2806/2108/4712/2271/6392/4695/4722/1350/1351/1537/27…
HALLMARK_MYC_TARGETS_V1	HALLMARK_MYC_TARGETS_V1	194	-0.53244	-2.26569	1e-10	8.33333e-10	3.68421e-10	6511	tags=74%, list=38%, signal=46%	3615/328/23435/10155/991/9221/6146/2547/8664/10856/7531/3192/11137/5901/7411/8761/28973/5250/4869/11335/3181/7203/1019/8894/10213/10728/790/3837/7419/5478/5887/5704/8454/1977/6164/10921/7555/10987/8886/26986/5683/65005/6426/3184/9045/6188/3183/8669/6193/6428/1933/3326/26156/3608/1964/6187/1017/3178/4686/6204/11331/10574/6141/55651/6432/5496/10575/6240/2079/7965/6150/26354/9136/5036/10907/220988/5…
HALLMARK_E2F_TARGETS	HALLMARK_E2F_TARGETS	195	-0.555253	-2.36382	1e-10	8.33333e-10	3.68421e-10	6491	tags=79%, list=38%, signal=50%	9972/11051/57122/9319/991/9221/55148/54556/81624/2547/5885/9183/7465/84312/10460/1031/5901/6941/29028/9918/9787/79733/55646/1019/1434/8493/6119/3930/7884/4288/4678/10714/55635/253714/580/9924/3978/6426/5395/3184/6790/29127/1111/10733/4605/5558/197335/6628/81611/5411/5631/6241/11340/24137/23165/10635/29980/5036/1786/5347/5425/84316/5982/5426/3149/10528/5983/4175/83463/3609/4174/6427/7514/4173/1062…
HALLMARK_MYC_TARGETS_V2	HALLMARK_MYC_TARGETS_V2	58	-0.592472	-2.07819	2.6432e-05	6.9558e-05	3.07519e-05	6022	tags=86%, list=35%, signal=56%	51154/6949/4869/79711/51388/11335/79050/1019/10514/8886/6573/6832/3099/10733/92856/23481/4839/7965/26354/9136/5036/10199/5347/23160/64216/10528/4174/6652/54663/51491/4173/10196/81887/705/5245/9238/10244/80324/10171/29078/4609/2193/7374/3177/56915/3329/79077/3336/56342/27346
HALLMARK_PANCREAS_BETA_CELLS	HALLMARK_PANCREAS_BETA_CELLS	38	-0.623389	-1.9759	0.000283723	0.000675531	0.000298656	595	tags=29%, list=4%, signal=28%	3642/5122/5126/6750/6833/10590/5078/4760/1113/50674/6514
