# Supplementary material for: Identification of a cancer-associated fibroblast classifier for predicting prognosis and therapeutic response in lung squamous cell carcinoma
Source: Medicine (Baltimore). 2023 Sep 22;102(38):e35005. doi: 10.1097/MD.0000000000035005 (PMC10519496; doi:10.1097/MD.0000000000035005)
Supplement: Supplementary file 11 [file medi-102-e35005-s011.xlsx]

## Sheet: Table S6. KEGG GSEA
Supplemental Table 6. Significant MSigDB KEGG terms among low-risk versus high-risk groups in TCGA-LUSC by GSEA.
ID	Description	setSize	enrichmentScore	NES	pvalue	p.adjust	qvalues	rank	leading_edge	core_enrichment
KEGG_ASTHMA	KEGG_ASTHMA	26	0.768071	2.17322	3.96403e-06	4.05211e-05	2.6195e-05	2830	tags=85%, list=17%, signal=71%	7124/6356/2205/2206/6037/3127/3586/3119/3113/3118/3123/3111/3115/3122/3596/5553/3117/3108/2207/3567/3109/959
KEGG_ALLOGRAFT_REJECTION	KEGG_ALLOGRAFT_REJECTION	35	0.717999	2.12797	2.84096e-06	3.07492e-05	1.98779e-05	3543	tags=77%, list=21%, signal=61%	7124/941/3127/3586/3119/3113/3118/940/3123/3111/3115/942/3122/3117/3108/3567/355/3106/3109/3107/959/3133/3135/3134/3558/3565/3105
KEGG_SYSTEMIC_LUPUS_ERYTHEMATOSUS	KEGG_SYSTEMIC_LUPUS_ERYTHEMATOSUS	54	0.699183	2.24021	1.29097e-08	5.93845e-07	3.83893e-07	2830	tags=74%, list=17%, signal=62%	732/7124/730/1991/2212/2215/718/2903/87/721/2213/1511/941/2214/720/729/3127/715/716/3586/3119/735/3113/714/3118/940/3123/3111/3115/942/3122/713/712/3117/3108/2209/717/3109/88/959
KEGG_AUTOIMMUNE_THYROID_DISEASE	KEGG_AUTOIMMUNE_THYROID_DISEASE	36	0.696198	2.06781	2.63926e-05	0.000207804	0.000134336	3543	tags=81%, list=21%, signal=64%	1081/941/3127/3586/3119/3113/7253/3118/940/3123/3111/3115/942/3122/3117/3108/3567/355/3106/3109/3107/959/3133/3135/1493/3134/3558/3565/3105
KEGG_GRAFT_VERSUS_HOST_DISEASE	KEGG_GRAFT_VERSUS_HOST_DISEASE	37	0.690196	2.04972	1.23853e-05	0.000113945	7.36602e-05	3543	tags=68%, list=21%, signal=54%	7124/3552/3553/941/3127/3119/3113/3118/940/3123/3111/3115/942/3122/3117/3108/355/3106/3109/3107/3133/3135/3134/3558/3105
KEGG_TYPE_I_DIABETES_MELLITUS	KEGG_TYPE_I_DIABETES_MELLITUS	40	0.687705	2.0925	2.73376e-06	3.07492e-05	1.98779e-05	3772	tags=70%, list=22%, signal=55%	7124/3552/3553/941/3127/3119/3113/3118/940/3123/3111/3115/942/3122/3117/3108/355/3106/3109/3107/3133/3135/3134/3558/2572/3105/5798/1363
KEGG_RENIN_ANGIOTENSIN_SYSTEM	KEGG_RENIN_ANGIOTENSIN_SYSTEM	17	0.682417	1.71803	0.0106978	0.0378537	0.0244706	1257	tags=47%, list=7%, signal=44%	186/185/4142/290/4311/1359/2028/1511
KEGG_ECM_RECEPTOR_INTERACTION	KEGG_ECM_RECEPTOR_INTERACTION	83	0.678391	2.31887	1e-10	6.13333e-09	3.96491e-09	2168	tags=60%, list=13%, signal=53%	1280/1301/2335/1278/1289/1281/1277/3694/50509/3918/1293/22801/1290/3690/7058/1311/1292/1291/7057/63923/3910/22798/3678/3908/3675/131873/3909/3339/3672/7148/1282/1284/948/1286/8516/3680/375790/7450/3685/2814/6385/3688/3371/3914/3676/3381/3912/10319/9672/8515
KEGG_HEMATOPOIETIC_CELL_LINEAGE	KEGG_HEMATOPOIETIC_CELL_LINEAGE	82	0.636206	2.16982	2.13662e-08	7.86278e-07	5.08292e-07	3026	tags=59%, list=18%, signal=48%	1791/7124/3690/3589/3552/1437/3575/3678/909/3675/1441/290/1440/1436/4311/3553/3568/3672/3554/3684/948/929/3566/920/913/3127/1435/2814/1438/3676/1378/966/3559/947/3123/3122/945/911/2322/2209/910/3567/3574/3673/921/3581/3563/1604
KEGG_VIRAL_MYOCARDITIS	KEGG_VIRAL_MYOCARDITIS	68	0.628026	2.07215	6.19856e-07	9.50447e-06	6.14419e-06	3543	tags=62%, list=21%, signal=49%	6444/4622/3908/4619/4626/3383/857/941/3689/6442/8735/3127/22989/3119/3113/3118/940/3123/3111/3115/942/3122/4627/5880/3117/3108/2534/3106/6445/3109/3107/959/3133/1604/4628/1756/3135/3134/6443/60/3683/3105
KEGG_LEISHMANIA_INFECTION	KEGG_LEISHMANIA_INFECTION	69	0.627262	2.06697	6.90869e-07	9.77846e-06	6.32131e-06	2946	tags=55%, list=17%, signal=46%	7124/3552/7043/5743/2212/2215/718/3553/3684/3689/2214/3127/3586/7042/4688/3119/3688/3676/3113/1378/3118/3123/7097/3111/3115/3122/4689/7099/3117/3108/7040/2209/3716/2353/3109/3725/5579/3459
KEGG_INTESTINAL_IMMUNE_NETWORK_FOR_IGA_PRODUCTION	KEGG_INTESTINAL_IMMUNE_NETWORK_FOR_IGA_PRODUCTION	45	0.617973	1.91636	0.000255897	0.00142682	0.000922371	3516	tags=76%, list=21%, signal=60%	5284/941/3127/3586/3119/3676/3113/3118/940/3123/6387/10673/3111/3115/942/10803/3122/7852/56477/3117/608/3108/7040/29851/3567/2826/3109/3695/959/23495/8741/3601/3558/3565
KEGG_CYTOKINE_CYTOKINE_RECEPTOR_INTERACTION	KEGG_CYTOKINE_CYTOKINE_RECEPTOR_INTERACTION	242	0.613347	2.40975	1e-10	6.13333e-09	3.96491e-09	3575	tags=59%, list=21%, signal=47%	5473/3624/7124/6374/6346/3589/3552/1437/3082/10563/6357/650/5159/3575/8793/6354/6347/3577/5156/2920/6368/6356/51330/7043/11009/8600/56832/6373/2921/338376/7424/1441/7048/1440/3976/1436/6358/1524/5155/3553/3568/3554/6369/56034/1235/50604/6372/5154/2919/116379/729230/1230/1233/3595/5008/5618/6362/5196/55504/3566/4804/94/282616/3456/414062/7292/1439/7133/3586/1237/1435/6367/7042/60401/3791/1438/2826…
KEGG_FOCAL_ADHESION	KEGG_FOCAL_ADHESION	197	0.608846	2.33184	1e-10	6.13333e-09	3.96491e-09	3377	tags=49%, list=20%, signal=39%	1280/1301/2335/1278/1289/1281/1277/3694/50509/3918/1293/22801/1290/3690/7058/1311/5923/1292/1291/3082/5159/7057/63923/3910/22798/3678/3908/5156/2318/3675/10398/131873/7424/857/3909/58498/5294/5155/3672/4638/56034/7148/5154/1282/87/1284/1286/8516/3680/2316/7450/3685/53358/3791/3688/3371/399694/3914/3676/2324/23533/3381/5829/330/3611/3912/7791/10319/5578/10451/7414/2321/8515/80310/5880/859/55742/39…
KEGG_COMPLEMENT_AND_COAGULATION_CASCADES	KEGG_COMPLEMENT_AND_COAGULATION_CASCADES	67	0.592799	1.9562	2.08929e-05	0.000183062	0.000118341	2428	tags=60%, list=14%, signal=51%	732/5054/722/2266/5265/730/2162/2160/2244/2153/5648/2/5328/718/3426/710/5329/719/728/3075/721/5327/720/2243/729/715/7450/716/735/2149/5624/1378/714/966/629/725/3053/713/712/624
KEGG_NOD_LIKE_RECEPTOR_SIGNALING_PATHWAY	KEGG_NOD_LIKE_RECEPTOR_SIGNALING_PATHWAY	61	0.558578	1.82925	0.000222603	0.00132125	0.000854129	4180	tags=46%, list=25%, signal=35%	7124/6357/6354/6347/2920/6356/114548/3553/4210/2919/7128/4671/58484/330/3576/6355/64127/22861/84674/838/6352/23118/22900/10392/4790/3606/329/3551
KEGG_CELL_ADHESION_MOLECULES_CAMS	KEGG_CELL_ADHESION_MOLECULES_CAMS	127	0.55418	2.03608	1.32118e-07	3.47281e-06	2.24501e-06	3200	tags=56%, list=19%, signal=46%	9075/51208/6401/1462/4685/1013/3383/257194/3897/1001/5010/6614/58494/3684/23562/7412/8516/9080/3680/1003/920/941/3689/57863/6404/3127/90952/5175/3685/149461/6385/5797/1000/3119/3688/3676/3113/6693/3118/940/947/3123/6403/3111/3115/942/9672/3122/3385/9071/23705/5788/1002/3117/3384/3108/83700/137075/29851/3106/3109/3107/3695/959/3133/9074/3135/1493/3134/8506/10666
KEGG_PRION_DISEASES	KEGG_PRION_DISEASES	34	0.54381	1.59636	0.0154045	0.0497267	0.032146	2919	tags=41%, list=17%, signal=34%	732/3552/730/4685/3553/729/735/714/713/712/1958/5621/2534/6352
KEGG_JAK_STAT_SIGNALING_PATHWAY	KEGG_JAK_STAT_SIGNALING_PATHWAY	137	0.543499	2.00532	2.99924e-07	5.5186e-06	3.56751e-06	3564	tags=43%, list=21%, signal=34%	3598/3589/1437/3575/11009/56832/338376/1441/1440/3976/5294/3568/50604/116379/3595/5008/5618/3566/282616/1154/3456/1439/3586/81848/1438/282618/3977/23533/3559/64109/10252/9180/3587/6775/3596/5617/3572/3560/2689/282617/3567/3716/3574/9021/3455/3581/3459/161742/3563/3718/3594/6776/3601/3558/5293/23529/3565/50615/3561
KEGG_ARRHYTHMOGENIC_RIGHT_VENTRICULAR_CARDIOMYOPATHY_ARVC	KEGG_ARRHYTHMOGENIC_RIGHT_VENTRICULAR_CARDIOMYOPATHY_ARVC	74	0.542266	1.81643	0.000131796	0.000836222	0.000540578	3929	tags=58%, list=23%, signal=45%	1496/3694/22801/3690/6444/775/3678/3908/3675/9254/1674/3672/87/59284/8516/3680/6442/3685/1000/3688/59283/3676/59285/2697/8515/27091/783/3673/6445/88/3695/1756/6443/60/3693/776/6932/93589/3679/89/5318/6546/6934
KEGG_LEUKOCYTE_TRANSENDOTHELIAL_MIGRATION	KEGG_LEUKOCYTE_TRANSENDOTHELIAL_MIGRATION	113	0.542112	1.95461	1.79127e-06	2.1973e-05	1.42045e-05	4484	tags=60%, list=26%, signal=45%	1496/9075/51208/4313/4318/7070/10398/3383/58498/5010/5294/58494/3684/87/23562/7412/9080/1536/1003/3689/90952/5175/149461/4688/3688/3676/10411/23533/5829/6387/5578/10451/7414/7852/9071/5880/4478/4689/7410/83700/137075/2771/88/3702/5579/9074/60/399/5293/3683/26285/653361/6494/7294/89/7408/10686/7122/10627/5906/5295/4267/81/2185/83593/1535/93408/7430
KEGG_HYPERTROPHIC_CARDIOMYOPATHY_HCM	KEGG_HYPERTROPHIC_CARDIOMYOPATHY_HCM	83	0.536713	1.83459	6.86671e-05	0.000451593	0.000291934	3353	tags=49%, list=20%, signal=40%	3694/22801/7124/3690/6444/775/4634/3678/3908/3675/7043/9254/7168/1674/3672/59284/7169/8516/3680/6442/3685/7042/3688/59283/3676/59285/8515/27091/1636/7040/783/3673/6445/3695/3479/1756/6443/60/3693/776/7134
KEGG_DILATED_CARDIOMYOPATHY	KEGG_DILATED_CARDIOMYOPATHY	89	0.53011	1.83648	6.87206e-05	0.000451593	0.000291934	3353	tags=49%, list=20%, signal=40%	3694/22801/5350/7124/3690/6444/775/4634/3678/3908/3675/7043/9254/7168/1674/3672/59284/7169/8516/3680/6442/3685/7042/3688/59283/3676/59285/107/113/8515/27091/196883/7040/783/3673/6445/3695/3479/1756/6443/60/3693/776/7134
KEGG_CHEMOKINE_SIGNALING_PATHWAY	KEGG_CHEMOKINE_SIGNALING_PATHWAY	182	0.51816	1.98238	6.53716e-08	2.00473e-06	1.29596e-06	2919	tags=37%, list=17%, signal=31%	5473/6374/6346/10563/6357/6354/6347/3577/2920/6368/6356/6373/2921/6358/1524/5294/2791/6369/1235/6372/2919/729230/1230/1233/6362/5196/414062/54331/1237/6367/2268/53358/399694/107/23533/5829/3627/3576/113/6387/2869/1794/57580/10451/10803/7852/6355/5880/1234/56477/6361/6363/408/3579/7410/196883/2826/2788/2771/7454/2793/6348/6366/3702/58191/5579/6352
KEGG_MELANOMA	KEGG_MELANOMA	70	0.516911	1.71168	0.00130873	0.00602014	0.00389174	1103	tags=21%, list=7%, signal=20%	2250/2249/26281/8823/3082/2255/5159/2252/5156/8074/5294/5155/8817/56034/5154
KEGG_ANTIGEN_PROCESSING_AND_PRESENTATION	KEGG_ANTIGEN_PROCESSING_AND_PRESENTATION	66	0.509903	1.68011	0.00179338	0.00785672	0.005079	3673	tags=42%, list=22%, signal=33%	920/3127/3822/3119/3113/3118/3123/3111/1508/972/3115/3122/1520/3117/3108/3106/3109/3107/3133/1514/567/5641/4261/3135/3134/3105/10437/6892
KEGG_NATURAL_KILLER_CELL_MEDIATED_CYTOTOXICITY	KEGG_NATURAL_KILLER_CELL_MEDIATED_CYTOTOXICITY	117	0.502138	1.82232	4.68187e-05	0.000344586	0.000222758	5062	tags=56%, list=30%, signal=39%	7124/1437/8793/2215/3383/5294/353091/135250/3689/2214/80328/3456/3822/53358/4773/399694/7305/23533/8794/3937/5578/10451/5880/79465/3384/7410/2207/2534/355/3106/3455/3107/5579/3133/3459/3135/10870/8795/5293/6452/3683/3105/4772/4277/10725/4776/6464/9436/3802/5295/9437/2185/3823/5532/5530/7409/3804/3460/8743/919/3454/6655/25759/3811/3932
KEGG_TOLL_LIKE_RECEPTOR_SIGNALING_PATHWAY	KEGG_TOLL_LIKE_RECEPTOR_SIGNALING_PATHWAY	89	0.451361	1.56366	0.00644264	0.0252223	0.016305	3354	tags=31%, list=20%, signal=25%	7124/1513/6373/5294/3553/51284/929/941/353376/3456/23533/3627/3576/7097/942/51311/3665/7099/7098/54106/3455/2353/6348/3725/6352/23643/23118/5293
KEGG_LYSOSOME	KEGG_LYSOSOME	121	0.450526	1.64527	0.00115707	0.00545898	0.00352897	5272	tags=47%, list=31%, signal=33%	9476/1510/1513/6556/1511/58511/7805/1519/1512/2581/1508/245972/1509/1520/411/23659/968/1522/10577/1514/5641/5476/6609/54/1200/3988/5660/410/967/10312/6272/3423/768239/2799/3482/3074/950/427/138050/27074/10947/2588/9114/2517/1203/79158/53/8763/3373/84572/1521/3073/4126/4668/3425/1497/4125
KEGG_REGULATION_OF_ACTIN_CYTOSKELETON	KEGG_REGULATION_OF_ACTIN_CYTOSKELETON	207	0.44932	1.72708	2.71049e-05	0.000207804	0.000134336	3354	tags=33%, list=20%, signal=27%	2250/2249/26281/2335/3694/22801/3690/8823/2255/5159/2252/3678/5156/8074/3675/10398/58498/5294/5155/3672/4638/1129/8817/56034/5154/3684/87/8516/6237/3680/929/10788/3689/3687/22808/3685/3688/2149/3676/23533/5829/1132/3071/10451/7414/8515/4627/80310/5880/4478/9459/624/7410/3673/10095/7454/2768/88/3695/2246/4628/55970/55740/623/60/3693/3645/6548/5293
KEGG_SMALL_CELL_LUNG_CANCER	KEGG_SMALL_CELL_LUNG_CANCER	84	0.442505	1.51855	0.0136703	0.0457335	0.0295645	1951	tags=23%, list=11%, signal=20%	2335/3918/3910/22798/3908/3675/5743/3909/5294/1282/1284/1286/3685/3688/3914/23533/330/3912/10319
KEGG_TGF_BETA_SIGNALING_PATHWAY	KEGG_TGF_BETA_SIGNALING_PATHWAY	85	0.442249	1.5208	0.0101454	0.0366031	0.0236622	2620	tags=25%, list=15%, signal=21%	3624/7124/7058/1311/653/9241/650/7057/7043/7048/4092/1634/7044/94/4052/7042/10637/353500/7040/4091/652
KEGG_NEUROACTIVE_LIGAND_RECEPTOR_INTERACTION	KEGG_NEUROACTIVE_LIGAND_RECEPTOR_INTERACTION	255	0.422257	1.66332	6.35009e-05	0.000449391	0.00029051	3044	tags=44%, list=18%, signal=37%	8973/186/2890/4988/1816/148/5737/4159/553/1909/5540/185/134/2847/5745/2846/2358/56923/3274/4158/5732/4161/1081/5733/4142/147/134864/4923/4544/2903/9340/2837/4829/55584/116444/5724/719/728/2357/886/3269/1129/2359/1812/799/2900/3355/3973/140/5618/5739/1511/187/1910/6344/3351/9002/1901/150/10800/6915/2895/1134/5023/5729/2831/2897/1903/59340/146/2149/64106/5731/7253/4543/2560/3363/2916/1132/2557/2568…
KEGG_VASCULAR_SMOOTH_MUSCLE_CONTRACTION	KEGG_VASCULAR_SMOOTH_MUSCLE_CONTRACTION	110	0.421139	1.51194	0.00848468	0.0325246	0.0210256	3113	tags=32%, list=18%, signal=26%	64600/5319/148/553/1909/72/185/59/775/5322/800/10398/147/3779/2977/4638/123745/5739/5592/4881/146/107/113/5578/3709/94274/3708/196883/5588/135/2768/27345/5579/10268/552
KEGG_PATHWAYS_IN_CANCER	KEGG_PATHWAYS_IN_CANCER	320	0.395868	1.59513	0.000178141	0.0010926	0.000706314	2909	tags=25%, list=17%, signal=21%	2250/2249/26281/1496/4312/2335/3918/4313/8823/64399/4318/7476/3082/650/2255/5159/2252/7472/7704/3910/22798/3908/5156/8074/3675/7043/5743/7424/1441/7048/3909/862/1436/2113/7475/5294/5155/8817/5154/1282/2737/1284/1286/80326/8321/3685/6688/4286/7042/8322/3688/1438/3914/23533/330/3912/4914/3576/10319/5578/2034/7039/5880/1026/2322/51384/3913/7040/652/3716/355/3673/5979/2353/7484/5228/3725/3479/5579
KEGG_CALCIUM_SIGNALING_PATHWAY	KEGG_CALCIUM_SIGNALING_PATHWAY	173	0.3812	1.44784	0.0093924	0.0352694	0.0228	2567	tags=29%, list=15%, signal=25%	815/1816/5350/148/5737/8913/553/1909/185/5159/3274/775/5156/5733/147/4923/2903/5724/886/4638/3269/1129/1812/8912/3973/1910/10800/5153/6915/5136/5023/146/2149/5731/107/3363/113/9630/5578/3356/6263/3709/3362/2066/624/154/3708/5027/196883/113026/5137
KEGG_MAPK_SIGNALING_PATHWAY	KEGG_MAPK_SIGNALING_PATHWAY	261	0.357797	1.41336	0.00621093	0.0248437	0.0160603	2960	tags=24%, list=17%, signal=20%	2250/2249/64600/26281/7124/5319/8823/8913/5923/3552/2255/5159/2252/5924/775/5322/5156/8074/2318/7043/115727/7048/9254/5155/3553/8817/3554/8912/5154/59284/6237/123745/929/1848/6196/4616/1843/2316/22808/4208/7042/4773/1847/59283/59285/4914/5578/5801/5880/25780/408/3164/27091/7040/783/355/1647/2353/2768/3725/5579/2246
KEGG_CELL_CYCLE	KEGG_CELL_CYCLE	124	-0.36307	-1.45197	0.0135612	0.0457335	0.0295645	4279	tags=42%, list=25%, signal=32%	25847/64682/1111/545/8900/7272/1017/246184/995/5347/699/4175/10926/5001/4174/4173/5000/9088/891/7029/4171/4085/7157/8555/1870/8317/5111/4176/983/4998/9232/85417/9700/4609/6502/890/701/1029/4172/4999/51529/9133/990/1869/51434/23594/993/10912/8318/11200/7027/494551
KEGG_HUNTINGTONS_DISEASE	KEGG_HUNTINGTONS_DISEASE	158	-0.395928	-1.64771	0.000611679	0.00304186	0.00196642	4921	tags=50%, list=29%, signal=36%	4705/9586/4697/25942/1347/5434/4698/548644/291/9519/7384/4714/5436/2902/4717/7386/4731/6875/4708/7381/4718/9167/4723/4716/4709/1211/54205/4724/4712/6392/4695/4722/1350/5468/1351/1537/27089/387332/4706/7157/374291/1327/4710/5439/5438/7388/440567/4729/5433/148327/4728/4700/29796/10975/4702/4715/5332/4707/8218/1337/4694/292/1340/6647/1345/4713/1349/1329/9377/7350/4711/5437/4701/2904/84699/627/170712…
KEGG_ABC_TRANSPORTERS	KEGG_ABC_TRANSPORTERS	44	-0.474866	-1.57788	0.0144444	0.0474603	0.0306809	1508	tags=27%, list=9%, signal=25%	9429/154664/23461/10058/4363/1244/10057/24/64241/64240/94160/6833
KEGG_SPLICEOSOME	KEGG_SPLICEOSOME	124	-0.478282	-1.91271	2.55953e-05	0.000207804	0.000134336	7658	tags=74%, list=45%, signal=41%	5093/9410/153527/3310/5356/6430/10772/23451/8559/9092/10285/29896/6431/6629/1655/7919/51340/3190/9716/11017/83443/22938/57187/51503/11338/3192/55660/8896/4116/988/10450/10915/144983/11157/10286/4670/9129/27316/9939/11325/6631/55110/10465/1659/84991/6426/57461/151903/3183/6428/25766/23350/10262/56949/3178/4686/9343/6628/6432/51645/27258/10907/220988/8683/10084/27339/6634/6427/8175/9984/6635/23658/…
KEGG_PPAR_SIGNALING_PATHWAY	KEGG_PPAR_SIGNALING_PATHWAY	68	-0.479591	-1.74735	0.00203886	0.00872443	0.00563994	1525	tags=21%, list=9%, signal=19%	1375/1622/7350/11001/10998/4199/2169/3158/2168/5105/116519/345/336/335
KEGG_NUCLEOTIDE_EXCISION_REPAIR	KEGG_NUCLEOTIDE_EXCISION_REPAIR	44	-0.490387	-1.62945	0.00959976	0.0353271	0.0228373	7670	tags=77%, list=45%, signal=42%	2068/2965/1022/56655/1069/5424/2072/1161/2968/8450/2967/6119/9978/5887/10714/1643/3978/2071/4331/2966/5425/5982/5426/5983/5111/54107/6117/5985/8451/5427/29935/5886/5984/7507
KEGG_RNA_DEGRADATION	KEGG_RNA_DEGRADATION	53	-0.497758	-1.69826	0.00415995	0.0170096	0.0109959	6035	tags=55%, list=36%, signal=35%	25904/4850/29883/11157/80153/51013/5393/118460/64895/84186/27257/3313/27258/54512/11340/80349/10438/23658/57819/51691/2027/87178/51010/56915/23016/3329/23404/51690/25804
KEGG_RETINOL_METABOLISM	KEGG_RETINOL_METABOLISM	64	-0.500736	-1.79284	0.00172592	0.00774557	0.00500715	2041	tags=52%, list=12%, signal=46%	8228/128/1548/79799/53630/158835/157506/54659/145226/54658/127/54578/7363/54579/130/54575/1557/1559/54657/1592/6121/1549/1562/216/7366/54576/131/54577/7364/54600/126/7365/1555
KEGG_STARCH_AND_SUCROSE_METABOLISM	KEGG_STARCH_AND_SUCROSE_METABOLISM	47	-0.527385	-1.7834	0.00212461	0.00888474	0.00574357	1435	tags=32%, list=8%, signal=29%	2821/54659/54658/54578/7358/7363/54579/54575/54657/7366/54576/54577/7364/54600/7365
KEGG_OXIDATIVE_PHOSPHORYLATION	KEGG_OXIDATIVE_PHOSPHORYLATION	100	-0.568192	-2.22938	2.30469e-07	5.30078e-06	3.4267e-06	3676	tags=55%, list=22%, signal=43%	7386/4731/4708/7381/4718/9167/4723/4716/4709/126328/4724/4712/6392/4695/4722/1350/1351/1537/27089/4706/374291/1327/4710/9296/7388/440567/4729/534/1353/4728/4700/29796/90423/10975/4702/4715/4707/245973/155066/1337/4694/50617/1340/1345/4713/1349/1329/9377/4711/525/4701/495/170712/341947/496
KEGG_CITRATE_CYCLE_TCA_CYCLE	KEGG_CITRATE_CYCLE_TCA_CYCLE	29	-0.570336	-1.72426	0.0120214	0.0417346	0.0269795	6053	tags=66%, list=36%, signal=42%	3420/6391/1431/47/50/8803/3419/4191/1738/8802/5160/2271/6392/5091/4190/5106/3417/55753/5105
KEGG_RIBOSOME	KEGG_RIBOSOME	87	-0.589311	-2.26872	3.37173e-07	5.63998e-06	3.64598e-06	5256	tags=83%, list=31%, signal=57%	6228/6157/6202/6137/6164/23521/6230/6138/6167/6154/4736/28998/6132/6156/6139/51121/6205/2197/6181/9045/6188/6193/6187/6129/6204/6210/6224/6168/6141/6159/6222/6235/6133/6231/6229/6161/6171/3921/6191/6189/6232/6124/6227/7311/6175/6152/6233/6128/6136/6194/6147/6217/6155/6130/51187/6160/25873/6218/6223/6142/9349/6234/6176/6143/11224/6209/6169/6201/6170/6165/6173/200916
KEGG_PORPHYRIN_AND_CHLOROPHYLL_METABOLISM	KEGG_PORPHYRIN_AND_CHLOROPHYLL_METABOLISM	39	-0.597357	-1.94502	0.000522114	0.00266858	0.00172511	1947	tags=44%, list=11%, signal=39%	79799/645/2235/54659/54658/54578/3162/7363/54579/54575/54657/7366/54576/54577/7364/54600/7365
KEGG_METABOLISM_OF_XENOBIOTICS_BY_CYTOCHROME_P450	KEGG_METABOLISM_OF_XENOBIOTICS_BY_CYTOCHROME_P450	68	-0.620799	-2.26182	8.1645e-07	1.07305e-05	6.93676e-06	1172	tags=53%, list=7%, signal=49%	54658/127/29785/2052/54578/7363/54579/130/2948/54575/1557/1559/54657/2941/2946/1562/8644/2944/1646/218/7366/54576/2940/131/2947/54577/1645/7364/54600/221357/2949/2938/1109/126/7365/1555
KEGG_DNA_REPLICATION	KEGG_DNA_REPLICATION	36	-0.627067	-2.02444	0.000378257	0.00204704	0.00132332	5111	tags=83%, list=30%, signal=58%	6119/10714/5422/3978/84153/246243/5558/5425/5982/5426/5983/4175/4174/6742/4173/4171/5557/5111/4176/54107/6117/1763/5985/2237/23649/5427/29935/4172/10535/5984
KEGG_DRUG_METABOLISM_CYTOCHROME_P450	KEGG_DRUG_METABOLISM_CYTOCHROME_P450	70	-0.628101	-2.3111	2.76324e-07	5.5186e-06	3.56751e-06	2080	tags=59%, list=12%, signal=52%	2950/2326/128/1548/79799/4258/1565/4128/2328/54659/54658/127/54578/7363/54579/130/2948/54575/1557/1559/54657/2941/1549/2946/1562/2944/218/7366/54576/2940/131/2947/54577/7364/54600/221357/2949/2938/126/7365/1555
KEGG_GLUTATHIONE_METABOLISM	KEGG_GLUTATHIONE_METABOLISM	47	-0.648653	-2.19348	7.10819e-06	6.88372e-05	4.45e-05	2275	tags=49%, list=13%, signal=42%	2954/6611/2950/4258/3417/79017/2539/4953/2936/2948/5226/2941/2730/2946/2729/2944/2877/2940/2947/257202/221357/2949/2938
KEGG_MATURITY_ONSET_DIABETES_OF_THE_YOUNG	KEGG_MATURITY_ONSET_DIABETES_OF_THE_YOUNG	24	-0.677049	-1.94708	0.000838424	0.00405974	0.00262443	762	tags=25%, list=4%, signal=24%	3087/3175/5078/4760/50674/6514
KEGG_PENTOSE_AND_GLUCURONATE_INTERCONVERSIONS	KEGG_PENTOSE_AND_GLUCURONATE_INTERCONVERSIONS	28	-0.690939	-2.07361	0.000255308	0.00142682	0.000922371	1372	tags=57%, list=8%, signal=53%	54659/9942/54658/54578/51181/7358/7363/54579/54575/54657/7366/54576/54577/7364/54600/7365
KEGG_ASCORBATE_AND_ALDARATE_METABOLISM	KEGG_ASCORBATE_AND_ALDARATE_METABOLISM	25	-0.700425	-2.02686	0.000412914	0.00217075	0.00140329	1372	tags=64%, list=8%, signal=59%	54659/54658/54578/55586/224/7358/7363/54579/54575/54657/7366/54576/54577/7364/54600/7365
